# Supplementary material for: Deprotonation suppressing via competitive proton transfer control for efficient perovskite solar cells
Source: Nat Commun. 2026 May 25;17:6829. doi: 10.1038/s41467-026-73620-0 (PMC13389051; doi:10.1038/s41467-026-73620-0)
Supplement: Supplementary file 4 — Source data [file 41467_2026_73620_MOESM4_ESM.xlsx]

## Sheet: Fig. 1a
	Fresh		10 days		20 days		30 days
1H (ppm)	Intensity (a.u.)	1H (ppm)	Intensity (a.u.)	1H (ppm)	Intensity (a.u.)	1H (ppm)	Intensity (a.u.)
16.3135	2.65103e+06	16.3118	1.8834E7	16.3121	3.24909E7	16.3151	2.42696E7
16.3131	3.28738e+06	16.3115	1.92877E7	16.3117	3.29554E7	16.3148	2.40563E7
16.3128	3.02837e+06	16.3112	1.95615E7	16.3114	3.30906E7	16.3145	2.38572E7
16.3125	3.04006e+06	16.3109	2.01043E7	16.3111	3.34407E7	16.3142	2.33454E7
16.3122	2.96908e+06	16.3106	2.06278E7	16.3108	3.34951E7	16.3138	2.33863E7
16.3119	3.22747e+06	16.3103	2.06269E7	16.3105	3.4046E7	16.3135	2.42359E7
16.3116	2.60443e+06	16.31	2.08281E7	16.3102	3.44004E7	16.3132	2.53468E7
16.3113	3.24638e+06	16.3096	2.07881E7	16.3099	3.44471E7	16.3129	2.5905E7
16.311	3.53761e+06	16.3093	2.01993E7	16.3096	3.38909E7	16.3126	2.52597E7
16.3106	2.86901e+06	16.309	2.04732E7	16.3092	3.36535E7	16.3123	2.48687E7
16.3103	2.36558e+06	16.3087	2.08113E7	16.3089	3.44728E7	16.312	2.41132E7
16.31	2.254e+06	16.3084	2.05594E7	16.3086	3.47436E7	16.3117	2.34804E7
16.3097	2.72142e+06	16.3081	2.13042E7	16.3083	3.48823E7	16.3114	2.29935E7
16.3094	3.45637e+06	16.3078	2.20255E7	16.308	3.45295E7	16.311	2.30095E7
16.3091	3.38277e+06	16.3074	2.19865E7	16.3077	3.35504E7	16.3107	2.2581E7
16.3088	2.24587e+06	16.3071	2.17704E7	16.3074	3.1532E7	16.3104	2.22735E7
16.3085	1.00607e+06	16.3068	2.08302E7	16.3071	3.10241E7	16.3101	2.35071E7
16.3081	947629	16.3065	2.04895E7	16.3068	3.16191E7	16.3098	2.40617E7
16.3078	2.13139e+06	16.3062	2.01996E7	16.3064	3.16698E7	16.3095	2.29383E7
16.3075	2.93191e+06	16.3059	1.96474E7	16.3061	3.19764E7	16.3092	2.26611E7
16.3072	3.65329e+06	16.3056	1.90661E7	16.3058	3.17118E7	16.3088	2.3132E7
16.3069	3.66373e+06	16.3053	1.95254E7	16.3055	2.99965E7	16.3085	2.4707E7
16.3066	3.05625e+06	16.305	1.91486E7	16.3052	3.00879E7	16.3082	2.52259E7
16.3063	3.87361e+06	16.3046	1.83185E7	16.3049	3.08998E7	16.3079	2.46109E7
16.306	4.10989e+06	16.3043	1.85534E7	16.3046	3.21437E7	16.3076	2.41221E7
16.3056	3.77118e+06	16.304	1.91545E7	16.3042	3.27555E7	16.3073	2.38768E7
16.3053	3.00835e+06	16.3037	1.94254E7	16.3039	3.24113E7	16.307	2.37204E7
16.305	2.45904e+06	16.3034	1.93362E7	16.3036	3.26293E7	16.3067	2.40919E7
16.3047	2.99708e+06	16.3031	1.95208E7	16.3033	3.23666E7	16.3063	2.31747E7
16.3044	3.59318e+06	16.3028	2.00365E7	16.303	3.20988E7	16.306	2.20869E7
16.3041	3.65262e+06	16.3025	2.07606E7	16.3027	3.272E7	16.3057	2.30183E7
16.3038	3.55283e+06	16.3021	2.08849E7	16.3024	3.35739E7	16.3054	2.4874E7
16.3035	3.02145e+06	16.3018	2.09747E7	16.3021	3.39082E7	16.3051	2.55796E7
16.3031	2.13311e+06	16.3015	2.13506E7	16.3017	3.43085E7	16.3048	2.55707E7
16.3028	2.53467e+06	16.3012	2.19208E7	16.3014	3.30616E7	16.3045	2.48046E7
16.3025	4.02843e+06	16.3009	2.23133E7	16.3011	3.20788E7	16.3042	2.44687E7
16.3022	4.85991e+06	16.3006	2.11485E7	16.3008	3.25106E7	16.3039	2.42839E7
16.3019	4.58126e+06	16.3003	2.08969E7	16.3005	3.20044E7	16.3035	2.4714E7
16.3016	4.61029e+06	16.2999	2.14639E7	16.3002	3.02569E7	16.3032	2.5034E7
16.3013	4.13412e+06	16.2996	2.12875E7	16.2999	2.89578E7	16.3029	2.47994E7
16.301	3.12553e+06	16.2993	2.03964E7	16.2996	2.8117E7	16.3026	2.43549E7
16.3006	3.20224e+06	16.299	2.05445E7	16.2993	2.82726E7	16.3023	2.3987E7
16.3003	3.50214e+06	16.2987	2.0632E7	16.2989	2.92963E7	16.302	2.36866E7
16.3	2.92313e+06	16.2984	2.02646E7	16.2986	3.01594E7	16.3017	2.35302E7
16.2997	2.42283e+06	16.2981	1.95871E7	16.2983	3.06945E7	16.3013	2.46198E7
16.2994	2.94003e+06	16.2978	1.90546E7	16.298	3.02784E7	16.301	2.49379E7
16.2991	4.09698e+06	16.2975	1.80027E7	16.2977	2.9231E7	16.3007	2.38964E7
16.2988	4.05149e+06	16.2971	1.706E7	16.2974	2.91676E7	16.3004	2.28868E7
16.2984	3.95594e+06	16.2968	1.77278E7	16.2971	3.04411E7	16.3001	2.19589E7
16.2981	4.94262e+06	16.2965	1.80407E7	16.2967	3.07152E7	16.2998	2.1319E7
16.2978	4.01182e+06	16.2962	1.83115E7	16.2964	2.94281E7	16.2995	2.14861E7
16.2975	2.85849e+06	16.2959	1.92084E7	16.2961	2.83023E7	16.2992	2.20781E7
16.2972	1.81645e+06	16.2956	2.02258E7	16.2958	2.8712E7	16.2989	2.33738E7
16.2969	1.08432e+06	16.2953	2.03341E7	16.2955	2.9848E7	16.2985	2.4195E7
16.2966	2.02634e+06	16.295	2.06759E7	16.2952	3.00784E7	16.2982	2.34307E7
16.2963	2.58781e+06	16.2946	2.12263E7	16.2949	3.01754E7	16.2979	2.203E7
16.296	2.7714e+06	16.2943	2.09104E7	16.2946	2.98584E7	16.2976	2.16124E7
16.2956	2.49511e+06	16.294	2.09724E7	16.2943	2.88989E7	16.2973	2.12266E7
16.2953	1.86426e+06	16.2937	2.05212E7	16.2939	2.89889E7	16.297	2.09528E7
16.295	1.23199e+06	16.2934	1.95055E7	16.2936	2.9828E7	16.2967	2.17527E7
16.2947	2.33704e+06	16.2931	1.99603E7	16.2933	3.02262E7	16.2963	2.24264E7
16.2944	3.35999e+06	16.2928	1.98879E7	16.293	3.00127E7	16.296	2.22006E7
16.2941	3.37651e+06	16.2924	2.03911E7	16.2927	2.94004E7	16.2957	2.19448E7
16.2938	3.53455e+06	16.2921	2.04196E7	16.2924	2.85312E7	16.2954	2.28974E7
16.2934	3.16345e+06	16.2918	2.02015E7	16.2921	2.74665E7	16.2951	2.26379E7
16.2931	2.15229e+06	16.2915	2.0288E7	16.2918	2.69845E7	16.2948	2.12195E7
16.2928	1.44721e+06	16.2912	2.06064E7	16.2914	2.74028E7	16.2945	2.14328E7
16.2925	573861	16.2909	1.97502E7	16.2911	2.84242E7	16.2942	2.25402E7
16.2922	645224	16.2906	1.96756E7	16.2908	2.86431E7	16.2938	2.34644E7
16.2919	1.23814e+06	16.2903	1.96863E7	16.2905	2.86655E7	16.2935	2.40439E7
16.2916	952551	16.2899	1.89819E7	16.2902	2.78227E7	16.2932	2.38857E7
16.2913	-380919	16.2896	1.94258E7	16.2899	2.67407E7	16.2929	2.32991E7
16.2909	-1.35613e+06	16.2893	1.99401E7	16.2896	2.67782E7	16.2926	2.24068E7
16.2906	-162321	16.289	2.09696E7	16.2892	2.7486E7	16.2923	2.17617E7
16.2903	1.28781e+06	16.2887	2.19347E7	16.2889	2.89724E7	16.292	2.14702E7
16.29	1.29621e+06	16.2884	2.25851E7	16.2886	3.09503E7	16.2917	2.15964E7
16.2897	1.49033e+06	16.2881	2.29601E7	16.2883	3.1012E7	16.2913	2.08E7
16.2894	1.66194e+06	16.2878	2.16706E7	16.288	3.03917E7	16.291	1.99877E7
16.2891	2.13882e+06	16.2874	1.9855E7	16.2877	3.0131E7	16.2907	1.95238E7
16.2888	2.6912e+06	16.2871	1.86055E7	16.2874	2.99997E7	16.2904	2.0505E7
16.2885	3.64434e+06	16.2868	1.86021E7	16.2871	2.99721E7	16.2901	2.12355E7
16.2881	4.81244e+06	16.2865	1.93146E7	16.2868	3.00485E7	16.2898	2.128E7
16.2878	4.83629e+06	16.2862	1.98464E7	16.2864	3.0042E7	16.2895	2.1303E7
16.2875	3.74028e+06	16.2859	2.02416E7	16.2861	2.94937E7	16.2892	2.13777E7
16.2872	2.36478e+06	16.2856	2.01946E7	16.2858	2.91265E7	16.2888	2.07663E7
16.2869	1.47621e+06	16.2853	1.99407E7	16.2855	2.99492E7	16.2885	2.08124E7
16.2866	1.56902e+06	16.2849	2.01793E7	16.2852	3.14357E7	16.2882	2.14399E7
16.2863	1.88941e+06	16.2846	1.99E7	16.2849	3.10753E7	16.2879	2.19287E7
16.2859	2.05301e+06	16.2843	1.88899E7	16.2846	3.01102E7	16.2876	2.16088E7
16.2856	2.85305e+06	16.284	1.81721E7	16.2843	2.94035E7	16.2873	2.14897E7
16.2853	2.56218e+06	16.2837	1.70389E7	16.2839	2.97132E7	16.287	2.14951E7
16.285	2.13773e+06	16.2834	1.74905E7	16.2836	3.01725E7	16.2867	2.05014E7
16.2847	2.62931e+06	16.2831	1.83351E7	16.2833	2.94644E7	16.2863	1.99238E7
16.2844	3.31346e+06	16.2828	1.91349E7	16.283	2.95169E7	16.286	2.00571E7
16.2841	4.24845e+06	16.2824	1.92374E7	16.2827	2.96093E7	16.2857	1.9913E7
16.2838	4.49985e+06	16.2821	1.94156E7	16.2824	2.94486E7	16.2854	1.98188E7
16.2834	3.59746e+06	16.2818	2.0596E7	16.2821	2.96194E7	16.2851	2.00819E7
16.2831	2.75404e+06	16.2815	2.0586E7	16.2817	2.97901E7	16.2848	2.03823E7
16.2828	2.18446e+06	16.2812	2.0784E7	16.2814	3.01266E7	16.2845	1.99344E7
16.2825	2.365e+06	16.2809	2.16243E7	16.2811	2.95869E7	16.2842	1.89692E7
16.2822	3.49503e+06	16.2806	2.15738E7	16.2808	3.0085E7	16.2838	1.89816E7
16.2819	3.75225e+06	16.2802	2.07878E7	16.2805	3.03868E7	16.2835	1.97299E7
16.2816	2833787	16.2799	2.01243E7	16.2802	2.92244E7	16.2832	1.98046E7
16.2813	2.84326e+06	16.2796	1.95916E7	16.2799	2.77607E7	16.2829	1.8907E7
16.281	3.43836e+06	16.2793	1.91993E7	16.2796	2.8296E7	16.2826	1.85977E7
16.2806	2.95358e+06	16.279	1.90207E7	16.2793	2.90863E7	16.2823	1.86741E7
16.2803	2.43696e+06	16.2787	1.90563E7	16.2789	2.81767E7	16.282	1.83133E7
16.28	2.60197e+06	16.2784	1.96357E7	16.2786	2.77626E7	16.2816	1.94313E7
16.2797	2.45666e+06	16.2781	1.98272E7	16.2783	2.76165E7	16.2813	1.99041E7
16.2794	2.42444e+06	16.2778	1.93537E7	16.278	2.77801E7	16.281	1.89924E7
16.2791	3.46592e+06	16.2774	1.91507E7	16.2777	2.73533E7	16.2807	1.90492E7
16.2788	3.69487e+06	16.2771	1.87945E7	16.2774	2.67385E7	16.2804	1.93585E7
16.2784	2.6755e+06	16.2768	1.8887E7	16.2771	2.68179E7	16.2801	2.00073E7
16.2781	2.49503e+06	16.2765	1.86608E7	16.2767	2.75855E7	16.2798	2.01832E7
16.2778	2.5893e+06	16.2762	1.79693E7	16.2764	2.79009E7	16.2795	1.96855E7
16.2775	2.94666e+06	16.2759	1.80609E7	16.2761	2.79815E7	16.2792	1.87257E7
16.2772	2.8555e+06	16.2756	2.00644E7	16.2758	2.80901E7	16.2788	1.80467E7
16.2769	2.49302e+06	16.2752	2.07378E7	16.2755	2.78834E7	16.2785	1.7254E7
16.2766	2.92377e+06	16.2749	2.00391E7	16.2752	2.73343E7	16.2782	1.75206E7
16.2763	2.7469e+06	16.2746	1.9356E7	16.2749	2.64734E7	16.2779	1.84573E7
16.276	1.91953e+06	16.2743	1.88001E7	16.2746	2.59156E7	16.2776	1.95665E7
16.2756	1.88801e+06	16.274	1.85501E7	16.2742	2.52953E7	16.2773	1.94544E7
16.2753	2.57877e+06	16.2737	1.9731E7	16.2739	2.52618E7	16.277	1.92802E7
16.275	3.01774e+06	16.2734	2.12035E7	16.2736	2.55736E7	16.2767	1.98544E7
16.2747	3.43031e+06	16.2731	2.15733E7	16.2733	2.65256E7	16.2763	2.08978E7
16.2744	4.11516e+06	16.2727	2.03121E7	16.273	2.85594E7	16.276	2.10684E7
16.2741	4.62043e+06	16.2724	1.93596E7	16.2727	2.89087E7	16.2757	2.09476E7
16.2738	4.37779e+06	16.2721	1.87022E7	16.2724	2.73614E7	16.2754	2.0009E7
16.2735	4.30514e+06	16.2718	1.77106E7	16.2721	2.68889E7	16.2751	2.02614E7
16.2731	3.43648e+06	16.2715	1.77452E7	16.2717	2.64397E7	16.2748	2.0896E7
16.2728	2711423	16.2712	1.87695E7	16.2714	2.53813E7	16.2745	2.10275E7
16.2725	2.86911e+06	16.2709	2.00863E7	16.2711	2.51019E7	16.2741	2.08195E7
16.2722	1.61463e+06	16.2706	1.87138E7	16.2708	2.52924E7	16.2738	1.98491E7
16.2719	1.0245e+06	16.2703	1.72305E7	16.2705	2.61512E7	16.2735	1.92216E7
16.2716	1.84486e+06	16.2699	1.63686E7	16.2702	2.62115E7	16.2732	1.90723E7
16.2713	2.57845e+06	16.2696	1.60808E7	16.2699	2.57909E7	16.2729	1.78868E7
16.2709	2.80133e+06	16.2693	1.75463E7	16.2696	2.44996E7	16.2726	1.69837E7
16.2706	3.38313e+06	16.269	1.8753E7	16.2692	2.37356E7	16.2723	1.62053E7
16.2703	2.78448e+06	16.2687	1.8759E7	16.2689	2.28318E7	16.272	1.57982E7
16.27	1.83025e+06	16.2684	1.86861E7	16.2686	2.22602E7	16.2717	1.65892E7
16.2697	1.96101e+06	16.2681	1.82615E7	16.2683	2.27648E7	16.2713	1.73446E7
16.2694	2.29602e+06	16.2677	1.69346E7	16.268	2.33985E7	16.271	1.7325E7
16.2691	2.03672e+06	16.2674	1.68743E7	16.2677	2.36358E7	16.2707	1.62284E7
16.2688	1.80761e+06	16.2671	1.65818E7	16.2674	2.32149E7	16.2704	1.63261E7
16.2685	2.16916e+06	16.2668	1.64372E7	16.2671	2.34249E7	16.2701	1.5784E7
16.2681	2.53268e+06	16.2665	1.61467E7	16.2667	2.29754E7	16.2698	1.51547E7
16.2678	3.14125e+06	16.2662	1.50251E7	16.2664	2.34995E7	16.2695	1.58835E7
16.2675	3.24448e+06	16.2659	1.40853E7	16.2661	2.41551E7	16.2691	1.72966E7
16.2672	2.43427e+06	16.2656	1.35076E7	16.2658	2.40342E7	16.2688	1.79223E7
16.2669	2.05115e+06	16.2653	1.34639E7	16.2655	2.44206E7	16.2685	1.75206E7
16.2666	1.80731e+06	16.2649	1.42269E7	16.2652	2.43219E7	16.2682	1.66478E7
16.2663	1.64326e+06	16.2646	1.59438E7	16.2649	2.40569E7	16.2679	1.58035E7
16.266	2.3494e+06	16.2643	1.69534E7	16.2645	2.34638E7	16.2676	1.6223E7
16.2656	2.58227e+06	16.264	1.60319E7	16.2642	2.3129E7	16.2673	1.67687E7
16.2653	3.18024e+06	16.2637	1.50199E7	16.2639	2.35785E7	16.267	1.61004E7
16.265	3.30089e+06	16.2634	1.50225E7	16.2636	2.44959E7	16.2666	1.5528E7
16.2647	2.17892e+06	16.2631	1.46867E7	16.2633	2.56166E7	16.2663	1.63723E7
16.2644	1.48306e+06	16.2628	1.45603E7	16.263	2.56082E7	16.266	1.73659E7
16.2641	1.44539e+06	16.2624	1.5061E7	16.2627	2.4462E7	16.2657	1.74122E7
16.2638	1.8225e+06	16.2621	1.53398E7	16.2624	2.38309E7	16.2654	1.68753E7
16.2634	2.11048e+06	16.2618	1.54522E7	16.262	2.4085E7	16.2651	1.73393E7
16.2631	2.11011e+06	16.2615	1.57739E7	16.2617	2.49324E7	16.2648	1.81729E7
16.2628	1.54437e+06	16.2612	1.65649E7	16.2614	2.46215E7	16.2645	1.78956E7
16.2625	1.95982e+06	16.2609	1.73445E7	16.2611	2.30888E7	16.2642	1.68522E7
16.2622	2.43196e+06	16.2606	1.77009E7	16.2608	2.34396E7	16.2638	1.54622E7
16.2619	2.34015e+06	16.2602	1.58749E7	16.2605	2.37646E7	16.2635	1.43336E7
16.2616	1.67988e+06	16.2599	1.57398E7	16.2602	2.34199E7	16.2632	1.49344E7
16.2613	1.39529e+06	16.2596	1.52327E7	16.2599	2.28697E7	16.2629	1.5384E7
16.261	1.01644e+06	16.2593	1.47921E7	16.2596	2.28745E7	16.2626	1.56418E7
16.2606	1.49053e+06	16.259	1.55684E7	16.2592	2.32799E7	16.2623	1.64363E7
16.2603	2.66466e+06	16.2587	1.59099E7	16.2589	2.36603E7	16.262	1.74033E7
16.26	3.52719e+06	16.2584	1.68024E7	16.2586	2.41689E7	16.2616	1.77943E7
16.2597	3.65723e+06	16.2581	1.72975E7	16.2583	2.45303E7	16.2613	1.73233E7
16.2594	3.20284e+06	16.2578	1.63826E7	16.258	2.50835E7	16.261	1.67883E7
16.2591	2.87928e+06	16.2574	1.5369E7	16.2577	2.54445E7	16.2607	1.6319E7
16.2588	2.76128e+06	16.2571	1.59272E7	16.2574	2.55568E7	16.2604	1.66442E7
16.2584	2.46752e+06	16.2568	1.67129E7	16.257	2.48947E7	16.2601	1.68203E7
16.2581	2679083	16.2565	1.61857E7	16.2567	2.42124E7	16.2598	1.55796E7
16.2578	2.45474e+06	16.2562	1.52806E7	16.2564	2.37454E7	16.2595	1.59973E7
16.2575	3.49729e+06	16.2559	1.53866E7	16.2561	2.18014E7	16.2592	1.64221E7
16.2572	4.43628e+06	16.2556	1.54797E7	16.2558	2.0335E7	16.2588	1.58497E7
16.2569	4.51702e+06	16.2553	1.57304E7	16.2555	2.00822E7	16.2585	1.46233E7
16.2566	3.62434e+06	16.2549	1.54438E7	16.2552	1.96251E7	16.2582	1.33222E7
16.2563	2.68965e+06	16.2546	1.45551E7	16.2549	2.00319E7	16.2579	1.2748E7
16.2559	3.07007e+06	16.2543	1.51986E7	16.2545	2.14734E7	16.2576	1.35035E7
16.2556	3.12191e+06	16.254	1.62071E7	16.2542	2.17754E7	16.2573	1.4394E7
16.2553	2.53567e+06	16.2537	1.66319E7	16.2539	2.08682E7	16.257	1.51192E7
16.255	1.47466e+06	16.2534	1.70636E7	16.2536	2.11242E7	16.2567	1.52934E7
16.2547	1.05324e+06	16.2531	1.70276E7	16.2533	2.16557E7	16.2563	1.53645E7
16.2544	1.85892e+06	16.2527	1.56453E7	16.253	2.21418E7	16.256	1.59102E7
16.2541	3.01025e+06	16.2524	1.51098E7	16.2527	2.20797E7	16.2557	1.63599E7
16.2538	3.89267e+06	16.2521	1.58052E7	16.2524	2.11589E7	16.2554	1.58995E7
16.2534	3.79535e+06	16.2518	1.68137E7	16.2521	2.07536E7	16.2551	1.58053E7
16.2531	2.96196e+06	16.2515	1.65653E7	16.2517	2.0101E7	16.2548	1.65234E7
16.2528	2.45691e+06	16.2512	1.6826E7	16.2514	1.93573E7	16.2545	1.67687E7
16.2525	2.26306e+06	16.2509	1.76095E7	16.2511	2.07754E7	16.2541	1.5784E7
16.2522	2.40451e+06	16.2506	1.80878E7	16.2508	2.23756E7	16.2538	1.46073E7
16.2519	3.0161e+06	16.2503	1.83226E7	16.2505	2.30764E7	16.2535	1.51938E7
16.2516	2.74623e+06	16.2499	1.77458E7	16.2502	2.29469E7	16.2532	1.58089E7
16.2513	3.14007e+06	16.2496	1.69628E7	16.2499	2.25415E7	16.2529	1.62871E7
16.2509	4.22226e+06	16.2493	1.65998E7	16.2495	2.31015E7	16.2526	1.56151E7
16.2506	4.144e+06	16.249	1.73367E7	16.2492	2.24634E7	16.2523	1.42447E7
16.2503	4.23549e+06	16.2487	1.69855E7	16.2489	2.15703E7	16.252	1.42252E7
16.25	3.7963e+06	16.2484	1.65538E7	16.2486	2.0786E7	16.2517	1.51209E7
16.2497	3.20021e+06	16.2481	1.74503E7	16.2483	1.99954E7	16.2513	1.54392E7
16.2494	2.72621e+06	16.2477	1.84709E7	16.248	1.93694E7	16.251	1.49965E7
16.2491	3.11662e+06	16.2474	1.91585E7	16.2477	2.04428E7	16.2507	1.41007E7
16.2488	4.16544e+06	16.2471	1.81065E7	16.2474	2.14369E7	16.2504	1.37879E7
16.2484	4.88223e+06	16.2468	1.68729E7	16.2471	2.10379E7	16.2501	1.45628E7
16.2481	4.73506e+06	16.2465	1.72677E7	16.2467	2.15192E7	16.2498	1.53236E7
16.2478	4.35357e+06	16.2462	1.80989E7	16.2464	2.36848E7	16.2495	1.54481E7
16.2475	3.8197e+06	16.2459	1.82763E7	16.2461	2.5036E7	16.2492	1.60684E7
16.2472	3.21766e+06	16.2456	1.72894E7	16.2458	2.44307E7	16.2488	1.62302E7
16.2469	3.02127e+06	16.2452	1.6599E7	16.2455	2.27504E7	16.2485	1.52347E7
16.2466	3.90528e+06	16.2449	1.66973E7	16.2452	2.16334E7	16.2482	1.39958E7
16.2463	4.41262e+06	16.2446	1.6869E7	16.2449	2.09737E7	16.2479	1.36937E7
16.2459	3.33653e+06	16.2443	1.67255E7	16.2446	2.06064E7	16.2476	1.39781E7
16.2456	2.46988e+06	16.244	1.70266E7	16.2442	2.07404E7	16.2473	1.38785E7
16.2453	2.40484e+06	16.2437	1.7267E7	16.2439	1.97436E7	16.247	1.3635E7
16.245	2.1402e+06	16.2434	1.7094E7	16.2436	1.91431E7	16.2466	1.30413E7
16.2447	1.90689e+06	16.2431	1.7538E7	16.2433	1.84795E7	16.2463	1.34395E7
16.2444	1.59989e+06	16.2428	1.74713E7	16.243	1.78194E7	16.246	1.49023E7
16.2441	1885466	16.2424	1.777E7	16.2427	1.80538E7	16.2457	1.57733E7
16.2438	3.09612e+06	16.2421	1.75115E7	16.2424	1.83356E7	16.2454	1.61519E7
16.2434	2.69631e+06	16.2418	1.76013E7	16.242	1.91285E7	16.2451	1.61217E7
16.2431	1.52009e+06	16.2415	1.76106E7	16.2417	1.80856E7	16.2448	1.58195E7
16.2428	1.0887e+06	16.2412	1.60695E7	16.2414	1.82122E7	16.2445	1.51228E7
16.2425	675583	16.2409	1.44332E7	16.2411	2.0314E7	16.2442	1.34946E7
16.2422	128095	16.2406	1.41604E7	16.2408	2.09828E7	16.2438	1.28333E7
16.2419	562678	16.2402	1.46732E7	16.2405	1.93879E7	16.2435	1.31728E7
16.2416	1.89787e+06	16.2399	1.60372E7	16.2402	1.86008E7	16.2432	1.36262E7
16.2413	1.98681e+06	16.2396	1.65208E7	16.2399	1.88983E7	16.2429	1.41736E7
16.2409	2.18815e+06	16.2393	1.56968E7	16.2396	1.86833E7	16.2426	1.33667E7
16.2406	2.77123e+06	16.239	1.49241E7	16.2392	1.80423E7	16.2423	1.27268E7
16.2403	2.70341e+06	16.2387	1.45736E7	16.2389	1.79152E7	16.242	1.28121E7
16.24	2.47612e+06	16.2384	1.52099E7	16.2386	1.80749E7	16.2416	1.36385E7
16.2397	1.25756e+06	16.2381	1.49055E7	16.2383	1.80966E7	16.2413	1.49023E7
16.2394	791743	16.2377	1.48637E7	16.238	1.82144E7	16.241	1.49539E7
16.2391	1.64458e+06	16.2374	1.42073E7	16.2377	1.73059E7	16.2407	1.45415E7
16.2387	3.38732e+06	16.2371	1.33184E7	16.2374	1.60245E7	16.2404	1.4817E7
16.2384	4.79522e+06	16.2368	1.42694E7	16.237	1.58114E7	16.2401	1.55209E7
16.2381	4.84374e+06	16.2365	1.66876E7	16.2367	1.64865E7	16.2398	1.55476E7
16.2378	4.62508e+06	16.2362	1.73309E7	16.2364	1.69535E7	16.2395	1.56098E7
16.2375	4.91851e+06	16.2359	1.6391E7	16.2361	1.64392E7	16.2391	1.55582E7
16.2372	4.6134e+06	16.2356	1.56988E7	16.2358	1.62015E7	16.2388	1.40936E7
16.2369	3.60609e+06	16.2353	1.53343E7	16.2355	1.62428E7	16.2385	1.25881E7
16.2366	2.87397e+06	16.2349	1.4781E7	16.2352	1.63667E7	16.2382	1.26787E7
16.2362	2.08154e+06	16.2346	1.39811E7	16.2349	1.7059E7	16.2379	1.32422E7
16.2359	1.00507e+06	16.2343	1.5012E7	16.2345	1.80597E7	16.2376	1.35515E7
16.2356	1.04549e+06	16.234	1.6395E7	16.2342	1.86406E7	16.2373	1.41665E7
16.2353	1.61974e+06	16.2337	1.76344E7	16.2339	1.84503E7	16.237	1.47229E7
16.235	2.23436e+06	16.2334	1.79085E7	16.2336	1.77656E7	16.2367	1.41327E7
16.2347	2.16349e+06	16.2331	1.74772E7	16.2333	1.71225E7	16.2363	1.2924E7
16.2344	1.19172e+06	16.2327	1.73492E7	16.233	1.63969E7	16.236	1.27872E7
16.2341	665545	16.2324	1.63397E7	16.2327	1.66277E7	16.2357	1.33879E7
16.2338	1.48523e+06	16.2321	1.57799E7	16.2324	1.68638E7	16.2354	1.33364E7
16.2334	2.28307e+06	16.2318	1.60329E7	16.2321	1.71959E7	16.2351	1.26023E7
16.2331	2.4898e+06	16.2315	1.70412E7	16.2317	1.72483E7	16.2348	1.21882E7
16.2328	2876907	16.2312	1.79607E7	16.2314	1.6426E7	16.2345	1.29418E7
16.2325	2.77312e+06	16.2309	1.87384E7	16.2311	1.60652E7	16.2341	1.37719E7
16.2322	3.79078e+06	16.2306	1.843E7	16.2308	1.61749E7	16.2338	1.42624E7
16.2319	5.17514e+06	16.2302	1.72119E7	16.2305	1.61031E7	16.2335	1.42376E7
16.2316	5.08563e+06	16.2299	1.58224E7	16.2302	1.64486E7	16.2332	1.34253E7
16.2312	5.00545e+06	16.2296	1.53438E7	16.2299	1.70955E7	16.2329	1.22752E7
16.2309	4.71547e+06	16.2293	1.47446E7	16.2295	1.71898E7	16.2326	1.20086E7
16.2306	4.69498e+06	16.229	1.37741E7	16.2292	1.68126E7	16.2323	1.26058E7
16.2303	5.1514e+06	16.2287	1.34709E7	16.2289	1.66956E7	16.232	1.2565E7
16.23	4.40784e+06	16.2284	1.415E7	16.2286	1.68027E7	16.2316	1.25952E7
16.2297	3.03407e+06	16.2281	1.38146E7	16.2283	1.68877E7	16.2313	1.34448E7
16.2294	2.44032e+06	16.2277	1.4234E7	16.228	1.74928E7	16.231	1.36848E7
16.2291	2.6422e+06	16.2274	1.47358E7	16.2277	1.83194E7	16.2307	1.37203E7
16.2288	2.95475e+06	16.2271	1.38554E7	16.2274	1.7513E7	16.2304	1.27854E7
16.2284	3.18732e+06	16.2268	1.31918E7	16.227	1.72754E7	16.2301	1.16015E7
16.2281	3.87624e+06	16.2265	1.31904E7	16.2267	1.73846E7	16.2298	1.16478E7
16.2278	4.3598e+06	16.2262	1.31654E7	16.2264	1.72099E7	16.2295	1.16922E7
16.2275	4.36396e+06	16.2259	1.33133E7	16.2261	1.67914E7	16.2291	1.07857E7
16.2272	3.32535e+06	16.2256	1.27835E7	16.2258	1.6243E7	16.2288	1.05688E7
16.2269	1.39493e+06	16.2252	1.2894E7	16.2255	1.5144E7	16.2285	1.17776E7
16.2266	815220	16.2249	1.2664E7	16.2252	1.42326E7	16.2282	1.30982E7
16.2263	2.03216e+06	16.2246	1.24024E7	16.2249	1.41266E7	16.2279	1.29471E7
16.2259	2.9111e+06	16.2243	1.3423E7	16.2246	1.48532E7	16.2276	1.16692E7
16.2256	2.96017e+06	16.224	1.44801E7	16.2242	1.51364E7	16.2273	1.05333E7
16.2253	4.17603e+06	16.2237	1.44412E7	16.2239	1.50966E7	16.227	9.65169e+06
16.225	4.4565e+06	16.2234	1.36481E7	16.2236	1.51558E7	16.2266	1.00765E7
16.2247	3.00948e+06	16.2231	1.31355E7	16.2233	1.55765E7	16.2263	9.81876e+06
16.2244	2.39996e+06	16.2227	1.377E7	16.223	1.51911E7	16.226	1.02187E7
16.2241	1.42854e+06	16.2224	1.54298E7	16.2227	1.42275E7	16.2257	1.17829E7
16.2237	-58541.2	16.2221	1.66188E7	16.2224	1.35291E7	16.2254	1.23836E7
16.2234	-171491	16.2218	1.69798E7	16.222	1.27089E7	16.2251	1.21064E7
16.2231	908141	16.2215	1.63271E7	16.2217	1.21538E7	16.2248	1.11981E7
16.2228	1.18191e+06	16.2212	1.61568E7	16.2214	1.21303E7	16.2245	1.08373E7
16.2225	1.35289e+06	16.2209	1.55725E7	16.2211	1.28055E7	16.2241	1.14718E7
16.2222	1.09258e+06	16.2206	1.5606E7	16.2208	1.3188E7	16.2238	1.21064E7
16.2219	1.29767e+06	16.2202	1.58327E7	16.2205	1.41233E7	16.2235	1.22699E7
16.2216	1.48734e+06	16.2199	1.58508E7	16.2202	1.51907E7	16.2232	1.31728E7
16.2213	1.44327e+06	16.2196	1.54192E7	16.2199	1.60575E7	16.2229	1.30662E7
16.2209	2.22146e+06	16.2193	1.47154E7	16.2196	1.5895E7	16.2226	1.1479E7
16.2206	713235	16.219	1.44352E7	16.2192	1.51314E7	16.2223	1.06649E7
16.2203	612153	16.2187	1.36791E7	16.2189	1.43282E7	16.2219	1.16158E7
16.22	846270	16.2184	1.27753E7	16.2186	1.55632E7	16.2216	1.19464E7
16.2197	1.19226e+06	16.2181	1.26345E7	16.2183	1.54498E7	16.2213	1.1143E7
16.2194	1.86557e+06	16.2177	1.39016E7	16.218	1.47522E7	16.221	1.08622E7
16.2191	2.12871e+06	16.2174	1.47518E7	16.2177	1.46205E7	16.2207	1.13794E7
16.2188	1.94702e+06	16.2171	1.48732E7	16.2174	1.45125E7	16.2204	1.04071E7
16.2184	1.35088e+06	16.2168	1.58411E7	16.2171	1.44349E7	16.2201	1.03698E7
16.2181	1.24892e+06	16.2165	1.64078E7	16.2167	1.38966E7	16.2198	1.05191E7
16.2178	1.70089e+06	16.2162	1.63708E7	16.2164	1.28416E7	16.2194	1.08603E7
16.2175	1.40714e+06	16.2159	1.51991E7	16.2161	1.3447E7	16.2191	1.088E7
16.2172	49929.7	16.2156	1.3857E7	16.2158	1.33123E7	16.2188	1.016E7
16.2169	-186019	16.2152	1.25952E7	16.2155	1.24909E7	16.2185	1.0112E7
16.2166	1.0891e+06	16.2149	1.2014E7	16.2152	1.23661E7	16.2182	9.95568e+06
16.2162	1.34842e+06	16.2146	1.2443E7	16.2149	1.31083E7	16.2179	9.98232e+06
16.2159	1.24652e+06	16.2143	1.21171E7	16.2145	1.46235E7	16.2176	9.70324e+06
16.2156	1.70283e+06	16.214	1.21306E7	16.2142	1.54787E7	16.2173	9.48994e+06
16.2153	2.96068e+06	16.2137	1.26274E7	16.2139	1.59418E7	16.217	1.01903E7
16.215	4.65913e+06	16.2134	1.26611E7	16.2136	1.59251E7	16.2166	1.00979E7
16.2147	4.99808e+06	16.213	1.15446E7	16.2133	1.59772E7	16.2163	9.07757e+06
16.2144	3.56236e+06	16.2127	1.11552E7	16.213	1.42389E7	16.216	8.55143e+06
16.2141	3.32978e+06	16.2124	1.21838E7	16.2127	1.3125E7	16.2157	7.76046e+06
16.2138	4.1736e+06	16.2121	1.32981E7	16.2124	1.24131E7	16.2154	7.89732e+06
16.2134	4.36741e+06	16.2118	1.32281E7	16.212	1.15193E7	16.2151	9.03313e+06
16.2131	3.81824e+06	16.2115	1.22535E7	16.2117	1.21034E7	16.2148	9.27131e+06
16.2128	4.0308e+06	16.2112	1.21487E7	16.2114	1.26055E7	16.2144	8.99936e+06
16.2125	3.62707e+06	16.2109	1.22694E7	16.2111	1.16323E7	16.2141	9.07046e+06
16.2122	2.32496e+06	16.2106	1.28756E7	16.2108	1.0545E7	16.2138	9.12911e+06
16.2119	1.77666e+06	16.2102	1.37499E7	16.2105	1.15738E7	16.2135	9.32108e+06
16.2116	2.62895e+06	16.2099	1.35639E7	16.2102	1.11787E7	16.2132	9.64814e+06
16.2112	3.33735e+06	16.2096	1.26053E7	16.2099	9.88416e+06	16.2129	9.31575e+06
16.2109	3.42095e+06	16.2093	1.22537E7	16.2095	9.49453e+06	16.2126	9.31575e+06
16.2106	3.42147e+06	16.209	1.29959E7	16.2092	1.08321E7	16.2123	9.29975e+06
16.2103	3.71106e+06	16.2087	1.39712E7	16.2089	1.25956E7	16.212	9.76372e+06
16.21	3.81274e+06	16.2084	1.34881E7	16.2086	1.28318E7	16.2116	1.01191E7
16.2097	3.32991e+06	16.2081	1.32481E7	16.2083	1.25939E7	16.2113	1.04729E7
16.2094	3.12722e+06	16.2077	1.42341E7	16.208	1.23075E7	16.211	1.07021E7
16.2091	3.01036e+06	16.2074	1.45949E7	16.2077	1.19678E7	16.2107	9.79036e+06
16.2087	2.24931e+06	16.2071	1.31544E7	16.2074	1.14507E7	16.2104	8.95137e+06
16.2084	1.78149e+06	16.2068	1.2249E7	16.207	1.17202E7	16.2101	8.10351e+06
16.2081	1.70222e+06	16.2065	1.29101E7	16.2067	1.09239E7	16.2098	7.29831e+06
16.2078	1.55945e+06	16.2062	1.23463E7	16.2064	1.11052E7	16.2095	6.96415e+06
16.2075	1.10884e+06	16.2059	1.12528E7	16.2061	1.31877E7	16.2091	7.51517e+06
16.2072	720118	16.2055	1.08767E7	16.2058	1.43532E7	16.2088	8.56388e+06
16.2069	372313	16.2052	1.03481E7	16.2055	1.41631E7	16.2085	8.57987e+06
16.2066	850261	16.2049	1.01768E7	16.2052	1.30392E7	16.2082	8.98158e+06
16.2063	1.84585e+06	16.2046	1.01255E7	16.2049	1.23134E7	16.2079	8.77895e+06
16.2059	1.84823e+06	16.2043	9704042	16.2045	1.08212E7	16.2076	7.72135e+06
16.2056	2.22866e+06	16.204	9876407	16.2042	1.10398E7	16.2073	8.27415e+06
16.2053	2.62855e+06	16.2037	1.0269E7	16.2039	1.08817E7	16.2069	8.24749e+06
16.205	2.06359e+06	16.2034	1.10364E7	16.2036	1.00016E7	16.2066	7.20766e+06
16.2047	2.26573e+06	16.2031	1.16864E7	16.2033	9.42691e+06	16.2063	6.50023e+06
16.2044	2.80087e+06	16.2027	1.36316E7	16.203	1.00585E7	16.206	7.213e+06
16.2041	2.52977e+06	16.2024	1.5009E7	16.2027	1.08944E7	16.2057	7.29298e+06
16.2037	2.00252e+06	16.2021	1.48135E7	16.2023	1.18681E7	16.2054	6.76863e+06
16.2034	1.53004e+06	16.2018	1.40871E7	16.202	1.35754E7	16.2051	7.3072e+06
16.2031	1.58994e+06	16.2015	1.34492E7	16.2017	1.43836E7	16.2048	8.53366e+06
16.2028	1.55586e+06	16.2012	1.35657E7	16.2014	1.33516E7	16.2045	8.19594e+06
16.2025	1.8798e+06	16.2009	1.31854E7	16.2011	1.30162E7	16.2041	7.06191e+06
16.2022	1.93429e+06	16.2005	1.1634E7	16.2008	1.27301E7	16.2038	7.69469e+06
16.2019	983692	16.2002	1.13172E7	16.2005	1.18453E7	16.2035	7.79245e+06
16.2016	1.20898e+06	16.1999	1.17528E7	16.2002	1.16789E7	16.2032	7.35164e+06
16.2013	2.64014e+06	16.1996	1.20355E7	16.1999	1.14814E7	16.2029	7.98442e+06
16.2009	2.82981e+06	16.1993	1.22341E7	16.1995	1.07809E7	16.2026	8.48744e+06
16.2006	2.31268e+06	16.199	1.24402E7	16.1992	1.02184E7	16.2023	8.53721e+06
16.2003	2.11103e+06	16.1987	1.20459E7	16.1989	1.04952E7	16.202	7.8991e+06
16.2	1.31052e+06	16.1984	1.12357E7	16.1986	1.15097E7	16.2016	7.62004e+06
16.1997	-49112.9	16.198	1.11278E7	16.1983	1.25549E7	16.2013	7.9151e+06
16.1994	-393155	16.1977	1.19005E7	16.198	1.26819E7	16.201	8.58165e+06
16.1991	362245	16.1974	1.31191E7	16.1977	1.18018E7	16.2007	9.20554e+06
16.1988	1.38993e+06	16.1971	1.40996E7	16.1974	1.13913E7	16.2004	9.19666e+06
16.1984	2.53371e+06	16.1968	1.34836E7	16.197	1.28042E7	16.2001	8.64386e+06
16.1981	3.90859e+06	16.1965	1.27167E7	16.1967	1.35498E7	16.1998	8.91226e+06
16.1978	4.07762e+06	16.1962	1.25211E7	16.1964	1.26067E7	16.1994	8.55321e+06
16.1975	3.5121e+06	16.1959	1.20332E7	16.1961	1.20288E7	16.1991	7.98797e+06
16.1972	3.2405e+06	16.1956	1.22257E7	16.1958	1.1842E7	16.1988	8.08396e+06
16.1969	2.68939e+06	16.1952	1.25577E7	16.1955	9983754	16.1985	7.99686e+06
16.1966	1.85825e+06	16.1949	1.36255E7	16.1952	1.02006E7	16.1982	7.00681e+06
16.1962	1.65188e+06	16.1946	1.3531E7	16.1948	1.17368E7	16.1979	6.6993e+06
16.1959	1.4475e+06	16.1943	1.37112E7	16.1945	1.19218E7	16.1976	6.13584e+06
16.1956	853689	16.194	1.38849E7	16.1942	1.31954E7	16.1973	5.96521e+06
16.1953	8980.47	16.1937	1.33642E7	16.1939	1.33139E7	16.197	8.00042e+06
16.195	-208207	16.1934	1.23201E7	16.1936	1.20522E7	16.1966	8.97625e+06
16.1947	-277912	16.193	1.26484E7	16.1933	9.52084e+06	16.1963	8.79673e+06
16.1944	-535072	16.1927	1.35123E7	16.193	8.54979e+06	16.196	8.27237e+06
16.1941	17303.1	16.1924	1.37322E7	16.1927	9.67162e+06	16.1957	8.09285e+06
16.1938	-333921	16.1921	1.33536E7	16.1924	1.09374E7	16.1954	8.21727e+06
16.1934	-1.32874e+06	16.1918	1.35027E7	16.192	1.13344E7	16.1951	8.59943e+06
16.1931	-709396	16.1915	1.35107E7	16.1917	1.16845E7	16.1948	8.84649e+06
16.1928	519482	16.1912	1.31162E7	16.1914	1.16106E7	16.1944	7.79067e+06
16.1925	1.43134e+06	16.1909	1.17444E7	16.1911	1.07199E7	16.1941	6.22294e+06
16.1922	1.40249e+06	16.1906	1.112E7	16.1908	9.44343e+06	16.1938	4.6321e+06
16.1919	1.26313e+06	16.1902	1.11012E7	16.1905	7.92074e+06	16.1935	4.7423e+06
16.1916	1.66784e+06	16.1899	1.1019E7	16.1902	8.37431e+06	16.1932	4.90939e+06
16.1912	354453	16.1896	1.22103E7	16.1898	9.84046e+06	16.1929	5.22578e+06
16.1909	-825704	16.1893	1.39916E7	16.1895	9.03118e+06	16.1926	6.07186e+06
16.1906	-602777	16.189	1.43142E7	16.1892	8.40492e+06	16.1923	6.53044e+06
16.1903	-128553	16.1887	1.29602E7	16.1889	8.17719e+06	16.1919	6.50023e+06
16.19	-3218.3	16.1884	1.19419E7	16.1886	8.42484e+06	16.1916	5.94921e+06
16.1897	1.56198e+06	16.1881	1.26523E7	16.1883	8.05843e+06	16.1913	6.24249e+06
16.1894	2.30974e+06	16.1877	1.28654E7	16.188	7.55153e+06	16.191	6.84861e+06
16.1891	2.12141e+06	16.1874	1.25326E7	16.1877	8.43217e+06	16.1907	6.59088e+06
16.1887	2019402	16.1871	1.30386E7	16.1873	9.09148e+06	16.1904	6.2976e+06
16.1884	1.79871e+06	16.1868	1.29454E7	16.187	9.8574e+06	16.1901	5.26133e+06
16.1881	2.3089e+06	16.1865	1.24692E7	16.1867	1.01508E7	16.1898	4.83296e+06
16.1878	2.46035e+06	16.1862	1.14097E7	16.1864	8.89103e+06	16.1895	5.54572e+06
16.1875	1.4356e+06	16.1859	1.12799E7	16.1861	8.27039e+06	16.1891	6.29226e+06
16.1872	250256	16.1855	1.11658E7	16.1858	7.57384e+06	16.1888	6.60332e+06
16.1869	-454211	16.1852	1.06181E7	16.1855	6.84243e+06	16.1885	6.04875e+06
16.1866	-449180	16.1849	1.04926E7	16.1852	7.39403e+06	16.1882	5.37331e+06
16.1862	199212	16.1846	1.0631E7	16.1849	8.25463e+06	16.1879	5.25599e+06
16.1859	767675	16.1843	1.23792E7	16.1845	9.09955e+06	16.1876	5.88344e+06
16.1856	1.13663e+06	16.184	1.36883E7	16.1842	8.65251e+06	16.1873	7.27521e+06
16.1853	937233	16.1837	1.38615E7	16.1839	8.17577e+06	16.1869	8.02175e+06
16.185	-154368	16.1834	1.32035E7	16.1836	8.93642e+06	16.1866	7.28587e+06
16.1847	-1.05906e+06	16.1831	1.3772E7	16.1833	9.41449e+06	16.1863	7.47962e+06
16.1844	-1.37763e+06	16.1827	1.38691E7	16.183	9.07559e+06	16.186	7.7569e+06
16.1841	-698230	16.1824	1.2829E7	16.1827	8.6065e+06	16.1857	7.06724e+06
16.1837	192674	16.1821	1.20671E7	16.1823	8.78189e+06	16.1854	6.46823e+06
16.1834	1.47342e+06	16.1818	1.14098E7	16.182	9.35001e+06	16.1851	6.31715e+06
16.1831	2.02681e+06	16.1815	1.17693E7	16.1817	9.79091e+06	16.1848	6.50378e+06
16.1828	1.10519e+06	16.1812	1.35128E7	16.1814	8.84899e+06	16.1844	7.04236e+06
16.1825	959628	16.1809	1.46066E7	16.1811	7.92331e+06	16.1841	6.84684e+06
16.1822	1.08874e+06	16.1806	1.4164E7	16.1808	7.42665e+06	16.1838	5.50306e+06
16.1819	642389	16.1802	1.32774E7	16.1805	7.44711e+06	16.1835	4.77963e+06
16.1816	859803	16.1799	1.19518E7	16.1802	8.16062e+06	16.1832	5.05869e+06
16.1812	1.60227e+06	16.1796	1.10443E7	16.1798	8.24909e+06	16.1829	6.24427e+06
16.1809	1.21901e+06	16.1793	1.06652E7	16.1795	7.6014e+06	16.1826	6.77396e+06
16.1806	722491	16.179	1.09659E7	16.1792	7.90363e+06	16.1823	5.61682e+06
16.1803	924052	16.1787	1.18473E7	16.1789	9.46525e+06	16.182	5.70747e+06
16.18	770835	16.1784	1.20599E7	16.1786	9.52397e+06	16.1816	6.05941e+06
16.1797	-440409	16.178	1.12027E7	16.1783	1.03086E7	16.1813	6.18028e+06
16.1794	-1.08113e+06	16.1777	1.15681E7	16.178	1.04485E7	16.181	6.61221e+06
16.1791	-404142	16.1774	1.16149E7	16.1777	8.63724e+06	16.1807	5.83901e+06
16.1787	274427	16.1771	1.08348E7	16.1774	6.74167e+06	16.1804	4.94316e+06
16.1784	-240719	16.1768	1.0728E7	16.177	6.6985e+06	16.1801	5.47818e+06
16.1781	-808218	16.1765	1.04904E7	16.1767	7.75522e+06	16.1798	6.61932e+06
16.1778	-308567	16.1762	1.04621E7	16.1764	9.16104e+06	16.1794	7.24499e+06
16.1775	179178	16.1759	1.08794E7	16.1761	8.0592e+06	16.1791	6.61221e+06
16.1772	667247	16.1756	1.05723E7	16.1758	7.28785e+06	16.1788	6.78107e+06
16.1769	767375	16.1752	1.02819E7	16.1755	8.07797e+06	16.1785	7.69291e+06
16.1765	744874	16.1749	9799328	16.1752	7.49979e+06	16.1782	8.35769e+06
16.1762	1.29114e+06	16.1746	8.06338e+06	16.1748	7.72317e+06	16.1779	9.17177e+06
16.1759	924759	16.1743	7337480	16.1745	8.30341e+06	16.1776	9.22687e+06
16.1756	1.13529e+06	16.174	8828794	16.1742	8.32986e+06	16.1773	8.50877e+06
16.1753	2.17315e+06	16.1737	9251639	16.1739	8.57792e+06	16.177	7.00503e+06
16.175	2.27439e+06	16.1734	9208683	16.1736	8.78065e+06	16.1766	6.23183e+06
16.1747	2.64515e+06	16.173	8764618	16.1733	8.73923e+06	16.1763	5.55994e+06
16.1744	2.42701e+06	16.1727	8341336	16.173	8.70219e+06	16.176	4.2215e+06
16.1741	2.1394e+06	16.1724	8721771	16.1727	8.43766e+06	16.1757	3.88023e+06
16.1737	1.62524e+06	16.1721	9535691	16.1724	7.5856e+06	16.1754	3.54429e+06
16.1734	211188	16.1718	1.10955E7	16.172	7.39544e+06	16.1751	4.1113e+06
16.1731	397748	16.1715	1.20065E7	16.1717	6.56051e+06	16.1748	4.71742e+06
16.1728	1.23543e+06	16.1712	1.24277E7	16.1714	5935941	16.1745	5.01604e+06
16.1725	1.46475e+06	16.1709	1.165E7	16.1711	6.08748e+06	16.1741	4.98049e+06
16.1722	1.17683e+06	16.1705	1.16365E7	16.1708	6.35293e+06	16.1738	5.19023e+06
16.1719	733444	16.1702	1.22535E7	16.1705	4.79101e+06	16.1735	6.36514e+06
16.1715	769453	16.1699	1.1931E7	16.1702	3.16519e+06	16.1732	5.58483e+06
16.1712	1.34552e+06	16.1696	1.18855E7	16.1699	3.28957e+06	16.1729	4.67476e+06
16.1709	1.8109e+06	16.1693	1.25729E7	16.1695	3.56552e+06	16.1726	5.45329e+06
16.1706	1.78738e+06	16.169	1.33187E7	16.1692	4.11896e+06	16.1723	5.57772e+06
16.1703	1.73853e+06	16.1687	1.33208E7	16.1689	4.74706e+06	16.1719	4.97871e+06
16.17	1.94618e+06	16.1684	1.19596E7	16.1686	4.12235e+06	16.1716	4.58766e+06
16.1697	2.00598e+06	16.168	1.01458E7	16.1683	3.83284e+06	16.1713	5.31643e+06
16.1694	1.79314e+06	16.1677	1.05995E7	16.168	3.81205e+06	16.171	5.87811e+06
16.169	1.22899e+06	16.1674	1.25225E7	16.1677	3.33769e+06	16.1707	4.87739e+06
16.1687	899214	16.1671	1.19473E7	16.1673	2.54384e+06	16.1704	3.85534e+06
16.1684	1.17663e+06	16.1668	1.11556E7	16.167	1.91459e+06	16.1701	3.1799e+06
16.1681	1.85113e+06	16.1665	1.08832E7	16.1667	1.49992e+06	16.1698	3.32566e+06
16.1678	1.64094e+06	16.1662	9874830	16.1664	2.05809e+06	16.1694	3.30788e+06
16.1675	2.43758e+06	16.1659	9957554	16.1661	2.88917e+06	16.1691	3.36654e+06
16.1672	3.60401e+06	16.1655	1.08668E7	16.1658	4.05929e+06	16.1688	3.61183e+06
16.1669	3.54311e+06	16.1652	1.10415E7	16.1655	4.3462e+06	16.1685	3.3221e+06
16.1666	2536193	16.1649	9354390	16.1652	4.32672e+06	16.1682	4.26772e+06
16.1662	2.66636e+06	16.1646	8407944	16.1649	4.70033e+06	16.1679	4.25705e+06
16.1659	3.82806e+06	16.1643	8429505	16.1645	4.70388e+06	16.1676	4.21439e+06
16.1656	5.32268e+06	16.164	8662372	16.1642	4.74709e+06	16.1673	5.49418e+06
16.1653	5.0599e+06	16.1637	9139400	16.1639	3.45211e+06	16.1669	5.29332e+06
16.165	2.92737e+06	16.1634	9823798	16.1636	3.79467e+06	16.1666	3.41275e+06
16.1647	2.1779e+06	16.163	1.01133E7	16.1633	4.03267e+06	16.1663	2.69643e+06
16.1644	1.42964e+06	16.1627	1.01483E7	16.163	3.59859e+06	16.166	3.02704e+06
16.164	37852.1	16.1624	1.09406E7	16.1627	2.7134e+06	16.1657	2.63777e+06
16.1637	911218	16.1621	1.30094E7	16.1623	1.45789e+06	16.1654	2.27695e+06
16.1634	1.35947e+06	16.1618	1.34955E7	16.162	2.4514e+06	16.1651	3.65627e+06
16.1631	-38170.7	16.1615	1.16969E7	16.1617	3.73096e+06	16.1648	4.1824e+06
16.1628	-330195	16.1612	1.04183E7	16.1614	3.09376e+06	16.1644	3.7007e+06
16.1625	49858.6	16.1609	9452454	16.1611	3.14555e+06	16.1641	2.97727e+06
16.1622	-249366	16.1605	8478006	16.1608	3.68974e+06	16.1638	2.30005e+06
16.1619	-557835	16.1602	8914587	16.1605	4.06546e+06	16.1635	1.35621e+06
16.1615	-212642	16.1599	1.04409E7	16.1602	5.09075e+06	16.1632	1.74548e+06
16.1612	233431	16.1596	9957348	16.1598	6.43996e+06	16.1629	2.84396e+06
16.1609	138191	16.1593	9480310	16.1595	6.38518e+06	16.1626	4.0562e+06
16.1606	-760235	16.159	1.00837E7	16.1592	5.99383e+06	16.1623	4.16818e+06
16.1603	-1.42932e+06	16.1587	1.01359E7	16.1589	5.48267e+06	16.1619	3.23856e+06
16.16	-1.79394e+06	16.1584	9095595	16.1586	5.4317e+06	16.1616	3.8038e+06
16.1597	-1.08656e+06	16.158	8741083	16.1583	4.42466e+06	16.1613	3.58161e+06
16.1594	-88956	16.1577	8817396	16.158	4.36267e+06	16.161	3.39142e+06
16.1591	619884	16.1574	8548329	16.1577	3.73064e+06	16.1607	3.3381e+06
16.1587	1.16953e+06	16.1571	9617365	16.1574	2.86576e+06	16.1604	2.84574e+06
16.1584	1.8014e+06	16.1568	1.11717E7	16.157	2.50786e+06	16.1601	2.68577e+06
16.1581	1.58379e+06	16.1565	1.06567E7	16.1567	3.24652e+06	16.1597	1.78992e+06
16.1578	720825	16.1562	9358814	16.1564	3.37075e+06	16.1594	862076
16.1575	781832	16.1559	9566213	16.1561	2.98325e+06	16.1591	1.17136e+06
16.1572	508157	16.1555	1.03718E7	16.1558	3.14753e+06	16.1588	1.31533e+06
16.1569	-566259	16.1552	1.08342E7	16.1555	3.23343e+06	16.1585	1.79703e+06
16.1565	-1.57747e+06	16.1549	1.07369E7	16.1552	3.18184e+06	16.1582	2.30894e+06
16.1562	-2.09783e+06	16.1546	1.09151E7	16.1548	4.50881e+06	16.1579	3.04482e+06
16.1559	-2.91616e+06	16.1543	1.15101E7	16.1545	4.14319e+06	16.1576	3.50874e+06
16.1556	-3.12568e+06	16.154	1.07974E7	16.1542	1.49796e+06	16.1573	3.56739e+06
16.1553	-1.93919e+06	16.1537	1.09763E7	16.1539	940234	16.1569	3.56206e+06
16.155	-809824	16.1533	1.22685E7	16.1536	1.53781e+06	16.1566	3.47674e+06
16.1547	-440313	16.153	1.16599E7	16.1533	1.22405e+06	16.1563	3.37898e+06
16.1544	-317772	16.1527	1.10989E7	16.153	1.857e+06	16.156	2.66621e+06
16.1541	152456	16.1524	9614924	16.1527	2.52341e+06	16.1557	2.97372e+06
16.1537	832152	16.1521	8977291	16.1523	2.50498e+06	16.1554	3.29544e+06
16.1534	-102215	16.1518	1.04518E7	16.152	2.21206e+06	16.1551	3.39142e+06
16.1531	-54893.8	16.1515	1.2235E7	16.1517	1.80694e+06	16.1547	2.20229e+06
16.1528	394380	16.1512	1.25661E7	16.1514	2.23211e+06	16.1544	892293
16.1525	510169	16.1508	1.25422E7	16.1511	3.2413e+06	16.1541	296838
16.1522	648978	16.1505	1.18635E7	16.1508	3.93797e+06	16.1538	293283
16.1519	98653.3	16.1502	1.00588E7	16.1505	5.37119e+06	16.1535	760759
16.1516	-991448	16.1499	9290518	16.1502	7.13905e+06	16.1532	1.05227e+06
16.1512	-1.11098e+06	16.1496	8741531	16.1498	6.31085e+06	16.1529	424817
16.1509	-407051	16.1493	8848552	16.1495	4.91551e+06	16.1526	-74654
16.1506	-249291	16.149	8.15297e+06	16.1492	4.24979e+06	16.1522	-190190
16.1503	-632587	16.1487	7.69786e+06	16.1489	4.008e+06	16.1519	-430149
16.15	-969417	16.1484	8414109	16.1486	3.6594e+06	16.1516	-1.89301e+06
16.1497	-35481	16.148	9333900	16.1483	3.95681e+06	16.1513	-2.68754e+06
16.1494	466893	16.1477	8.36969e+06	16.148	4.42801e+06	16.151	-2.20407e+06
16.149	-214651	16.1474	7423298	16.1477	3.86491e+06	16.1507	-1.3491e+06
16.1487	951926	16.1471	8470885	16.1473	2.64411e+06	16.1504	-58656.7
16.1484	2.14476e+06	16.1468	8508921	16.147	3.72178e+06	16.1501	673663
16.1481	2.56135e+06	16.1465	8645998	16.1467	4.76267e+06	16.1498	414152
16.1478	2.38957e+06	16.1462	8.26148e+06	16.1464	4.19749e+06	16.1494	-289728
16.1475	1.82804e+06	16.1458	7.90575e+06	16.1461	3.44057e+06	16.1491	1.14647e+06
16.1472	934460	16.1455	9436951	16.1458	2.16378e+06	16.1488	2.75331e+06
16.1469	200703	16.1452	1.08251E7	16.1455	948761	16.1485	3.80202e+06
16.1466	325234	16.1449	1.12236E7	16.1452	870774	16.1482	4.40281e+06
16.1462	177284	16.1446	1.19157E7	16.1448	1.46809e+06	16.1479	5.05514e+06
16.1459	886520	16.1443	1.10004E7	16.1445	2.6199e+06	16.1476	4041979
16.1456	704208	16.144	9537978	16.1442	3.396e+06	16.1472	1.82724e+06
16.1453	-5050.8	16.1437	9234647	16.1439	3.44089e+06	16.1469	1.14292e+06
16.145	703295	16.1434	9059389	16.1436	2.64899e+06	16.1466	2.06543e+06
16.1447	1.22084e+06	16.143	9119192	16.1433	2.26438e+06	16.1463	2.3676e+06
16.1444	318580	16.1427	8426592	16.143	2.43684e+06	16.146	1.68327e+06
16.1441	-462197	16.1424	7663573	16.1427	3.0003e+06	16.1457	751872
16.1437	-592842	16.1421	8079440	16.1423	2.5988e+06	16.1454	108426
16.1434	-915199	16.1418	9197086	16.142	1.94261e+06	16.1451	-549240
16.1431	-1.46523e+06	16.1415	9513622	16.1417	1.89168e+06	16.1447	-270176
16.1428	-2.22381e+06	16.1412	9744323	16.1414	1.39498e+06	16.1444	753650
16.1425	-1.19341e+06	16.1409	8755958	16.1411	1.40997e+06	16.1441	851411
16.1422	-129572	16.1405	7.56347e+06	16.1408	1.53962e+06	16.1438	275509
16.1419	-690995	16.1402	7860635	16.1405	1.36828e+06	16.1435	686105
16.1415	-1.03067e+06	16.1399	8.06836e+06	16.1401	1.43804e+06	16.1432	1.12336e+06
16.1412	-959513	16.1396	6.88939e+06	16.1398	673244	16.1429	2.15075e+06
16.1409	-734859	16.1393	6.08888e+06	16.1395	-816226	16.1426	1.41665e+06
16.1406	-224692	16.139	7.37306e+06	16.1392	-1.23706e+06	16.1423	-339498
16.1403	869706	16.1387	9076212	16.1389	-895341	16.1419	-958059
16.14	266427	16.1383	8.25006e+06	16.1386	-342203	16.1416	-664776
16.1397	-1.14071e+06	16.138	6464807	16.1383	630337	16.1413	-590122
16.1394	-1.18641e+06	16.1377	6572851	16.138	729736	16.141	-1.05049e+06
16.1391	-934602	16.1374	7249159	16.1377	-26869.7	16.1407	-1.41665e+06
16.1387	-1.11348e+06	16.1371	7569564	16.1373	285576	16.1404	-776757
16.1384	-944446	16.1368	8480261	16.137	2.38587e+06	16.1401	778534
16.1381	-912826	16.1365	7.84336e+06	16.1367	3.4331e+06	16.1397	1.65305e+06
16.1378	-892324	16.1362	6592262	16.1364	2.62056e+06	16.1394	1.63528e+06
16.1375	-638695	16.1359	6434490	16.1361	2.14122e+06	16.1391	942062
16.1372	-429180	16.1355	6957493	16.1358	2.3789e+06	16.1388	1.27978e+06
16.1369	-176271	16.1352	6.70393e+06	16.1355	2.04143e+06	16.1385	1.61395e+06
16.1365	-529637	16.1349	5579249	16.1351	1.75128e+06	16.1382	1.45397e+06
16.1362	-616545	16.1346	6850654	16.1348	2.12385e+06	16.1379	741207
16.1359	-590061	16.1343	8983016	16.1345	2.43086e+06	16.1376	206187
16.1356	-1.30114e+06	16.134	9530086	16.1342	2.74566e+06	16.1373	-63989.1
16.1353	-1.99964e+06	16.1337	8644308	16.1339	2.06789e+06	16.1369	-1.02383e+06
16.135	-1.62854e+06	16.1334	7.3955e+06	16.1336	1.4891e+06	16.1366	-1.52863e+06
16.1347	-617316	16.133	6.50725e+06	16.1333	1.309e+06	16.1363	-1.53574e+06
16.1344	-376125	16.1327	6208840	16.133	1.0656e+06	16.136	-1.77037e+06
16.134	-376822	16.1324	7183383	16.1327	975543	16.1357	-753650
16.1337	-702381	16.1321	9427411	16.1323	698871	16.1354	965169
16.1334	-1.3607e+06	16.1318	1.1317E7	16.132	-140613	16.1351	2.22007e+06
16.1331	-716440	16.1315	1.11005E7	16.1317	-974042	16.1348	2.7302e+06
16.1328	-635686	16.1312	9650661	16.1314	-1.73258e+06	16.1344	2.74975e+06
16.1325	-1.36092e+06	16.1308	9253993	16.1311	-2.29462e+06	16.1341	2.97372e+06
16.1322	-1.37996e+06	16.1305	9469810	16.1308	-2.1041e+06	16.1338	2.4227e+06
16.1319	-543443	16.1302	9103594	16.1305	-1.34682e+06	16.1335	1.85035e+06
16.1316	106785	16.1299	9041437	16.1302	-1.55564e+06	16.1332	753650
16.1312	-209998	16.1296	8863689	16.1298	-625603	16.1329	351940
16.1309	28755.6	16.1293	9677597	16.1295	-377132	16.1326	1.27978e+06
16.1306	115775	16.129	9519530	16.1292	556297	16.1322	1.48064e+06
16.1303	-109747	16.1287	9098677	16.1289	1.53202e+06	16.1319	2.18274e+06
16.13	313349	16.1284	8869883	16.1286	1.14967e+06	16.1316	1.19091e+06
16.1297	-380446	16.128	8947673	16.1283	-656556	16.1313	-231072
16.1294	-1.79856e+06	16.1277	8491924	16.128	-1.32422e+06	16.131	56879.2
16.129	-1.87386e+06	16.1274	8.37379e+06	16.1276	-267868	16.1307	1.29045e+06
16.1287	-1.64445e+06	16.1271	9098679	16.1273	438590	16.1304	1.82902e+06
16.1284	-2.0654e+06	16.1268	8877845	16.127	-570636	16.1301	1.59262e+06
16.1281	-1.23906e+06	16.1265	8809957	16.1267	-1.66212e+06	16.1298	895848
16.1278	-666426	16.1262	8329447	16.1264	-1.78227e+06	16.1294	-334165
16.1275	-1.01256e+06	16.1258	6606499	16.1261	-1.7773e+06	16.1291	-1.58373e+06
16.1272	-1.11161e+06	16.1255	5796853	16.1258	-2.17452e+06	16.1288	-1.41665e+06
16.1269	-1.3752e+06	16.1252	6.57563e+06	16.1255	-2.2209e+06	16.1285	-591899
16.1265	-2.03086e+06	16.1249	8171003	16.1252	-693860	16.1282	-117313
16.1262	-1.76009e+06	16.1246	9976185	16.1248	395158	16.1279	131533
16.1259	-491164	16.1243	9803761	16.1245	-1.12303e+06	16.1276	-776757
16.1256	-369656	16.124	8178062	16.1242	-2.45143e+06	16.1273	-1.25668e+06
16.1253	-551978	16.1237	7.09514e+06	16.1239	-2.96733e+06	16.1269	-1.40243e+06
16.125	-849607	16.1233	7860967	16.1236	-3.64814e+06	16.1266	-2.23073e+06
16.1247	-863153	16.123	8.35521e+06	16.1233	-3.51425e+06	16.1263	-2.34982e+06
16.1244	-587213	16.1227	7866371	16.123	-3.06278e+06	16.126	-1.39176e+06
16.124	215825	16.1224	8.05754e+06	16.1227	-3.07711e+06	16.1257	-849633
16.1237	812775	16.1221	9616169	16.1223	-1.72143e+06	16.1254	-503026
16.1234	1.90254e+06	16.1218	9768015	16.122	-493978	16.1251	-943839
16.1231	1.87652e+06	16.1215	9455257	16.1217	-295096	16.1247	-1.37932e+06
16.1228	1.8655e+06	16.1212	7.50732e+06	16.1214	71796.3	16.1244	-638114
16.1225	2.87006e+06	16.1209	5200669	16.1211	521351	16.1241	-277286
16.1222	2.08038e+06	16.1205	5915188	16.1208	782103	16.1238	-965169
16.1219	438028	16.1202	7.15394e+06	16.1205	639462	16.1235	-1.43087e+06
16.1215	-70318.6	16.1199	7261412	16.1201	-641994	16.1232	-1.19624e+06
16.1212	246611	16.1196	7756165	16.1198	-1.3993e+06	16.1229	-335943
16.1209	1.026e+06	16.1193	7881112	16.1195	-1.29652e+06	16.1226	1.01138e+06
16.1206	1.32335e+06	16.119	8635769	16.1192	-1.37182e+06	16.1223	1.55529e+06
16.1203	476635	16.1187	9590697	16.1189	-2.03781e+06	16.1219	1.40243e+06
16.12	-616210	16.1183	9509947	16.1186	-3.64243e+06	16.1216	1.58551e+06
16.1197	-52989.8	16.118	7659638	16.1183	-3.12879e+06	16.1213	1.32066e+06
16.1194	2.08612e+06	16.1177	6872915	16.118	-2.41869e+06	16.121	1.85035e+06
16.119	1.25973e+06	16.1174	7.64129e+06	16.1177	-2.76113e+06	16.1207	2.15075e+06
16.1187	679311	16.1171	7.32768e+06	16.1173	-2.18834e+06	16.1204	467476
16.1184	1.21607e+06	16.1168	6727352	16.117	-1.59268e+06	16.1201	-664776
16.1181	1.67957e+06	16.1165	7707791	16.1167	-2.4838e+06	16.1197	-211520
16.1178	-81754.1	16.1162	8773584	16.1164	-1.91331e+06	16.1194	-271954
16.1175	-1.56602e+06	16.1158	8.15479e+06	16.1161	-323549	16.1191	-419484
16.1172	-2.09636e+06	16.1155	7.90543e+06	16.1158	35414	16.1188	-1.10737e+06
16.1168	-1.12438e+06	16.1152	6.68952e+06	16.1155	274810	16.1185	-1.41487e+06
16.1165	160934	16.1149	6438938	16.1151	750570	16.1182	-2.43514e+06
16.1162	990609	16.1146	7925109	16.1148	-262354	16.1179	-2.7302e+06
16.1159	1.67958e+06	16.1143	8.11013e+06	16.1145	-1.08071e+06	16.1176	-2.60756e+06
16.1156	2.11782e+06	16.114	6.9512e+06	16.1142	-755646	16.1172	-3.50518e+06
16.1153	3.00017e+06	16.1137	5.79361e+06	16.1139	336324	16.1169	-4.4899e+06
16.115	2.50198e+06	16.1134	6123660	16.1136	1.08318e+06	16.1166	-4.10597e+06
16.1147	741268	16.113	7.1946e+06	16.1133	1.50449e+06	16.1163	-3.52829e+06
16.1144	-1.19763e+06	16.1127	7613067	16.113	1.64418e+06	16.116	-2.36049e+06
16.114	-1.18141e+06	16.1124	6409658	16.1126	686433	16.1157	-1.99433e+06
16.1137	373746	16.1121	5.08854e+06	16.1123	-425480	16.1154	-2.68399e+06
16.1134	1.34068e+06	16.1118	6.2222e+06	16.112	-914951	16.1151	-3.03415e+06
16.1131	2.07589e+06	16.1115	7.67914e+06	16.1117	-1.02575e+06	16.1148	-1.326e+06
16.1128	2.6627e+06	16.1112	8560989	16.1114	-1.24633e+06	16.1144	385712
16.1125	1.98233e+06	16.1108	8.2628e+06	16.1111	-1.82597e+06	16.1141	223962
16.1122	528038	16.1105	6148277	16.1108	-1.98832e+06	16.1138	-1.18558e+06
16.1119	315838	16.1102	5491183	16.1105	-1.04003e+06	16.1135	-2.12231e+06
16.1115	-217969	16.1099	5432726	16.1102	-1.30802e+06	16.1132	-2.3125e+06
16.1112	-653690	16.1096	6213266	16.1098	-3.09569e+06	16.1129	-2.20585e+06
16.1109	-216261	16.1093	6472707	16.1095	-5.82859e+06	16.1126	-1.99966e+06
16.1106	349628	16.109	5698377	16.1092	-7.22935e+06	16.1122	-1.83791e+06
16.1103	379038	16.1087	5066863	16.1089	-6.69022e+06	16.1119	-2.02632e+06
16.11	570505	16.1084	5.1621e+06	16.1086	-5.16772e+06	16.1116	-1.65661e+06
16.1097	-432707	16.108	6101470	16.1083	-3.76592e+06	16.1113	-1.74904e+06
16.1093	-807404	16.1077	7872940	16.108	-4.69459e+06	16.111	-1.973e+06
16.109	73414.8	16.1074	8.13796e+06	16.1076	-4.46736e+06	16.1107	-974057
16.1087	29372	16.1071	7.53252e+06	16.1073	-4.53495e+06	16.1104	-1.34555e+06
16.1084	431520	16.1068	6.71628e+06	16.107	-4.58823e+06	16.1101	-2.04943e+06
16.1081	727267	16.1065	6312027	16.1067	-4.13924e+06	16.1097	-1.76859e+06
16.1078	479256	16.1062	4848083	16.1064	-4.17683e+06	16.1094	-1.3971e+06
16.1075	-481869	16.1058	3.99154e+06	16.1061	-5.03783e+06	16.1091	-231072
16.1072	-1.66735e+06	16.1055	4041865	16.1058	-3.96505e+06	16.1088	-959837
16.1069	-2.9926e+06	16.1052	3368476	16.1055	-2.5726e+06	16.1085	-1.56062e+06
16.1065	-3.6885e+06	16.1049	3.30196e+06	16.1051	-804563	16.1082	-1.93923e+06
16.1062	-3.34161e+06	16.1046	3.5291e+06	16.1048	287385	16.1079	-2.85107e+06
16.1059	-3.35648e+06	16.1043	3.05883e+06	16.1045	5270.8	16.1076	-3.08925e+06
16.1056	-2.08384e+06	16.104	4951492	16.1042	-1.04296e+06	16.1072	-2.96127e+06
16.1053	-1.02115e+06	16.1037	6.63287e+06	16.1039	-1.09812e+06	16.1069	-3.54962e+06
16.105	-692379	16.1033	6135847	16.1036	-889656	16.1066	-3.63138e+06
16.1047	-364948	16.103	4.64682e+06	16.1033	-2.56587e+06	16.1063	-2.0832e+06
16.1044	-597394	16.1027	3.34869e+06	16.103	-3.56398e+06	16.106	-1.08604e+06
16.104	-598741	16.1024	3.45195e+06	16.1027	-2.92253e+06	16.1057	-1.44153e+06
16.1037	-955033	16.1021	3942042	16.1023	-2.04128e+06	16.1054	-1.39176e+06
16.1034	-181842	16.1018	4.22335e+06	16.102	-2.75005e+06	16.1051	-1.1127e+06
16.1031	228898	16.1015	3800014	16.1017	-3.86613e+06	16.1047	-2.15252e+06
16.1028	-742861	16.1012	3.39201e+06	16.1014	-3.3583e+06	16.1044	-1.99433e+06
16.1025	-1.31043e+06	16.1008	3.76748e+06	16.1011	-3.18688e+06	16.1041	-2.56845e+06
16.1022	-766826	16.1005	4.49864e+06	16.1008	-3.91621e+06	16.1038	-3.68115e+06
16.1018	-1.56079e+06	16.1002	5.5559e+06	16.1005	-4.71549e+06	16.1035	-3.11769e+06
16.1015	-1.00112e+06	16.0999	5111469	16.1001	-4.58943e+06	16.1032	-2.58978e+06
16.1012	236606	16.0996	4.64744e+06	16.0998	-5.41573e+06	16.1029	-2.49735e+06
16.1009	214203	16.0993	5557140	16.0995	-6.36525e+06	16.1026	-2.09031e+06
16.1006	-545612	16.099	7.67795e+06	16.0992	-6.41212e+06	16.1022	-1.31178e+06
16.1003	-1.31044e+06	16.0987	7814979	16.0989	-5.4645e+06	16.1019	-641669
16.1	-1.49942e+06	16.0983	5.71381e+06	16.0986	-4.87687e+06	16.1016	-854966
16.0997	-987664	16.098	4957727	16.0983	-5.33551e+06	16.1013	-1.6726e+06
16.0994	261808	16.0977	5.95874e+06	16.098	-5.88646e+06	16.101	-840746
16.099	2.14805e+06	16.0974	6.5578e+06	16.0977	-6.58026e+06	16.1007	-666553
16.0987	3.19785e+06	16.0971	6.25292e+06	16.0973	-7.28094e+06	16.1004	-455034
16.0984	2.64277e+06	16.0968	6224721	16.097	-8.31979e+06	16.1001	-631004
16.0981	455676	16.0965	6962113	16.0967	-8.42532e+06	16.0997	-1.39887e+06
16.0978	-1.19077e+06	16.0962	6.79121e+06	16.0964	-7.09232e+06	16.0994	-447924
16.0975	-1.97581e+06	16.0958	5.03481e+06	16.0961	-5.12929e+06	16.0991	-458589
16.0972	-2.31705e+06	16.0955	4204861	16.0958	-5.21611e+06	16.0988	-1.34555e+06
16.0968	-1.17153e+06	16.0952	4940249	16.0955	-4.78809e+06	16.0985	-2.66977e+06
16.0965	-465952	16.0949	4857911	16.0952	-4.86119e+06	16.0982	-2.60756e+06
16.0962	-2.52402e+06	16.0946	4.07017e+06	16.0948	-4.80951e+06	16.0979	-2.68754e+06
16.0959	-4.41974e+06	16.0943	4.22758e+06	16.0945	-4.24983e+06	16.0975	-2.63244e+06
16.0956	-4.68333e+06	16.094	5.38441e+06	16.0942	-4.764e+06	16.0972	-2.17563e+06
16.0953	-4.67425e+06	16.0937	5.93917e+06	16.0939	-5.90429e+06	16.0969	-2.27339e+06
16.095	-3.87272e+06	16.0933	4912471	16.0936	-6.67676e+06	16.0966	-3.06792e+06
16.0947	-3.73688e+06	16.093	5083428	16.0933	-5.9692e+06	16.0963	-2.93817e+06
16.0943	-3.40131e+06	16.0927	4.4035e+06	16.093	-4.52513e+06	16.096	-2.80841e+06
16.094	-2.64272e+06	16.0924	3.92974e+06	16.0926	-2.75889e+06	16.0957	-2.34449e+06
16.0937	-1.29506e+06	16.0921	4.74146e+06	16.0923	-1.07027e+06	16.0954	-2.41737e+06
16.0934	101341	16.0918	5372884	16.092	87551.1	16.0951	-3.13013e+06
16.0931	903358	16.0915	4.98447e+06	16.0917	-147283	16.0947	-2.5098e+06
16.0928	207952	16.0911	4.6036e+06	16.0914	-2.52769e+06	16.0944	-2.25028e+06
16.0925	-681627	16.0908	5066073	16.0911	-4.45318e+06	16.0941	-1.83791e+06
16.0922	-976215	16.0905	5549115	16.0908	-5.70284e+06	16.0938	-1.74015e+06
16.0919	-994301	16.0902	5656664	16.0905	-6.77495e+06	16.0935	-2.41559e+06
16.0915	-1.08956e+06	16.0899	6004523	16.0901	-6.72365e+06	16.0932	-2.1152e+06
16.0912	-2.60601e+06	16.0896	5.82275e+06	16.0898	-6.0895e+06	16.0929	-1.01849e+06
16.0909	-4.38703e+06	16.0893	4874080	16.0895	-5.58724e+06	16.0925	-1.40776e+06
16.0906	-4.82371e+06	16.089	2.64403e+06	16.0892	-4.20063e+06	16.0922	-2.01743e+06
16.0903	-4.08358e+06	16.0887	2.61706e+06	16.0889	-1.75992e+06	16.0919	-2.78886e+06
16.09	-3.98586e+06	16.0883	3530573	16.0886	-806299	16.0916	-3.45541e+06
16.0897	-3.84448e+06	16.088	4299671	16.0883	-976156	16.0913	-3.95666e+06
16.0893	-2.66577e+06	16.0877	5379184	16.088	-1.5833e+06	16.091	-4.3477e+06
16.089	-1.68542e+06	16.0874	4630841	16.0876	-1.04814e+06	16.0907	-3.82513e+06
16.0887	-2.12032e+06	16.0871	4441650	16.0873	-2.38828e+06	16.0904	-3.21901e+06
16.0884	-2.71754e+06	16.0868	5.54775e+06	16.087	-4.4052e+06	16.0901	-3.50518e+06
16.0881	-1.81733e+06	16.0865	5585021	16.0867	-4.43557e+06	16.0897	-3.11947e+06
16.0878	-828705	16.0861	5.06926e+06	16.0864	-3.87991e+06	16.0894	-1.33488e+06
16.0875	-1.00425e+06	16.0858	5.22675e+06	16.0861	-3.92019e+06	16.0891	-1.90901e+06
16.0872	-1.07791e+06	16.0855	4.95203e+06	16.0858	-3.90993e+06	16.0888	-2.39959e+06
16.0868	-428368	16.0852	4737420	16.0855	-3.24314e+06	16.0885	-2.45647e+06
16.0865	-623114	16.0849	4.91972e+06	16.0851	-2.99794e+06	16.0882	-3.32921e+06
16.0862	-1.24247e+06	16.0846	4.08957e+06	16.0848	-3.24567e+06	16.0879	-5.37686e+06
16.0859	-2.11083e+06	16.0843	3.91831e+06	16.0845	-2.07275e+06	16.0876	-6.97659e+06
16.0856	-2.51007e+06	16.084	4.08415e+06	16.0842	-442204	16.0872	-6.82017e+06
16.0853	-2.72174e+06	16.0836	3.74814e+06	16.0839	300853	16.0869	-6.21583e+06
16.085	-2.17888e+06	16.0833	4.04905e+06	16.0836	-97646.1	16.0866	-6.18384e+06
16.0847	-1.25465e+06	16.083	5884675	16.0833	-932743	16.0863	-5.31998e+06
16.0844	-844424	16.0827	6.62784e+06	16.083	-2.62069e+06	16.086	-4.50057e+06
16.084	234522	16.0824	6309601	16.0826	-3.3283e+06	16.0857	-3.44297e+06
16.0837	507733	16.0821	6.3352e+06	16.0823	-5.33367e+06	16.0854	-3.33277e+06
16.0834	-876126	16.0818	7.35545e+06	16.082	-7.0004e+06	16.085	-3.93178e+06
16.0831	-2.83044e+06	16.0815	8799371	16.0817	-5.15712e+06	16.0847	-3.60472e+06
16.0828	-4.67054e+06	16.0812	7564046	16.0814	-3.97087e+06	16.0844	-4.20373e+06
16.0825	-4.1038e+06	16.0808	4.69618e+06	16.0811	-4.12795e+06	16.0841	-4.00821e+06
16.0822	-2.82845e+06	16.0805	2.50331e+06	16.0808	-4.25201e+06	16.0838	-3.84823e+06
16.0818	-1.2621e+06	16.0802	1.57134e+06	16.0805	-4.82026e+06	16.0835	-3.78247e+06
16.0815	-572273	16.0799	1.42105e+06	16.0801	-5.85387e+06	16.0832	-4.94849e+06
16.0812	-947256	16.0796	2909215	16.0798	-6.43423e+06	16.0829	-5.86922e+06
16.0809	-2.12181e+06	16.0793	4.49173e+06	16.0795	-7.27299e+06	16.0826	-5.66837e+06
16.0806	-4.74584e+06	16.079	4681836	16.0792	-5.94183e+06	16.0822	-4.44724e+06
16.0803	-5.59624e+06	16.0786	3.95474e+06	16.0789	-4.63136e+06	16.0819	-4.21617e+06
16.08	-3.46112e+06	16.0783	3.23997e+06	16.0786	-3.95263e+06	16.0816	-5.0267e+06
16.0797	-2.90582e+06	16.078	3.14339e+06	16.0783	-3.62565e+06	16.0813	-4.80096e+06
16.0794	-2.44967e+06	16.0777	4.3723e+06	16.078	-3.96964e+06	16.081	-4.43302e+06
16.079	-614459	16.0774	4626577	16.0776	-4.09609e+06	16.0807	-4.46324e+06
16.0787	-272023	16.0771	4.09061e+06	16.0773	-4.46132e+06	16.0804	-4.10775e+06
16.0784	18421.5	16.0768	3.84492e+06	16.077	-4.6077e+06	16.08	-4.15929e+06
16.0781	-550790	16.0765	3.93179e+06	16.0767	-4.67546e+06	16.0797	-3.8429e+06
16.0778	-521272	16.0761	4036869	16.0764	-4.21794e+06	16.0794	-3.93e+06
16.0775	99665.2	16.0758	2986984	16.0761	-5.44621e+06	16.0791	-3.83579e+06
16.0772	1.3404e+06	16.0755	2209737	16.0758	-5.69185e+06	16.0788	-4.02954e+06
16.0769	1.52923e+06	16.0752	1.51109e+06	16.0755	-4.29632e+06	16.0785	-4.03842e+06
16.0765	2.1069e+06	16.0749	2.33954e+06	16.0751	-3.56999e+06	16.0782	-4.17351e+06
16.0762	3.03207e+06	16.0746	2.58384e+06	16.0748	-3.85388e+06	16.0779	-3.4803e+06
16.0759	2399397	16.0743	3.10379e+06	16.0745	-4.17875e+06	16.0775	-2.6751e+06
16.0756	2.46119e+06	16.074	3584709	16.0742	-1.93846e+06	16.0772	-3.20123e+06
16.0753	1.39105e+06	16.0737	3.04167e+06	16.0739	-428323	16.0769	-3211898
16.075	222789	16.0733	3.42875e+06	16.0736	13764.6	16.0766	-4.58411e+06
16.0747	-458440	16.073	4.12556e+06	16.0733	705694	16.0763	-5.27377e+06
16.0743	-799861	16.0727	6193289	16.0729	-139488	16.076	-5.76791e+06
16.074	-725299	16.0724	7010799	16.0726	-1.26263e+06	16.0757	-5.49951e+06
16.0737	-444693	16.0721	5668405	16.0723	-2.81077e+06	16.0754	-4.71564e+06
16.0734	-440410	16.0718	6.86362e+06	16.072	-4.17249e+06	16.0751	-4.50768e+06
16.0731	-1.28122e+06	16.0715	7.45787e+06	16.0717	-5.92847e+06	16.0747	-4.75475e+06
16.0728	-1.37259e+06	16.0711	5751350	16.0714	-7.85605e+06	16.0744	-5.41419e+06
16.0725	-192720	16.0708	3.9214e+06	16.0711	-7.04474e+06	16.0741	-4.86851e+06
16.0722	745391	16.0705	3.67116e+06	16.0708	-6.06515e+06	16.0738	-4.04376e+06
16.0719	847881	16.0702	4.04292e+06	16.0705	-6.13987e+06	16.0735	-2.94705e+06
16.0715	898785	16.0699	4.16519e+06	16.0701	-7.55942e+06	16.0732	-2.18985e+06
16.0712	864674	16.0696	3634130	16.0698	-8.10962e+06	16.0729	-1.42198e+06
16.0709	410858	16.0693	4407775	16.0695	-7.25994e+06	16.0725	-1.12692e+06
16.0706	223054	16.069	6.43564e+06	16.0692	-6.06171e+06	16.0722	-1.95167e+06
16.0703	-387972	16.0687	6707454	16.0689	-4.73283e+06	16.0719	-2.3516e+06
16.07	370795	16.0683	5.79606e+06	16.0686	-4.81943e+06	16.0716	-3.10169e+06
16.0697	540028	16.068	4.15324e+06	16.0683	-4.32883e+06	16.0713	-3.7007e+06
16.0694	-369111	16.0677	2353418	16.0679	-5.72172e+06	16.071	-3.49807e+06
16.069	-679146	16.0674	2.26878e+06	16.0676	-7.47551e+06	16.0707	-3.76647e+06
16.0687	-1.25287e+06	16.0671	2.44601e+06	16.0673	-6.94589e+06	16.0704	-3.59583e+06
16.0684	-566896	16.0668	2.31788e+06	16.067	-6.44319e+06	16.07	-2.5489e+06
16.0681	-542225	16.0665	2.07895e+06	16.0667	-6.2149e+06	16.0697	-1.55885e+06
16.0678	-496965	16.0662	1.83342e+06	16.0664	-6.45775e+06	16.0694	-1.25312e+06
16.0675	-579680	16.0658	2.11529e+06	16.0661	-6.10797e+06	16.0691	-1.09315e+06
16.0672	-847627	16.0655	1.60604e+06	16.0658	-5.02112e+06	16.0688	-1.20691e+06
16.0668	-694423	16.0652	1.40998e+06	16.0654	-4.20405e+06	16.0685	-2.63955e+06
16.0665	-616282	16.0649	2.41649e+06	16.0651	-2.82502e+06	16.0682	-3.67049e+06
16.0662	-1.57738e+06	16.0646	3.76739e+06	16.0648	-2.14229e+06	16.0679	-3.16391e+06
16.0659	-2.12579e+06	16.0643	4994111	16.0645	-2.05823e+06	16.0676	-1.93567e+06
16.0656	-319299	16.064	4.78908e+06	16.0642	-1.98788e+06	16.0672	-588344
16.0653	2.15895e+06	16.0636	3.41832e+06	16.0639	-2.58233e+06	16.0669	-380380
16.065	2.86759e+06	16.0633	2878543	16.0636	-4.93376e+06	16.0666	56879.2
16.0647	-48438.3	16.063	3.14776e+06	16.0633	-7.50183e+06	16.0663	193745
16.0643	-1.71812e+06	16.0627	3742820	16.063	-7.73528e+06	16.066	-1.74193e+06
16.064	-1.19383e+06	16.0624	3.97889e+06	16.0626	-7.37529e+06	16.0657	-1.99788e+06
16.0637	-201738	16.0621	3.81948e+06	16.0623	-7.1899e+06	16.0654	-1.64239e+06
16.0634	-230413	16.0618	4.20339e+06	16.062	-7.36771e+06	16.065	-1.71171e+06
16.0631	-1.37767e+06	16.0615	3375316	16.0617	-7.84722e+06	16.0647	-1.96056e+06
16.0628	-2.51573e+06	16.0612	3066081	16.0614	-7.65795e+06	16.0644	-2.17741e+06
16.0625	-3.11308e+06	16.0608	4.44123e+06	16.0611	-6.64021e+06	16.0641	-4.18418e+06
16.0622	-3.01496e+06	16.0605	6.01004e+06	16.0608	-5.96789e+06	16.0638	-5.12979e+06
16.0618	-2.73589e+06	16.0602	5.40774e+06	16.0604	-6.00056e+06	16.0635	-5.60793e+06
16.0615	-2.79957e+06	16.0599	4182294	16.0601	-5.51929e+06	16.0632	-5.6026e+06
16.0612	-3.41377e+06	16.0596	2289213	16.0598	-5.64098e+06	16.0629	-5.07647e+06
16.0609	-1.76862e+06	16.0593	370867	16.0595	-7.94631e+06	16.0626	-4.64454e+06
16.0606	619387	16.059	-403210	16.0592	-9.4791e+06	16.0622	-3.89089e+06
16.0603	2.34543e+06	16.0587	-1.1105e+06	16.0589	-9993159	16.0619	-2.32849e+06
16.06	2.83934e+06	16.0583	-902258	16.0586	-10034300	16.0616	-3.03948e+06
16.0597	1.03144e+06	16.058	482020	16.0583	-9.48046e+06	16.0613	-5.31821e+06
16.0593	-1.35111e+06	16.0577	2325953	16.058	-7.54528e+06	16.061	-5.04981e+06
16.059	-3.26062e+06	16.0574	3236803	16.0576	-5.97288e+06	16.0607	-3.80913e+06
16.0587	-4.6157e+06	16.0571	4.40568e+06	16.0573	-5.97841e+06	16.0604	-2.48847e+06
16.0584	-6.05533e+06	16.0568	4466226	16.057	-5.91814e+06	16.0601	-3.34699e+06
16.0581	-6.90199e+06	16.0565	3.15021e+06	16.0567	-5.9747e+06	16.0597	-5.00359e+06
16.0578	-5.81809e+06	16.0561	3.25281e+06	16.0564	-5.66193e+06	16.0594	-5.28799e+06
16.0575	-4.46005e+06	16.0558	4.19197e+06	16.0561	-5.99009e+06	16.0591	-3.51762e+06
16.0572	-2.7701e+06	16.0555	4.63684e+06	16.0558	-5.24472e+06	16.0588	-1.42554e+06
16.0568	-1.52058e+06	16.0552	4278984	16.0555	-3.10298e+06	16.0585	-1.31889e+06
16.0565	-1208900	16.0549	3810288	16.0551	-2.7736e+06	16.0582	-2.79241e+06
16.0562	-699505	16.0546	3919225	16.0548	-3.16918e+06	16.0579	-4.99826e+06
16.0559	-638454	16.0543	3.67889e+06	16.0545	-4.32567e+06	16.0575	-4.88272e+06
16.0556	-935321	16.054	2.95824e+06	16.0542	-6.32068e+06	16.0572	-2.60933e+06
16.0553	-1.76896e+06	16.0537	1.94916e+06	16.0539	-6.73025e+06	16.0569	-2.66621e+06
16.055	-2.4696e+06	16.0533	1.85242e+06	16.0536	-6.34146e+06	16.0566	-3.61005e+06
16.0546	-3.23203e+06	16.053	3.57924e+06	16.0533	-7.49532e+06	16.0563	-4.41525e+06
16.0543	-2.94367e+06	16.0527	3.36445e+06	16.0529	-7.6684e+06	16.056	-4.44902e+06
16.054	-990718	16.0524	3.57837e+06	16.0526	-7.16466e+06	16.0557	-3.78602e+06
16.0537	89317.2	16.0521	3.33062e+06	16.0523	-6.66479e+06	16.0554	-3.77714e+06
16.0534	412160	16.0518	1.69353e+06	16.052	-5588847	16.0551	-4.81874e+06
16.0531	29410.4	16.0515	544754	16.0517	-5.16505e+06	16.0547	-5.18667e+06
16.0528	1.04169e+06	16.0511	386828	16.0514	-5.77467e+06	16.0544	-5.44263e+06
16.0525	1.21336e+06	16.0508	942396	16.0511	-7.94036e+06	16.0541	-6.95882e+06
16.0522	1.42672e+06	16.0505	1.71996e+06	16.0508	-9.03814e+06	16.0538	-7.00325e+06
16.0518	1.28724e+06	16.0502	1.39351e+06	16.0505	-9.22166e+06	16.0535	-5.97765e+06
16.0515	1.42994e+06	16.0499	795994	16.0501	-8.05818e+06	16.0532	-6.74374e+06
16.0512	1.40959e+06	16.0496	123512	16.0498	-7.79534e+06	16.0529	-7.09568e+06
16.0509	869083	16.0493	-564088	16.0495	-8.86895e+06	16.0526	-6.72774e+06
16.0506	263466	16.049	-228301	16.0492	-9.59671e+06	16.0522	-4.77252e+06
16.0503	-67328.1	16.0486	450982	16.0489	-9.75076e+06	16.0519	-4.08819e+06
16.05	551737	16.0483	964806	16.0486	-9.21817e+06	16.0516	-5.00182e+06
16.0496	2.04947e+06	16.048	1.10177e+06	16.0483	-8.84862e+06	16.0513	-5.68792e+06
16.0493	3.11105e+06	16.0477	1.46331e+06	16.048	-7.61226e+06	16.051	-5.11735e+06
16.049	2.65223e+06	16.0474	1.92427e+06	16.0476	-6.73774e+06	16.0507	-3.66693e+06
16.0487	3.19652e+06	16.0471	1.55691e+06	16.0473	-6.90624e+06	16.0504	-2.97727e+06
16.0484	3.53415e+06	16.0468	1.85468e+06	16.047	-7.55591e+06	16.05	-3.89623e+06
16.0481	2.28105e+06	16.0465	2.5897e+06	16.0467	-7.0676e+06	16.0497	-5.21511e+06
16.0478	1.22936e+06	16.0462	3556338	16.0464	-6.67107e+06	16.0494	-5.38575e+06
16.0475	661071	16.0458	3.29294e+06	16.0461	-8.00241e+06	16.0491	-5.17601e+06
16.0471	399726	16.0455	2.21333e+06	16.0458	-9.20694e+06	16.0488	-3.87312e+06
16.0468	579751	16.0452	573046	16.0454	-10199000	16.0485	-4.54856e+06
16.0465	6732.38	16.0449	205651	16.0451	-10745900	16.0482	-5.83367e+06
16.0462	-1.08606e+06	16.0446	1.7354e+06	16.0448	-10460900	16.0479	-6.95704e+06
16.0459	-1.90693e+06	16.0443	1.82316e+06	16.0445	-11028000	16.0475	-7.24854e+06
16.0456	-2.22702e+06	16.044	1758076	16.0442	-11586700	16.0472	-6.75441e+06
16.0453	-1.32569e+06	16.0436	3.45996e+06	16.0439	-11601700	16.0469	-5.41419e+06
16.045	507385	16.0433	2.86237e+06	16.0436	-11042500	16.0466	-5.20978e+06
16.0447	549474	16.043	2393680	16.0433	-10284500	16.0463	-5.71814e+06
16.0443	-648165	16.0427	1.59279e+06	16.043	-9.17165e+06	16.046	-5.36798e+06
16.044	-1.12819e+06	16.0424	1351455	16.0426	-8.98389e+06	16.0457	-4.94849e+06
16.0437	-2.88918e+06	16.0421	1.42506e+06	16.0423	-9.01889e+06	16.0454	-4.13085e+06
16.0434	-3.87533e+06	16.0418	1.34218e+06	16.042	-7.94421e+06	16.045	-4.44547e+06
16.0431	-2.59846e+06	16.0415	831822	16.0417	-8.34582e+06	16.0447	-6.31182e+06
16.0428	-1.52392e+06	16.0411	106569	16.0414	-8.26945e+06	16.0444	-8.13373e+06
16.0425	-1.88153e+06	16.0408	724124	16.0411	-7.87771e+06	16.0441	-7.59871e+06
16.0421	-2.26487e+06	16.0405	331528	16.0408	-5.91072e+06	16.0438	-5.62926e+06
16.0418	-2.41936e+06	16.0402	522604	16.0404	-4.36498e+06	16.0435	-4.98226e+06
16.0415	-1.66301e+06	16.0399	1430356	16.0401	-6.02377e+06	16.0432	-6.08608e+06
16.0412	-680458	16.0396	1.63342e+06	16.0398	-7.71852e+06	16.0429	-6.64598e+06
16.0409	-1.02272e+06	16.0393	536532	16.0395	-8.02035e+06	16.0425	-6.26916e+06
16.0406	-1.48089e+06	16.039	1.17491e+06	16.0392	-8.64274e+06	16.0422	-6.00964e+06
16.0403	-2.10261e+06	16.0386	1639225	16.0389	-8.72624e+06	16.0419	-5.89589e+06
16.04	-1.74641e+06	16.0383	2.46306e+06	16.0386	-8.00305e+06	16.0416	-5.8319e+06
16.0397	-125620	16.038	3690144	16.0383	-7.98372e+06	16.0413	-4.97871e+06
16.0393	-31008	16.0377	2.90968e+06	16.0379	-7.53576e+06	16.041	-4.40992e+06
16.039	-744873	16.0374	1.60429e+06	16.0376	-8.52574e+06	16.0407	-4.82407e+06
16.0387	-1.08739e+06	16.0371	1.57702e+06	16.0373	-9.60526e+06	16.0404	-5.57061e+06
16.0384	395914	16.0368	1.17526e+06	16.037	-9.0731e+06	16.04	-5.03559e+06
16.0381	1.17378e+06	16.0365	906711	16.0367	-8.19256e+06	16.0397	-4.59833e+06
16.0378	847333	16.0361	684887	16.0364	-7.58426e+06	16.0394	-5.39286e+06
16.0375	1.72739e+06	16.0358	1.5061e+06	16.0361	-7.15825e+06	16.0391	-6.83262e+06
16.0372	2.30131e+06	16.0355	3.10864e+06	16.0358	-6.69573e+06	16.0388	-6.99614e+06
16.0368	2.05433e+06	16.0352	4076618	16.0355	-7.43573e+06	16.0385	-5.78746e+06
16.0365	2.07948e+06	16.0349	4301892	16.0351	-8.28745e+06	16.0382	-4.96627e+06
16.0362	2.33572e+06	16.0346	3.36774e+06	16.0348	-8.40751e+06	16.0379	-6.82017e+06
16.0359	1.75104e+06	16.0343	1.82861e+06	16.0345	-8.7681e+06	16.0375	-8.73985e+06
16.0356	1.13168e+06	16.034	1.68573e+06	16.0342	-7.85293e+06	16.0372	-10192000
16.0353	-128444	16.0336	1.43266e+06	16.0339	-8.15922e+06	16.0369	-10896000
16.035	-693130	16.0333	125917	16.0336	-9.28839e+06	16.0366	-11098600
16.0346	-1.55145e+06	16.033	-101988	16.0333	-10243100	16.0363	-12003300
16.0343	-2.4322e+06	16.0327	2663134	16.0329	-10590100	16.036	-12758700
16.034	-2.7159e+06	16.0324	4193521	16.0326	-9991179	16.0357	-11941100
16.0337	-3.62635e+06	16.0321	3.21862e+06	16.0323	-8.45741e+06	16.0354	-9.58415e+06
16.0334	-3.75903e+06	16.0318	1.95296e+06	16.032	-8.38764e+06	16.035	-8.14795e+06
16.0331	-4.16429e+06	16.0314	-552854	16.0317	-8.75941e+06	16.0347	-8.54788e+06
16.0328	-3.76792e+06	16.0311	-133594	16.0314	-7.71433e+06	16.0344	-8.86782e+06
16.0325	-3.56238e+06	16.0308	1.33761e+06	16.0311	-6.95686e+06	16.0341	-8.22082e+06
16.0322	-3.40812e+06	16.0305	239025	16.0308	-8.57067e+06	16.0338	-7.83689e+06
16.0318	-2.23502e+06	16.0302	-469215	16.0304	-10484900	16.0335	-6.89483e+06
16.0315	-274271	16.0299	-362906	16.0301	-10848200	16.0332	-6.96415e+06
16.0312	609698	16.0296	375450	16.0298	-11618700	16.0328	-7.97198e+06
16.0309	722696	16.0293	657701	16.0295	-11191200	16.0325	-9.8294e+06
16.0306	-232223	16.0289	684782	16.0292	-10215500	16.0322	-9.88454e+06
16.0303	-1.63407e+06	16.0286	-98780.9	16.0289	-9.59908e+06	16.0319	-8.08929e+06
16.03	-1.1365e+06	16.0283	-1.12413e+06	16.0286	-8.01066e+06	16.0316	-6.89305e+06
16.0297	316436	16.028	-1.9107e+06	16.0283	-7.03758e+06	16.0313	-6.85928e+06
16.0293	950443	16.0277	-1.08633e+06	16.0279	-6.48863e+06	16.031	-7.35342e+06
16.029	350372	16.0274	-286780	16.0276	-5.85555e+06	16.0307	-7.53116e+06
16.0287	331966	16.0271	858671	16.0273	-5.58209e+06	16.0303	-7.54716e+06
16.0284	1.27467e+06	16.0268	939125	16.027	-5.47059e+06	16.03	-6.8966e+06
16.0281	2.677e+06	16.0265	530140	16.0267	-5.81643e+06	16.0297	-7.55427e+06
16.0278	3.11789e+06	16.0261	137090	16.0264	-6.03403e+06	16.0294	-7.76579e+06
16.0275	2.76788e+06	16.0258	883619	16.0261	-5.72463e+06	16.0291	-8.13017e+06
16.0271	2.49782e+06	16.0255	460897	16.0258	-5.32344e+06	16.0288	-8.03419e+06
16.0268	2.08185e+06	16.0252	-1.9633e+06	16.0254	-5.1762e+06	16.0285	-7.17745e+06
16.0265	1.32153e+06	16.0249	-3558788	16.0251	-6.06469e+06	16.0282	-6.2265e+06
16.0262	-468890	16.0246	-3.6187e+06	16.0248	-7.04968e+06	16.0279	-6.20872e+06
16.0259	-1.2161e+06	16.0243	-3232961	16.0245	-8.49313e+06	16.0275	-5.45329e+06
16.0256	-1.41363e+06	16.0239	-2.82909e+06	16.0242	-10906300	16.0272	-5.13513e+06
16.0253	-1.15416e+06	16.0236	-2.50799e+06	16.0239	-11571600	16.0269	-4.85429e+06
16.025	332984	16.0233	-2857865	16.0236	-11741400	16.0266	-4.55034e+06
16.0247	1.3648e+06	16.023	-2.35239e+06	16.0233	-10347300	16.0263	-4.78496e+06
16.0243	969602	16.0227	-2.6608e+06	16.0229	-9.1117e+06	16.026	-4.59122e+06
16.024	222926	16.0224	-2.10019e+06	16.0226	-9.42021e+06	16.0257	-4.09175e+06
16.0237	-245378	16.0221	-747960	16.0223	-9.32311e+06	16.0253	-3.18879e+06
16.0234	860759	16.0218	922274	16.022	-9.17996e+06	16.025	-3.03237e+06
16.0231	1.86515e+06	16.0215	1.86884e+06	16.0217	-9.6518e+06	16.0247	-3.93711e+06
16.0228	1.80619e+06	16.0211	2019299	16.0214	-10731900	16.0244	-5.05336e+06
16.0225	1.18523e+06	16.0208	1.81532e+06	16.0211	-11206700	16.0241	-5.51195e+06
16.0221	737285	16.0205	783594	16.0208	-10606600	16.0238	-6.25494e+06
16.0218	1.14586e+06	16.0202	408436	16.0204	-9975537	16.0235	-6.98903e+06
16.0215	831116	16.0199	-867809	16.0201	-9935244	16.0232	-6.41491e+06
16.0212	408404	16.0196	-915628	16.0198	-9.69699e+06	16.0228	-5.71992e+06
16.0209	-33327.3	16.0193	858666	16.0195	-8.69904e+06	16.0225	-5.52973e+06
16.0206	79182	16.019	972985	16.0192	-8.34422e+06	16.0222	-5.20623e+06
16.0203	-161534	16.0186	998936	16.0189	-9.20709e+06	16.0219	-4.35304e+06
16.02	56542.5	16.0183	-232369	16.0186	-9.31623e+06	16.0216	-3.38254e+06
16.0196	494062	16.018	-991687	16.0183	-9.31542e+06	16.0213	-3.57806e+06
16.0193	789179	16.0177	-470738	16.0179	-9.0299e+06	16.021	-3.87312e+06
16.019	347264	16.0174	-186115	16.0176	-8.68946e+06	16.0207	-3.49096e+06
16.0187	412918	16.0171	-1.64042e+06	16.0173	-6.78344e+06	16.0204	-2.63422e+06
16.0184	1.85099e+06	16.0168	-904164	16.017	-6.00999e+06	16.02	-3.11769e+06
16.0181	3.01266e+06	16.0164	-29174.9	16.0167	-7.80978e+06	16.0197	-4.16462e+06
16.0178	2.64197e+06	16.0161	-32388.5	16.0164	-9952668	16.0194	-3.94422e+06
16.0175	1.53748e+06	16.0158	2.39271e+06	16.0161	-10019800	16.0191	-5.23111e+06
16.0172	204041	16.0155	2.6507e+06	16.0158	-9.35604e+06	16.0188	-5.31287e+06
16.0168	-266640	16.0152	1.72322e+06	16.0154	-8.4288e+06	16.0185	-6.31004e+06
16.0165	-1.00463e+06	16.0149	2.32875e+06	16.0151	-7.42448e+06	16.0182	-7.3623e+06
16.0162	-1.9706e+06	16.0146	1.41292e+06	16.0148	-7.92634e+06	16.0178	-7.09924e+06
16.0159	-395543	16.0143	498258	16.0145	-9.49346e+06	16.0175	-6.54466e+06
16.0156	376162	16.014	1344656	16.0142	-9.87873e+06	16.0172	-6.6993e+06
16.0153	-321559	16.0136	1951818	16.0139	-9996228	16.0169	-7.81556e+06
16.015	-1.02157e+06	16.0133	2.34531e+06	16.0136	-10973800	16.0166	-6.98192e+06
16.0146	-1.80572e+06	16.013	2.2555e+06	16.0132	-10612700	16.0163	-5.91899e+06
16.0143	-1.2102e+06	16.0127	1503143	16.0129	-10982700	16.016	-5.05159e+06
16.014	-728767	16.0124	1.16681e+06	16.0126	-11962900	16.0157	-4.48813e+06
16.0137	-983991	16.0121	1731106	16.0123	-12049300	16.0154	-6.88416e+06
16.0134	-628268	16.0118	2.71008e+06	16.012	-11388300	16.015	-8.76651e+06
16.0131	578350	16.0114	1.94083e+06	16.0117	-10079100	16.0147	-9.15933e+06
16.0128	451048	16.0111	1.8492e+06	16.0114	-10537400	16.0144	-7.52583e+06
16.0125	-803116	16.0108	3.37092e+06	16.0111	-11494800	16.0141	-5.60971e+06
16.0121	-1.28404e+06	16.0105	3.62468e+06	16.0108	-10411200	16.0138	-6.1785e+06
16.0118	-415912	16.0102	2708910	16.0104	-9.01539e+06	16.0135	-6.53222e+06
16.0115	-781619	16.0099	255046	16.0101	-8.87447e+06	16.0132	-6.79707e+06
16.0112	-3.0933e+06	16.0096	-2.22214e+06	16.0098	-8.59415e+06	16.0129	-6.9446e+06
16.0109	-3.35154e+06	16.0093	-3.58618e+06	16.0095	-8.19279e+06	16.0125	-7.11701e+06
16.0106	-1.81298e+06	16.0089	-3071437	16.0092	-8.71425e+06	16.0122	-7.54716e+06
16.0103	-587107	16.0086	-1.03268e+06	16.0089	-7.68162e+06	16.0119	-9.59659e+06
16.01	-1.02555e+06	16.0083	462390	16.0086	-6.36719e+06	16.0116	-9.62147e+06
16.0097	-2.62073e+06	16.008	738744	16.0083	-6.89108e+06	16.0113	-8.74518e+06
16.0093	-3.13784e+06	16.0077	587427	16.0079	-8.33717e+06	16.011	-9.26065e+06
16.009	-1.4098e+06	16.0074	2.20956e+06	16.0076	-9.25927e+06	16.0107	-8.45545e+06
16.0087	337669	16.0071	3.13292e+06	16.0073	-10149000	16.0103	-7.27521e+06
16.0084	616113	16.0068	2.63432e+06	16.007	-10314100	16.01	-6.80418e+06
16.0081	151723	16.0065	1.91885e+06	16.0067	-8.32062e+06	16.0097	-6.28693e+06
16.0078	-1.14553e+06	16.0061	2.16433e+06	16.0064	-7.62206e+06	16.0094	-6.52156e+06
16.0075	-2.94971e+06	16.0058	2.39138e+06	16.0061	-8.07335e+06	16.0091	-8.03419e+06
16.0071	-3.87787e+06	16.0055	1.33704e+06	16.0057	-7.61899e+06	16.0088	-8.32214e+06
16.0068	-4.27998e+06	16.0052	965850	16.0054	-7.85344e+06	16.0085	-8.61365e+06
16.0065	-3.54668e+06	16.0049	1.20048e+06	16.0051	-7.74622e+06	16.0082	-8.7594e+06
16.0062	-2.95703e+06	16.0046	695648	16.0048	-6.92962e+06	16.0079	-8.26704e+06
16.0059	-2.98629e+06	16.0043	232411	16.0045	-6.48995e+06	16.0075	-8.7985e+06
16.0056	-3.40183e+06	16.0039	-313728	16.0042	-7.48473e+06	16.0072	-8.54788e+06
16.0053	-3.24404e+06	16.0036	-1505389	16.0039	-8.66012e+06	16.0069	-7.92043e+06
16.005	-2805330	16.0033	-502501	16.0036	-7.83202e+06	16.0066	-8.1675e+06
16.0046	-1.58784e+06	16.003	76532.6	16.0033	-8.02576e+06	16.0063	-7.92399e+06
16.0043	-623188	16.0027	1.28562e+06	16.0029	-9.42886e+06	16.006	-7.03169e+06
16.004	-566161	16.0024	1.08083e+06	16.0026	-10124200	16.0057	-6.42735e+06
16.0037	-1.4064e+06	16.0021	-278335	16.0023	-11265900	16.0053	-6.33848e+06
16.0034	-2.70122e+06	16.0018	-2.96852e+06	16.002	-12024000	16.005	-6.32426e+06
16.0031	-3.03276e+06	16.0014	-3803412	16.0017	-13894700	16.0047	-6.86639e+06
16.0028	-1.4374e+06	16.0011	-3.10913e+06	16.0014	-14472500	16.0044	-7.9542e+06
16.0025	-2.2946e+06	16.0008	-2.67788e+06	16.0011	-13289600	16.0041	-8.58343e+06
16.0021	-5.13692e+06	16.0005	-2.24094e+06	16.0008	-11937700	16.0038	-7.71602e+06
16.0018	-6.29818e+06	16.0002	-1007092	16.0004	-10215400	16.0035	-7.12412e+06
16.0015	-5.41011e+06	15.9999	-39970.6	16.0001	-10305800	16.0032	-6.76685e+06
16.0012	-4.48566e+06	15.9996	653629	15.9998	-10180900	16.0028	-6.6051e+06
16.0009	-3.99351e+06	15.9993	-549797	15.9995	-9.34754e+06	16.0025	-6.94993e+06
16.0006	-3.42015e+06	15.999	-2.28438e+06	15.9992	-9.57101e+06	16.0022	-7.6147e+06
16.0003	-2.9578e+06	15.9986	-2415720	15.9989	-9.42645e+06	16.0019	-7.53116e+06
16	-2.73419e+06	15.9983	-2.84583e+06	15.9986	-9.35929e+06	16.0016	-7.3232e+06
15.9996	-2.74529e+06	15.998	-2.47546e+06	15.9983	-10007100	16.0013	-8.65275e+06
15.9993	-1.48821e+06	15.9977	199203	15.9979	-9931185	16.001	-9.03491e+06
15.999	-614536	15.9974	1.25149e+06	15.9976	-7.71625e+06	16.0007	-8.04663e+06
15.9987	-911075	15.9971	844754	15.9973	-6.90878e+06	16.0004	-6.81129e+06
15.9984	-2.00725e+06	15.9968	526540	15.997	-9.18953e+06	16	-6.55177e+06
15.9981	-3.48707e+06	15.9964	366674	15.9967	-10599700	15.9997	-5.55639e+06
15.9978	-4.53832e+06	15.9961	1.45715e+06	15.9964	-10638400	15.9994	-4.92005e+06
15.9975	-5.59825e+06	15.9958	943504	15.9961	-9.87297e+06	15.9991	-6.518e+06
15.9971	-5.05743e+06	15.9955	-878316	15.9957	-7.64546e+06	15.9988	-6.70464e+06
15.9968	-3.44388e+06	15.9952	-573174	15.9954	-6.9806e+06	15.9985	-5.7999e+06
15.9965	-3.02901e+06	15.9949	933268	15.9951	-6.65667e+06	15.9982	-6.4469e+06
15.9962	-3.29138e+06	15.9946	-70034.3	15.9948	-4.6715e+06	15.9978	-7.28054e+06
15.9959	-4.00133e+06	15.9943	-1.16441e+06	15.9945	-5.28996e+06	15.9975	-7.03703e+06
15.9956	-3.99376e+06	15.9939	-2578132	15.9942	-6.83789e+06	15.9972	-6.75263e+06
15.9953	-3.55099e+06	15.9936	-3.46072e+06	15.9939	-7.02964e+06	15.9969	-6.37225e+06
15.995	-3.40761e+06	15.9933	-2.57929e+06	15.9936	-8.73087e+06	15.9966	-6.43091e+06
15.9946	-3.41095e+06	15.993	-1.16487e+06	15.9932	-10242500	15.9963	-6.09674e+06
15.9943	-3.92537e+06	15.9927	-956294	15.9929	-9.03541e+06	15.996	-3.9851e+06
15.994	-3.49132e+06	15.9924	-3.07107e+06	15.9926	-9.01849e+06	15.9957	-2.87951e+06
15.9937	-3.09792e+06	15.9921	-4.05405e+06	15.9923	-10605000	15.9954	-4.16996e+06
15.9934	-3.73337e+06	15.9918	-3.8446e+06	15.992	-11636200	15.995	-4.64988e+06
15.9931	-4.46701e+06	15.9915	-3.26866e+06	15.9917	-12016900	15.9947	-4.79207e+06
15.9928	-3.40559e+06	15.9911	-4242328	15.9914	-11592200	15.9944	-5.65237e+06
15.9924	-1.1684e+06	15.9908	-5.94391e+06	15.9911	-11225100	15.9941	-5.08536e+06
15.9921	-141922	15.9905	-5597267	15.9908	-12121300	15.9938	-5.0978e+06
15.9918	5062.24	15.9902	-4.94885e+06	15.9904	-12533600	15.9935	-5.37509e+06
15.9915	195977	15.9899	-5117136	15.9901	-11492300	15.9932	-4.41525e+06
15.9912	278154	15.9896	-4.15223e+06	15.9898	-9.71641e+06	15.9929	-4041979
15.9909	282452	15.9893	-2038010	15.9895	-9.60778e+06	15.9925	-2.96127e+06
15.9906	997260	15.989	586905	15.9892	-9.3197e+06	15.9922	-3.16213e+06
15.9903	1.8691e+06	15.9886	1.49955e+06	15.9889	-11263800	15.9919	-5.87456e+06
15.99	1.81619e+06	15.9883	1.45096e+06	15.9886	-13232200	15.9916	-7.77112e+06
15.9896	1.04961e+06	15.988	-315808	15.9883	-12769700	15.9913	-8.23504e+06
15.9893	-525374	15.9877	-1.42021e+06	15.9879	-10864700	15.991	-7.69114e+06
15.989	-1.0371e+06	15.9874	-1.07378e+06	15.9876	-9.57303e+06	15.9907	-6.75441e+06
15.9887	-1.1273e+06	15.9871	-714680	15.9873	-8.78179e+06	15.9903	-4.99826e+06
15.9884	-551890	15.9868	583477	15.987	-9.02776e+06	15.99	-4.32104e+06
15.9881	-431808	15.9864	-646748	15.9867	-9.54358e+06	15.9897	-5.20089e+06
15.9878	-1.40709e+06	15.9861	-3.56655e+06	15.9864	-11159000	15.9894	-5.63815e+06
15.9875	-2.65073e+06	15.9858	-3153623	15.9861	-12068700	15.9891	-4.56633e+06
15.9871	-3.26566e+06	15.9855	-1.61325e+06	15.9857	-12111500	15.9888	-3.99221e+06
15.9868	-2.30504e+06	15.9852	-1.83722e+06	15.9854	-12861800	15.9885	-3.95844e+06
15.9865	-214266	15.9849	-1.49571e+06	15.9851	-12906600	15.9882	-3.91578e+06
15.9862	1.00265e+06	15.9846	-1.60046e+06	15.9848	-12848500	15.9878	-4.3246e+06
15.9859	194069	15.9843	-2.84036e+06	15.9845	-12908200	15.9875	-5.17068e+06
15.9856	-1.35611e+06	15.984	-4402347	15.9842	-12161800	15.9872	-4.70853e+06
15.9853	-1.95147e+06	15.9836	-5567445	15.9839	-12282900	15.9869	-4.61255e+06
15.9849	-2.74807e+06	15.9833	-4795101	15.9836	-12662600	15.9866	-5.30043e+06
15.9846	-3.04684e+06	15.983	-4.07349e+06	15.9832	-13528300	15.9863	-5.20089e+06
15.9843	-2.1419e+06	15.9827	-3.63754e+06	15.9829	-13100200	15.986	-5.28621e+06
15.984	-2.05535e+06	15.9824	-3.9094e+06	15.9826	-11381100	15.9857	-6.63887e+06
15.9837	-2.37063e+06	15.9821	-3.84053e+06	15.9823	-11207000	15.9853	-7.46895e+06
15.9834	-2.97688e+06	15.9818	-2.174e+06	15.982	-11670100	15.985	-6.31182e+06
15.9831	-3.2018e+06	15.9814	-593029	15.9817	-11468200	15.9847	-6.19095e+06
15.9828	-2.08292e+06	15.9811	-2.10241e+06	15.9814	-11542100	15.9844	-8.06263e+06
15.9825	-2.05495e+06	15.9808	-2705789	15.9811	-12448700	15.9841	-8.15328e+06
15.9821	-1.90546e+06	15.9805	-2.29322e+06	15.9808	-12404600	15.9838	-6.09141e+06
15.9818	-485036	15.9802	-3.0421e+06	15.9804	-12640000	15.9835	-4.59122e+06
15.9815	-527714	15.9799	-2.51622e+06	15.9801	-13149900	15.9832	-5.54039e+06
15.9812	-1.08623e+06	15.9796	-3.20426e+06	15.9798	-12416700	15.9828	-6.10207e+06
15.9809	-902984	15.9793	-3.4362e+06	15.9795	-12453400	15.9825	-6.06652e+06
15.9806	-496559	15.9789	-1.4943e+06	15.9792	-12761200	15.9822	-5.61149e+06
15.9803	-851210	15.9786	108060	15.9789	-12711400	15.9819	-5.39997e+06
15.98	-1.87081e+06	15.9783	-25073.9	15.9786	-12206900	15.9816	-4.97515e+06
15.9796	-1.88973e+06	15.978	-125278	15.9782	-12437800	15.9813	-3.72203e+06
15.9793	-1.50292e+06	15.9777	-1.20518e+06	15.9779	-12519600	15.981	-4.67654e+06
15.979	-2.02554e+06	15.9774	-3.34778e+06	15.9776	-11819100	15.9807	-5.6346e+06
15.9787	-1.49428e+06	15.9771	-3.94544e+06	15.9773	-12928200	15.9803	-6.89838e+06
15.9784	-1.03497e+06	15.9768	-4628572	15.977	-13025500	15.98	-7.34808e+06
15.9781	-2.42171e+06	15.9764	-3.68647e+06	15.9767	-11592900	15.9797	-7.5365e+06
15.9778	-3.91783e+06	15.9761	-1.68738e+06	15.9764	-9.57475e+06	15.9794	-7.46895e+06
15.9774	-4.0744e+06	15.9758	-1.05877e+06	15.9761	-8.44867e+06	15.9791	-6.52511e+06
15.9771	-3.39083e+06	15.9755	-713627	15.9757	-8.44223e+06	15.9788	-5.76969e+06
15.9768	-1.2606e+06	15.9752	-145985	15.9754	-8.76947e+06	15.9785	-4.5219e+06
15.9765	514630	15.9749	-165725	15.9751	-8.33177e+06	15.9782	-4.21262e+06
15.9762	-198961	15.9746	-591740	15.9748	-8.59044e+06	15.9778	-4.85606e+06
15.9759	-841359	15.9743	-1.07354e+06	15.9745	-9.17365e+06	15.9775	-4.98049e+06
15.9756	-1.78314e+06	15.9739	-2523970	15.9742	-9.88164e+06	15.9772	-4.96804e+06
15.9753	-3257122	15.9736	-3.3011e+06	15.9739	-11915500	15.9769	-4.27305e+06
15.9749	-1.96254e+06	15.9733	-3.19332e+06	15.9736	-12501200	15.9766	-4.32638e+06
15.9746	-1.07945e+06	15.973	-2.00079e+06	15.9733	-12573000	15.9763	-5.3111e+06
15.9743	-1.39273e+06	15.9727	-1.58062e+06	15.9729	-12740100	15.976	-6.98015e+06
15.974	-1.89305e+06	15.9724	-1715029	15.9726	-12062200	15.9757	-7.05302e+06
15.9737	-2.86565e+06	15.9721	-2.8719e+06	15.9723	-11282000	15.9753	-6.98726e+06
15.9734	-3.45733e+06	15.9718	-3989555	15.972	-11399800	15.975	-7.14012e+06
15.9731	-2.78573e+06	15.9714	-4.28573e+06	15.9717	-11655900	15.9747	-6.53044e+06
15.9728	-1.92723e+06	15.9711	-3660507	15.9714	-11223100	15.9744	-5.70925e+06
15.9725	-1.98528e+06	15.9708	-3.03036e+06	15.9711	-11517000	15.9741	-4.34237e+06
15.9721	-1.22518e+06	15.9705	-3.5973e+06	15.9708	-10009900	15.9738	-3.57095e+06
15.9718	-128015	15.9702	-4.60166e+06	15.9704	-8.73305e+06	15.9735	-3.87134e+06
15.9715	314555	15.9699	-4.9995e+06	15.9701	-8.14553e+06	15.9732	-4.21084e+06
15.9712	-340322	15.9696	-4740328	15.9698	-7.62185e+06	15.9728	-3.63494e+06
15.9709	-854378	15.9693	-4414135	15.9695	-7.68305e+06	15.9725	-3.42164e+06
15.9706	-1.8885e+06	15.9689	-3.86338e+06	15.9692	-8.17175e+06	15.9722	-3.79491e+06
15.9703	-2.55766e+06	15.9686	-3.9765e+06	15.9689	-7.89035e+06	15.9719	-2.90973e+06
15.97	-2.8988e+06	15.9683	-4.08193e+06	15.9686	-8.17289e+06	15.9716	-2.85107e+06
15.9696	-3.60992e+06	15.968	-4.1304e+06	15.9682	-9.57522e+06	15.9713	-3.49807e+06
15.9693	-3.55525e+06	15.9677	-4.23093e+06	15.9679	-11447800	15.971	-3.06437e+06
15.969	-3.31593e+06	15.9674	-4.27782e+06	15.9676	-12386300	15.9706	-3.38076e+06
15.9687	-4.73114e+06	15.9671	-2.41466e+06	15.9673	-11811100	15.9703	-4.24817e+06
15.9684	-6.4292e+06	15.9667	-1492981	15.967	-12067800	15.97	-5.24355e+06
15.9681	-6.11272e+06	15.9664	-1.77741e+06	15.9667	-11855000	15.9697	-5.871e+06
15.9678	-4.01111e+06	15.9661	-3.06317e+06	15.9664	-10050000	15.9694	-6.30115e+06
15.9674	-2.12563e+06	15.9658	-3.29607e+06	15.9661	-7.86473e+06	15.9691	-5.45863e+06
15.9671	-438299	15.9655	-2.56058e+06	15.9657	-8.17372e+06	15.9688	-4.58055e+06
15.9668	614726	15.9652	-2.49945e+06	15.9654	-8.89811e+06	15.9685	-4.69964e+06
15.9665	882469	15.9649	-3.87525e+06	15.9651	-8.75401e+06	15.9681	-4.74053e+06
15.9662	1.80229e+06	15.9646	-4.24889e+06	15.9648	-9.49054e+06	15.9678	-5.31821e+06
15.9659	2.11578e+06	15.9642	-4.26321e+06	15.9645	-10665100	15.9675	-5.50129e+06
15.9656	784846	15.9639	-3.43768e+06	15.9642	-11714400	15.9672	-5.3662e+06
15.9653	-981801	15.9636	-3532788	15.9639	-12319200	15.9669	-5.47107e+06
15.9649	-1.06322e+06	15.9633	-4.72274e+06	15.9636	-12218500	15.9666	-4.72986e+06
15.9646	-1.62912e+06	15.963	-4.73945e+06	15.9632	-12497000	15.9663	-5.22933e+06
15.9643	-2052765	15.9627	-5.1348e+06	15.9629	-13438100	15.966	-6.31892e+06
15.964	-1.81426e+06	15.9624	-5198091	15.9626	-12856000	15.9657	-5.77324e+06
15.9637	-1.08001e+06	15.9621	-4475689	15.9623	-12848600	15.9653	-5.85856e+06
15.9634	-796262	15.9618	-2.48267e+06	15.962	-12966200	15.965	-6.25849e+06
15.9631	-1.44135e+06	15.9614	-3451099	15.9617	-11948400	15.9647	-7.11701e+06
15.9628	-3.21019e+06	15.9611	-4.01884e+06	15.9614	-10284200	15.9644	-8.11418e+06
15.9625	-3.91474e+06	15.9608	-4.52344e+06	15.9611	-8.7949e+06	15.9641	-8.08218e+06
15.9621	-2730200	15.9605	-3468824	15.9607	-9.14962e+06	15.9638	-6.90549e+06
15.9618	-1.7897e+06	15.9602	-2.36075e+06	15.9604	-9.76187e+06	15.9635	-6.36158e+06
15.9615	-3.0186e+06	15.9599	-1.5731e+06	15.9601	-9979200	15.9632	-7.4885e+06
15.9612	-3.37745e+06	15.9596	-854292	15.9598	-9922374	15.9628	-8.19238e+06
15.9609	-2.51196e+06	15.9593	-1.34109e+06	15.9595	-10497500	15.9625	-8.98158e+06
15.9606	-2.14145e+06	15.9589	-2.11998e+06	15.9592	-12037900	15.9622	-7.64492e+06
15.9603	-2.99432e+06	15.9586	-1656917	15.9589	-12853500	15.9619	-6.12163e+06
15.9599	-3.24033e+06	15.9583	-995095	15.9586	-12191800	15.9616	-5.9261e+06
15.9596	-2.3368e+06	15.958	102703	15.9582	-12660900	15.9613	-5.55106e+06
15.9593	-1.06447e+06	15.9577	775089	15.9579	-13007000	15.961	-6.31892e+06
15.959	-416599	15.9574	56251.3	15.9576	-13961100	15.9606	-6.79173e+06
15.9587	-1.70723e+06	15.9571	-1.62775e+06	15.9573	-13540900	15.9603	-6.73841e+06
15.9584	-2.74894e+06	15.9567	-3464002	15.957	-10320400	15.96	-8.11595e+06
15.9581	-2.5403e+06	15.9564	-3.92285e+06	15.9567	-7.53156e+06	15.9597	-8.68119e+06
15.9578	-1.23809e+06	15.9561	-4.18395e+06	15.9564	-6.70265e+06	15.9594	-7.83511e+06
15.9574	-778530	15.9558	-3.52023e+06	15.9561	-7.83107e+06	15.9591	-6.8575e+06
15.9571	-580815	15.9555	-3.96191e+06	15.9557	-8.47395e+06	15.9588	-4.96627e+06
15.9568	-1.03012e+06	15.9552	-4601241	15.9554	-9.20423e+06	15.9585	-4.90761e+06
15.9565	-2.68298e+06	15.9549	-6.04482e+06	15.9551	-11561800	15.9581	-5.83723e+06
15.9562	-1.77267e+06	15.9546	-6.95315e+06	15.9548	-12395400	15.9578	-5.97054e+06
15.9559	710912	15.9543	-5.25299e+06	15.9545	-10120800	15.9575	-6.32959e+06
15.9556	1.2664e+06	15.9539	-4294457	15.9542	-7.6759e+06	15.9572	-6.72774e+06
15.9553	-59061.4	15.9536	-3.49913e+06	15.9539	-7.79047e+06	15.9569	-6.20872e+06
15.955	-1.53333e+06	15.9533	-4281927	15.9535	-9.51648e+06	15.9566	-4.59477e+06
15.9546	-1.57769e+06	15.953	-6280241	15.9532	-9.31501e+06	15.9563	-3.47674e+06
15.9543	-2.36977e+06	15.9527	-5619847	15.9529	-8.18455e+06	15.956	-2.41914e+06
15.954	-3.42898e+06	15.9524	-3.25004e+06	15.9526	-8.73385e+06	15.9557	-2.60933e+06
15.9537	-2.73222e+06	15.9521	-2636016	15.9523	-10259400	15.9553	-2.44047e+06
15.9534	-2168144	15.9518	-3658418	15.952	-11861700	15.955	-3.17279e+06
15.9531	-2789479	15.9514	-4.06189e+06	15.9517	-12610300	15.9547	-5.31465e+06
15.9528	-4.07993e+06	15.9511	-4798827	15.9514	-13101500	15.9544	-6.69753e+06
15.9525	-3.85151e+06	15.9508	-5949826	15.9511	-12158200	15.9541	-6.8735e+06
15.9521	-3.17413e+06	15.9505	-5505623	15.9507	-11829600	15.9538	-6.36869e+06
15.9518	-2.99022e+06	15.9502	-4958849	15.9504	-11402300	15.9535	-6.4949e+06
15.9515	-3.88428e+06	15.9499	-4451400	15.9501	-12216400	15.9532	-6.28693e+06
15.9512	-5.00795e+06	15.9496	-5.44356e+06	15.9498	-13061600	15.9528	-6.3918e+06
15.9509	-4.64978e+06	15.9492	-5347539	15.9495	-12215000	15.9525	-6.17139e+06
15.9506	-2.45934e+06	15.9489	-4595858	15.9492	-10590300	15.9522	-5.16712e+06
15.9503	-1.41018e+06	15.9486	-4.5485e+06	15.9489	-10445700	15.9519	-4.26239e+06
15.9499	-3.26236e+06	15.9483	-6.40525e+06	15.9485	-10555500	15.9516	-4.04376e+06
15.9496	-3.49832e+06	15.948	-7.13627e+06	15.9482	-10728000	15.9513	-4.60899e+06
15.9493	-3.34194e+06	15.9477	-6.06763e+06	15.9479	-11257000	15.951	-4.90761e+06
15.949	-4.01418e+06	15.9474	-4440655	15.9476	-11566600	15.9506	-5.0818e+06
15.9487	-4.1236e+06	15.9471	-3.84466e+06	15.9473	-13138700	15.9503	-5.33776e+06
15.9484	-2.62021e+06	15.9467	-3.57873e+06	15.947	-12892600	15.95	-4.79918e+06
15.9481	-1.19774e+06	15.9464	-3.6818e+06	15.9467	-11178300	15.9497	-4.16462e+06
15.9478	-1.50265e+06	15.9461	-4714115	15.9464	-9.84588e+06	15.9494	-4.74408e+06
15.9474	-1.24659e+06	15.9458	-5.34136e+06	15.946	-8.60974e+06	15.9491	-4.13796e+06
15.9471	-424166	15.9455	-5212207	15.9457	-8.51939e+06	15.9488	-4.13619e+06
15.9468	-354756	15.9452	-3.93638e+06	15.9454	-8.59244e+06	15.9485	-5.7608e+06
15.9465	728397	15.9449	-3.11107e+06	15.9451	-8.62079e+06	15.9482	-6.62643e+06
15.9462	2.01623e+06	15.9446	-3.23713e+06	15.9448	-9.01537e+06	15.9478	-6.47712e+06
15.9459	1.75515e+06	15.9443	-3.43809e+06	15.9445	-7.99474e+06	15.9475	-6.13051e+06
15.9456	1.95122e+06	15.9439	-4.87799e+06	15.9442	-7.11295e+06	15.9472	-6.40602e+06
15.9453	2.32975e+06	15.9436	-5.73717e+06	15.9439	-7.26753e+06	15.9469	-6.64243e+06
15.945	2.4616e+06	15.9433	-6257658	15.9436	-7.52406e+06	15.9466	-5.75191e+06
15.9446	1.89654e+06	15.943	-6.90924e+06	15.9432	-7.13674e+06	15.9463	-5.87633e+06
15.9443	1.5064e+06	15.9427	-7447125	15.9429	-6.87413e+06	15.946	-5.7288e+06
15.944	-179413	15.9424	-7.02477e+06	15.9426	-7.52946e+06	15.9457	-5.40353e+06
15.9437	-1.59767e+06	15.9421	-6.2194e+06	15.9423	-8.5241e+06	15.9453	-6.0843e+06
15.9434	-1.63074e+06	15.9418	-5610532	15.942	-8.95366e+06	15.945	-6.30826e+06
15.9431	-612137	15.9414	-5.19755e+06	15.9417	-9.62917e+06	15.9447	-5.7999e+06
15.9428	-499330	15.9411	-4.37323e+06	15.9414	-9.85437e+06	15.9444	-5.70392e+06
15.9424	-414745	15.9408	-4.83387e+06	15.9411	-9.74513e+06	15.9441	-5.37509e+06
15.9421	-962145	15.9405	-5.18664e+06	15.9407	-8.65922e+06	15.9438	-4.31393e+06
15.9418	-1.31002e+06	15.9402	-5231025	15.9404	-8.47483e+06	15.9435	-3.81268e+06
15.9415	-1.72993e+06	15.9399	-5.08261e+06	15.9401	-9.15346e+06	15.9431	-3.17279e+06
15.9412	-2.27928e+06	15.9396	-4655154	15.9398	-8.8018e+06	15.9428	-2.28406e+06
15.9409	-1.08603e+06	15.9392	-6.2334e+06	15.9395	-8.30154e+06	15.9425	-1.82902e+06
15.9406	-128291	15.9389	-6664865	15.9392	-9.2654e+06	15.9422	-2.67155e+06
15.9403	617093	15.9386	-7442230	15.9389	-9990189	15.9419	-4.45258e+06
15.9399	1.14241e+06	15.9383	-8586535	15.9385	-10705900	15.9416	-5.50484e+06
15.9396	441143	15.938	-7.67159e+06	15.9382	-11255400	15.9413	-6.21228e+06
15.9393	-1.72282e+06	15.9377	-6.80046e+06	15.9379	-10090900	15.941	-6.17673e+06
15.939	-2.5738e+06	15.9374	-5469618	15.9376	-10277300	15.9406	-5.5795e+06
15.9387	-1.98873e+06	15.9371	-4.59434e+06	15.9373	-10593000	15.9403	-5.97232e+06
15.9384	-2.89206e+06	15.9367	-4.35341e+06	15.937	-10937200	15.94	-4.6321e+06
15.9381	-4.14683e+06	15.9364	-4871254	15.9367	-12091200	15.9397	-2.97549e+06
15.9378	-3.30464e+06	15.9361	-5308241	15.9364	-12891100	15.9394	-3.25989e+06
15.9374	-294320	15.9358	-6225872	15.936	-12160600	15.9391	-4.20373e+06
15.9371	-636642	15.9355	-7148626	15.9357	-10153200	15.9388	-3.73092e+06
15.9368	-452428	15.9352	-7.49446e+06	15.9354	-9.75232e+06	15.9385	-3.84112e+06
15.9365	1.00632e+06	15.9349	-6.88842e+06	15.9351	-11279300	15.9382	-5.48884e+06
15.9362	110293	15.9346	-6867643	15.9348	-11867400	15.9378	-6.11629e+06
15.9359	-1.10132e+06	15.9343	-6.90845e+06	15.9345	-11387600	15.9375	-6.84861e+06
15.9356	-1.59639e+06	15.9339	-6.96709e+06	15.9342	-9900594	15.9372	-6.70819e+06
15.9353	-1.14199e+06	15.9336	-7.55383e+06	15.9339	-9.45156e+06	15.9369	-6.32426e+06
15.9349	-967102	15.9333	-7.35101e+06	15.9336	-11046600	15.9366	-5.93677e+06
15.9346	-763334	15.933	-6578467	15.9332	-12955000	15.9363	-6.26382e+06
15.9343	-17183	15.9327	-7.2619e+06	15.9329	-13352600	15.936	-6.06652e+06
15.934	593957	15.9324	-6579111	15.9326	-12119100	15.9357	-6.32781e+06
15.9337	715639	15.9321	-5307570	15.9323	-10998900	15.9353	-6.57666e+06
15.9334	878767	15.9317	-3457961	15.932	-10661000	15.935	-6.06297e+06
15.9331	2.32255e+06	15.9314	-2.39981e+06	15.9317	-10018200	15.9347	-5.58127e+06
15.9328	2.26775e+06	15.9311	-3523144	15.9314	-9.27046e+06	15.9344	-4.9876e+06
15.9324	2.87377e+06	15.9308	-5.15587e+06	15.9311	-8.43829e+06	15.9341	-4.42947e+06
15.9321	2.97252e+06	15.9305	-6.4513e+06	15.9307	-8.1096e+06	15.9338	-4.71031e+06
15.9318	1.91524e+06	15.9302	-6.04227e+06	15.9304	-7.8728e+06	15.9335	-5.25955e+06
15.9315	1.35541e+06	15.9299	-4.50434e+06	15.9301	-8.07373e+06	15.9331	-5.871e+06
15.9312	1.00364e+06	15.9296	-3.52607e+06	15.9298	-8.79935e+06	15.9328	-5.79279e+06
15.9309	-485911	15.9292	-2726765	15.9295	-7.88588e+06	15.9325	-5.68614e+06
15.9306	-1.39996e+06	15.9289	-3.40184e+06	15.9292	-7.57847e+06	15.9322	-5.91011e+06
15.9302	21900.7	15.9286	-5.3777e+06	15.9289	-8.479e+06	15.9319	-5.84256e+06
15.9299	1.73165e+06	15.9283	-7.52797e+06	15.9285	-9.13825e+06	15.9316	-4.92716e+06
15.9296	2.55323e+06	15.928	-8.10697e+06	15.9282	-9.54468e+06	15.9313	-3.3221e+06
15.9293	2.42857e+06	15.9277	-7.75788e+06	15.9279	-8.97714e+06	15.931	-3.49096e+06
15.929	1.63267e+06	15.9274	-8092603	15.9276	-9.89992e+06	15.9306	-4.25172e+06
15.9287	448873	15.9271	-7345558	15.9273	-12104000	15.9303	-5.41952e+06
15.9284	-522616	15.9268	-6586254	15.927	-12909200	15.93	-6.62821e+06
15.9281	-1.01727e+06	15.9264	-6443468	15.9267	-11775700	15.9297	-6.65665e+06
15.9277	-429978	15.9261	-7182510	15.9264	-10338800	15.9294	-5.77146e+06
15.9274	-988911	15.9258	-6.25154e+06	15.9261	-10837700	15.9291	-6.31892e+06
15.9271	-1.0399e+06	15.9255	-4.53343e+06	15.9257	-11741400	15.9288	-8.30436e+06
15.9268	231399	15.9252	-3.19084e+06	15.9254	-12492600	15.9285	-8.58165e+06
15.9265	1.54193e+06	15.9249	-4553281	15.9251	-12195400	15.9282	-7.63426e+06
15.9262	3.30277e+06	15.9246	-6.09589e+06	15.9248	-10166400	15.9278	-6.61754e+06
15.9259	3.76931e+06	15.9243	-6.44463e+06	15.9245	-9.38451e+06	15.9275	-7.47962e+06
15.9256	2.73887e+06	15.9239	-5.06195e+06	15.9242	-9.69955e+06	15.9272	-7.74268e+06
15.9253	1.57081e+06	15.9236	-4.4208e+06	15.9239	-9.72791e+06	15.9269	-6.7153e+06
15.9249	-117704	15.9233	-5039441	15.9236	-9.675e+06	15.9266	-6.35092e+06
15.9246	-1.47034e+06	15.923	-5.39069e+06	15.9232	-8.95988e+06	15.9263	-6.42202e+06
15.9243	-1.41873e+06	15.9227	-6310255	15.9229	-8.99498e+06	15.926	-4.92538e+06
15.924	-536331	15.9224	-7170249	15.9226	-10087700	15.9256	-4.78852e+06
15.9237	-206614	15.9221	-6851583	15.9223	-11618200	15.9253	-5.49773e+06
15.9234	-1.90617e+06	15.9217	-6.57445e+06	15.922	-12883500	15.925	-5.29154e+06
15.9231	-2.53482e+06	15.9214	-6.68252e+06	15.9217	-13391100	15.9247	-4.11663e+06
15.9228	-2.52959e+06	15.9211	-7109245	15.9214	-13326700	15.9244	-3.39142e+06
15.9224	-2.77977e+06	15.9208	-7270094	15.921	-11934900	15.9241	-2.40315e+06
15.9221	-2.25526e+06	15.9205	-7325307	15.9207	-11376400	15.9238	-1.57307e+06
15.9218	-892575	15.9202	-6.07772e+06	15.9204	-11887500	15.9235	-2.68577e+06
15.9215	-350427	15.9199	-4.12408e+06	15.9201	-11703000	15.9231	-4.60188e+06
15.9212	-1.27292e+06	15.9196	-3778434	15.9198	-10481100	15.9228	-6.22116e+06
15.9209	-1663684	15.9192	-4254541	15.9195	-9.2935e+06	15.9225	-7.53472e+06
15.9206	-997266	15.9189	-5065020	15.9192	-9.50703e+06	15.9222	-7.4654e+06
15.9202	489241	15.9186	-5675645	15.9189	-9.8216e+06	15.9219	-5.68792e+06
15.9199	254662	15.9183	-7.50595e+06	15.9185	-9.53025e+06	15.9216	-4.72631e+06
15.9196	-603019	15.918	-8475077	15.9182	-8.38229e+06	15.9213	-4.85429e+06
15.9193	-42820.7	15.9177	-8738836	15.9179	-6.84248e+06	15.921	-3.9691e+06
15.919	301410	15.9174	-8.30248e+06	15.9176	-6.61227e+06	15.9206	-3.54251e+06
15.9187	-430213	15.9171	-7.0745e+06	15.9173	-7.9248e+06	15.9203	-4.1664e+06
15.9184	-1.3087e+06	15.9167	-6577112	15.917	-9.79257e+06	15.92	-3.62427e+06
15.9181	-2.57127e+06	15.9164	-7716059	15.9167	-10234700	15.9197	-3.6776e+06
15.9177	-3.57952e+06	15.9161	-8984711	15.9164	-10338300	15.9194	-4.89872e+06
15.9174	-3.06205e+06	15.9158	-7.39857e+06	15.9161	-10137000	15.9191	-5.00182e+06
15.9171	-2.42907e+06	15.9155	-5313164	15.9157	-10235100	15.9188	-4.64454e+06
15.9168	-1.60685e+06	15.9152	-4808155	15.9154	-12425300	15.9185	-4.90405e+06
15.9165	-1.98766e+06	15.9149	-3.75065e+06	15.9151	-14118100	15.9181	-4.0722e+06
15.9162	-2.65576e+06	15.9146	-2.48855e+06	15.9148	-13708700	15.9178	-2.81197e+06
15.9159	-2.11754e+06	15.9142	-2.59995e+06	15.9145	-12664900	15.9175	-2.76753e+06
15.9156	-1.74274e+06	15.9139	-2.80388e+06	15.9142	-12486500	15.9172	-2.9275e+06
15.9153	-1.73595e+06	15.9136	-2.20922e+06	15.9139	-13672200	15.9169	-3.35232e+06
15.9149	-1.87727e+06	15.9133	-2.35093e+06	15.9136	-14646100	15.9166	-2.58267e+06
15.9146	-2.9497e+06	15.913	-2829452	15.9132	-13237400	15.9163	-2.604e+06
15.9143	-2.40391e+06	15.9127	-3125979	15.9129	-10641900	15.916	-3.23145e+06
15.914	-693810	15.9124	-3.38039e+06	15.9126	-9.70861e+06	15.9156	-4.51479e+06
15.9137	1.15121e+06	15.9121	-4170802	15.9123	-10415600	15.9153	-4.7743e+06
15.9134	1.63279e+06	15.9117	-4.85151e+06	15.912	-11115900	15.915	-4.69253e+06
15.9131	695456	15.9114	-6.25688e+06	15.9117	-10112000	15.9147	-5.1689e+06
15.9128	141929	15.9111	-8573806	15.9114	-9.47565e+06	15.9144	-5.42308e+06
15.9124	203643	15.9108	-8947018	15.911	-9.4394e+06	15.9141	-6.02031e+06
15.9121	22234.9	15.9105	-8.16063e+06	15.9107	-10576300	15.9138	-5.70925e+06
15.9118	-1.59828e+06	15.9102	-8.03363e+06	15.9104	-12192300	15.9135	-5.84078e+06
15.9115	-2.82396e+06	15.9099	-8400832	15.9101	-12286600	15.9131	-6.51089e+06
15.9112	-3.16257e+06	15.9096	-9318460	15.9098	-11255100	15.9128	-6.61043e+06
15.9109	-1.5797e+06	15.9092	-10943200	15.9095	-11087100	15.9125	-6.58377e+06
15.9106	-517481	15.9089	-11011500	15.9092	-11991600	15.9122	-5.65059e+06
15.9102	-1.75307e+06	15.9086	-9658647	15.9089	-11983100	15.9119	-4.38503e+06
15.9099	-2.38741e+06	15.9083	-7825961	15.9085	-12061300	15.9116	-5.19023e+06
15.9096	-2.00983e+06	15.908	-8243809	15.9082	-11020000	15.9113	-5.85145e+06
15.9093	-2.29104e+06	15.9077	-7475045	15.9079	-11223900	15.9109	-6.30826e+06
15.909	-1.79566e+06	15.9074	-5857459	15.9076	-12009200	15.9106	-5.57594e+06
15.9087	-446479	15.907	-5989091	15.9073	-12241800	15.9103	-5.39997e+06
15.9084	684417	15.9067	-6964520	15.907	-13689900	15.91	-6.11096e+06
15.9081	1.41176e+06	15.9064	-7912453	15.9067	-14639800	15.9097	-5.04448e+06
15.9078	1.16256e+06	15.9061	-9075078	15.9064	-15154000	15.9094	-4.07931e+06
15.9074	797243	15.9058	-8874481	15.9061	-14920600	15.9091	-4.0242e+06
15.9071	-3077.2	15.9055	-8809716	15.9057	-14171400	15.9088	-4.66943e+06
15.9068	604508	15.9052	-9798046	15.9054	-13705900	15.9085	-6.11096e+06
15.9065	460008	15.9049	-10785400	15.9051	-12996700	15.9081	-8.15683e+06
15.9062	-678410	15.9046	-10601600	15.9048	-12746800	15.9078	-9.00469e+06
15.9059	-960435	15.9042	-9759349	15.9045	-12137200	15.9075	-8.08218e+06
15.9056	-406505	15.9039	-8774631	15.9042	-12528600	15.9072	-7.20233e+06
15.9053	-526670	15.9036	-6.69011e+06	15.9039	-13610400	15.9069	-6.99437e+06
15.9049	-2.01167e+06	15.9033	-5.17036e+06	15.9035	-15009000	15.9066	-7.82622e+06
15.9046	-2.77778e+06	15.903	-5156490	15.9032	-14503100	15.9063	-7.90799e+06
15.9043	-2.88095e+06	15.9027	-7161248	15.9029	-13340500	15.906	-7.51872e+06
15.904	-2.37045e+06	15.9024	-9034281	15.9026	-13436300	15.9056	-6.70997e+06
15.9037	-1.80084e+06	15.902	-8587178	15.9023	-14371600	15.9053	-5.82834e+06
15.9034	12249.4	15.9017	-8270321	15.902	-14167100	15.905	-5.46751e+06
15.9031	320724	15.9014	-9077984	15.9017	-12856400	15.9047	-6.1394e+06
15.9027	-981965	15.9011	-10254100	15.9014	-11069900	15.9044	-6.80773e+06
15.9024	-2.17611e+06	15.9008	-10036000	15.901	-10101700	15.9041	-7.17034e+06
15.9021	-3.16382e+06	15.9005	-8788397	15.9007	-9.85518e+06	15.9038	-7.77823e+06
15.9018	-1.99097e+06	15.9002	-8359381	15.9004	-10854300	15.9034	-7.87599e+06
15.9015	-2.82714e+06	15.8999	-9033707	15.9001	-11757800	15.9031	-7.85822e+06
15.9012	-5.672e+06	15.8995	-9066724	15.8998	-11044400	15.9028	-6.24605e+06
15.9009	-5.6732e+06	15.8992	-8853743	15.8995	-10090900	15.9025	-4.48102e+06
15.9006	-4.435e+06	15.8989	-8597415	15.8992	-10484800	15.9022	-3.47319e+06
15.9002	-4.35128e+06	15.8986	-8666708	15.8989	-11014700	15.9019	-2.34094e+06
15.8999	-4.57903e+06	15.8983	-7.97597e+06	15.8985	-11626200	15.9016	-3.1959e+06
15.8996	-3.95805e+06	15.898	-6210679	15.8982	-11982800	15.9013	-4.52367e+06
15.8993	-3.01622e+06	15.8977	-4400765	15.8979	-13183200	15.9009	-6.10563e+06
15.899	-2.80375e+06	15.8974	-4633619	15.8976	-12685700	15.9006	-4.75475e+06
15.8987	-1.26586e+06	15.8971	-5.82983e+06	15.8973	-10216300	15.9003	-2.27339e+06
15.8984	120554	15.8967	-6678539	15.897	-8.35105e+06	15.9	-771424
15.8981	1.43049e+06	15.8964	-6.41544e+06	15.8967	-8.64845e+06	15.8997	-1.27978e+06
15.8978	2.55455e+06	15.8961	-7087955	15.8964	-9.30721e+06	15.8994	-2.73731e+06
15.8974	3.08363e+06	15.8958	-8477712	15.896	-10393700	15.8991	-3.37365e+06
15.8971	1.8395e+06	15.8955	-8736043	15.8957	-11006300	15.8988	-4.35304e+06
15.8968	-182142	15.8952	-8169378	15.8954	-10033400	15.8985	-4.80452e+06
15.8965	-1.17157e+06	15.8949	-7.70598e+06	15.8951	-9.34941e+06	15.8981	-5.37686e+06
15.8962	-1.3705e+06	15.8946	-8862784	15.8948	-10349100	15.8978	-4.65165e+06
15.8959	-2.34203e+06	15.8942	-9590263	15.8945	-9.40829e+06	15.8975	-4.49168e+06
15.8956	-3.52648e+06	15.8939	-9907037	15.8942	-7.62022e+06	15.8972	-4.53967e+06
15.8953	-4.51746e+06	15.8936	-9734534	15.8939	-9.04446e+06	15.8969	-4.90761e+06
15.8949	-3.62512e+06	15.8933	-9888533	15.8935	-12047100	15.8966	-5.14579e+06
15.8946	-1.88257e+06	15.893	-10010200	15.8932	-13944600	15.8963	-4.53434e+06
15.8943	-2.29059e+06	15.8927	-9065007	15.8929	-12375100	15.8959	-4.77785e+06
15.894	-3.84631e+06	15.8924	-9483775	15.8926	-9.81716e+06	15.8956	-4.93605e+06
15.8937	-4.74972e+06	15.892	-10559800	15.8923	-9.70561e+06	15.8953	-4.8614e+06
15.8934	-4.14703e+06	15.8917	-11444600	15.892	-9.72882e+06	15.895	-4.6321e+06
15.8931	-2.96647e+06	15.8914	-10020500	15.8917	-9907425	15.8947	-3.55851e+06
15.8927	-532385	15.8911	-7787910	15.8913	-10241300	15.8944	-2.57734e+06
15.8924	831013	15.8908	-6429133	15.891	-11188600	15.8941	-3.36832e+06
15.8921	-469109	15.8905	-6.86835e+06	15.8907	-12720100	15.8938	-4.10241e+06
15.8918	-2.65727e+06	15.8902	-6.73888e+06	15.8904	-12224400	15.8934	-5.49773e+06
15.8915	-4.43941e+06	15.8899	-6.98662e+06	15.8901	-9911187	15.8931	-6.79173e+06
15.8912	-5.07904e+06	15.8895	-8372362	15.8898	-7.68848e+06	15.8928	-5.98476e+06
15.8909	-4.74637e+06	15.8892	-8604838	15.8895	-7.8663e+06	15.8925	-4.58233e+06
15.8906	-3.64053e+06	15.8889	-8264376	15.8892	-9.35836e+06	15.8922	-2.97372e+06
15.8902	-2.95328e+06	15.8886	-8.18796e+06	15.8888	-10545200	15.8919	-2.18985e+06
15.8899	-3.96616e+06	15.8883	-8619668	15.8885	-10493300	15.8916	-3.25633e+06
15.8896	-4.71452e+06	15.888	-9309686	15.8882	-9.71738e+06	15.8913	-4.8454e+06
15.8893	-2.93514e+06	15.8877	-8517372	15.8879	-8.98239e+06	15.891	-6.65487e+06
15.889	-1.78163e+06	15.8874	-7.68026e+06	15.8876	-8.92141e+06	15.8906	-6.56422e+06
15.8887	-2.61205e+06	15.8871	-6.80785e+06	15.8873	-9.61745e+06	15.8903	-7.59515e+06
15.8884	-2.36348e+06	15.8867	-5.60881e+06	15.887	-10528100	15.89	-10096000
15.8881	-1.07872e+06	15.8864	-5.37154e+06	15.8867	-10531900	15.8897	-9.42595e+06
15.8878	-542610	15.8861	-5756141	15.8864	-9.76329e+06	15.8894	-7.53294e+06
15.8874	-1.26059e+06	15.8858	-7770445	15.886	-8.77505e+06	15.8891	-7.20055e+06
15.8871	-2.07433e+06	15.8855	-9165408	15.8857	-10803800	15.8888	-7.94354e+06
15.8868	-2.96027e+06	15.8852	-8.05602e+06	15.8854	-12269200	15.8885	-7.89021e+06
15.8865	-2.07113e+06	15.8849	-7199315	15.8851	-10995700	15.8881	-6.96593e+06
15.8862	-1.53039e+06	15.8846	-7445427	15.8848	-9.61531e+06	15.8878	-5.85323e+06
15.8859	-1.65899e+06	15.8842	-9478129	15.8845	-7.93091e+06	15.8875	-5.69325e+06
15.8856	-1.54497e+06	15.8839	-9390708	15.8842	-8.70835e+06	15.8872	-6.66198e+06
15.8852	-1.4969e+06	15.8836	-8.11905e+06	15.8839	-9.85714e+06	15.8869	-6.61576e+06
15.8849	-1.84619e+06	15.8833	-7.71521e+06	15.8835	-10219700	15.8866	-5.97232e+06
15.8846	-1.41568e+06	15.883	-8662300	15.8832	-9.26365e+06	15.8863	-4.25883e+06
15.8843	-1.69291e+06	15.8827	-9035537	15.8829	-9.08666e+06	15.8859	-2.82441e+06
15.884	-1.2135e+06	15.8824	-9209462	15.8826	-9.85134e+06	15.8856	-3.53184e+06
15.8837	-1.1599e+06	15.882	-10022400	15.8823	-9993456	15.8853	-4.47924e+06
15.8834	-1.88171e+06	15.8817	-10628000	15.882	-8.38666e+06	15.885	-4.6641e+06
15.8831	-2.24347e+06	15.8814	-10259600	15.8817	-7.22573e+06	15.8847	-4.47924e+06
15.8827	-2.42763e+06	15.8811	-10158300	15.8813	-8.2665e+06	15.8844	-4.30682e+06
15.8824	-2.59274e+06	15.8808	-9868994	15.881	-8.33836e+06	15.8841	-4.45613e+06
15.8821	-951971	15.8805	-8.11351e+06	15.8807	-9.05263e+06	15.8838	-4.55389e+06
15.8818	862853	15.8802	-7692687	15.8804	-10126900	15.8834	-4.39925e+06
15.8815	913329	15.8799	-7720226	15.8801	-10721600	15.8831	-5.04981e+06
15.8812	424903	15.8796	-8.17739e+06	15.8798	-9.27266e+06	15.8828	-6.74552e+06
15.8809	-1.56586e+06	15.8792	-9152171	15.8795	-7.49604e+06	15.8825	-6.92682e+06
15.8806	-3.23927e+06	15.8789	-9147759	15.8792	-7.59848e+06	15.8822	-6.34381e+06
15.8802	-3.40264e+06	15.8786	-8394249	15.8788	-8.46689e+06	15.8819	-6.92682e+06
15.8799	-2.67127e+06	15.8783	-7191412	15.8785	-9.36016e+06	15.8816	-5.94388e+06
15.8796	-3.38385e+06	15.878	-6883283	15.8782	-10331800	15.8813	-5.18134e+06
15.8793	-4.17156e+06	15.8777	-8312311	15.8779	-10872600	15.881	-4.76186e+06
15.879	-4.40012e+06	15.8774	-8235435	15.8776	-11431400	15.8806	-4.92183e+06
15.8787	-4.21269e+06	15.8771	-8229378	15.8773	-10405200	15.8803	-5.04803e+06
15.8784	-4.25721e+06	15.8767	-8466754	15.877	-9.33594e+06	15.88	-4.59122e+06
15.8781	-3.8197e+06	15.8764	-7.77243e+06	15.8767	-10264900	15.8797	-3.92289e+06
15.8777	-3.73818e+06	15.8761	-6.0216e+06	15.8764	-11653300	15.8794	-3.80735e+06
15.8774	-4.04628e+06	15.8758	-5.95344e+06	15.876	-12690200	15.8791	-4.85429e+06
15.8771	-3.07414e+06	15.8755	-7355730	15.8757	-13728700	15.8788	-6.26916e+06
15.8768	-1.7457e+06	15.8752	-8397108	15.8754	-13342900	15.8785	-7.05835e+06
15.8765	-926146	15.8749	-9542379	15.8751	-10999600	15.8781	-5.52795e+06
15.8762	-886598	15.8745	-10079000	15.8748	-9.75567e+06	15.8778	-3.85179e+06
15.8759	-974518	15.8742	-8795887	15.8745	-9.78994e+06	15.8775	-4.48457e+06
15.8756	-927839	15.8739	-7051982	15.8742	-11646900	15.8772	-5.19378e+06
15.8752	-1.89593e+06	15.8736	-7269758	15.8738	-12943500	15.8769	-5.53861e+06
15.8749	-2.77785e+06	15.8733	-8244238	15.8735	-13567900	15.8766	-5.43374e+06
15.8746	-1.50054e+06	15.873	-8971432	15.8732	-12742500	15.8763	-4.55389e+06
15.8743	-790491	15.8727	-7747849	15.8729	-12691800	15.8759	-4.29438e+06
15.874	-963316	15.8724	-6845428	15.8726	-13328700	15.8756	-4.52012e+06
15.8737	-888602	15.872	-7.13229e+06	15.8723	-12860200	15.8753	-5.16357e+06
15.8734	-334431	15.8717	-8.07737e+06	15.872	-12090600	15.875	-5.74302e+06
15.8731	-117671	15.8714	-9453904	15.8717	-10970100	15.8747	-5.45329e+06
15.8727	880795	15.8711	-10274700	15.8713	-9.85278e+06	15.8744	-4.93072e+06
15.8724	533731	15.8708	-10385400	15.871	-9.11084e+06	15.8741	-4.22861e+06
15.8721	-2.18741e+06	15.8705	-9126271	15.8707	-9.01223e+06	15.8738	-3.41631e+06
15.8718	-2.92954e+06	15.8702	-9096341	15.8704	-10488200	15.8735	-3.18524e+06
15.8715	-1.63308e+06	15.8699	-9343537	15.8701	-11727100	15.8731	-2.43692e+06
15.8712	-1.44843e+06	15.8696	-9811083	15.8698	-13087000	15.8728	-1.94456e+06
15.8709	-2.77662e+06	15.8692	-11146000	15.8695	-13879100	15.8725	-2.32494e+06
15.8706	-4.39349e+06	15.8689	-11250700	15.8692	-15117800	15.8722	-2.73376e+06
15.8702	-3.85112e+06	15.8686	-10512800	15.8689	-15024800	15.8719	-3.26522e+06
15.8699	-2.01014e+06	15.8683	-11278400	15.8685	-13833400	15.8716	-3.77358e+06
15.8696	-396329	15.868	-11843000	15.8682	-13243600	15.8713	-3.27766e+06
15.8693	-215757	15.8677	-10453200	15.8679	-13526300	15.871	-2.16852e+06
15.869	211332	15.8674	-10364700	15.8676	-12748800	15.8706	-1.20691e+06
15.8687	522486	15.8671	-10196100	15.8673	-11644500	15.8703	-2.25384e+06
15.8684	816328	15.8667	-10685500	15.867	-11794500	15.87	-3.20123e+06
15.8681	1.50187e+06	15.8664	-10539400	15.8667	-10421600	15.8697	-4.02776e+06
15.8677	1.6722e+06	15.8661	-10786300	15.8664	-8.77821e+06	15.8694	-4.16996e+06
15.8674	1.52862e+06	15.8658	-12174100	15.866	-9.31809e+06	15.8691	-2.54357e+06
15.8671	608619	15.8655	-12968700	15.8657	-9903069	15.8688	-2.03343e+06
15.8668	-1.28222e+06	15.8652	-12650800	15.8654	-10203800	15.8684	-3.39142e+06
15.8665	-2.09867e+06	15.8649	-11564500	15.8651	-10239900	15.8681	-5.24177e+06
15.8662	-765496	15.8645	-10939700	15.8648	-9.61478e+06	15.8678	-6.23183e+06
15.8659	-7617.23	15.8642	-10237300	15.8645	-9.15536e+06	15.8675	-7.44584e+06
15.8656	-1.15073e+06	15.8639	-10855700	15.8642	-9.41439e+06	15.8672	-8.59409e+06
15.8652	-1.80713e+06	15.8636	-11284300	15.8638	-11565500	15.8669	-7.9542e+06
15.8649	-1.13982e+06	15.8633	-11517800	15.8635	-12098200	15.8666	-7.46717e+06
15.8646	-854411	15.863	-11309000	15.8632	-12660500	15.8663	-7.59871e+06
15.8643	-690425	15.8627	-10598800	15.8629	-13928100	15.8659	-7.0388e+06
15.864	-1.10355e+06	15.8624	-11582000	15.8626	-14873900	15.8656	-4.92716e+06
15.8637	-2.40641e+06	15.862	-12794700	15.8623	-15135600	15.8653	-3.48385e+06
15.8634	-1.99026e+06	15.8617	-12103400	15.862	-15466800	15.865	-3.52118e+06
15.863	-901917	15.8614	-11117200	15.8617	-14383300	15.8647	-1.99966e+06
15.8627	-572019	15.8611	-11173200	15.8613	-13379600	15.8644	-1.88946e+06
15.8624	-143660	15.8608	-9782963	15.861	-13547000	15.8641	-2.89017e+06
15.8621	-279184	15.8605	-9318910	15.8607	-13848200	15.8638	-3.30966e+06
15.8618	-229105	15.8602	-8961807	15.8604	-14532800	15.8634	-4.00821e+06
15.8615	-160957	15.8599	-6889074	15.8601	-14603900	15.8631	-4.94494e+06
15.8612	-435205	15.8595	-8292235	15.8598	-13936100	15.8628	-5.1369e+06
15.8609	-867219	15.8592	-8977104	15.8595	-14007100	15.8625	-4.16285e+06
15.8605	207669	15.8589	-9140049	15.8592	-13211600	15.8622	-4.24283e+06
15.8602	1.3397e+06	15.8586	-9121336	15.8589	-12384500	15.8619	-4.64454e+06
15.8599	2.29879e+06	15.8583	-8714003	15.8585	-11905500	15.8616	-5.31465e+06
15.8596	1.17702e+06	15.858	-8.19697e+06	15.8582	-11616100	15.8613	-5.52439e+06
15.8593	-1.70812e+06	15.8577	-8062048	15.8579	-11659400	15.8609	-4.96627e+06
15.859	-2.21712e+06	15.8574	-6754786	15.8576	-10889500	15.8606	-4.81874e+06
15.8587	-1.27406e+06	15.857	-6.18833e+06	15.8573	-11020500	15.8603	-5.61327e+06
15.8584	-124170	15.8567	-5.89402e+06	15.857	-13041000	15.86	-6.55177e+06
15.8581	-1.08428e+06	15.8564	-5.15135e+06	15.8567	-13560400	15.8597	-6.08074e+06
15.8577	-2.51784e+06	15.8561	-6291720	15.8564	-13337300	15.8594	-5.16712e+06
15.8574	-4.03423e+06	15.8558	-8577262	15.856	-14387700	15.8591	-4.38148e+06
15.8571	-4.51804e+06	15.8555	-9992250	15.8557	-13454600	15.8588	-3.09992e+06
15.8568	-2.62988e+06	15.8552	-9305707	15.8554	-12079300	15.8584	-2.5649e+06
15.8565	-712110	15.8549	-9457427	15.8551	-12863600	15.8581	-2.90973e+06
15.8562	-146672	15.8545	-10897400	15.8548	-13882100	15.8578	-4.06153e+06
15.8559	51597.5	15.8542	-11255500	15.8545	-13338600	15.8575	-6.08963e+06
15.8555	-295685	15.8539	-9942318	15.8542	-12808900	15.8572	-7.19167e+06
15.8552	1994.1	15.8536	-9307718	15.8538	-12679000	15.8569	-6.76685e+06
15.8549	363747	15.8533	-10532400	15.8535	-13243700	15.8566	-6.14829e+06
15.8546	506895	15.853	-11035000	15.8532	-13258400	15.8563	-5.54572e+06
15.8543	586966	15.8527	-12066500	15.8529	-11310500	15.8559	-6.08252e+06
15.854	239258	15.8524	-14728700	15.8526	-10694800	15.8556	-6.54822e+06
15.8537	-155693	15.852	-14941900	15.8523	-10517800	15.8553	-6.33492e+06
15.8534	-591345	15.8517	-14220500	15.852	-10685400	15.855	-5.74302e+06
15.853	502900	15.8514	-12864100	15.8517	-11436700	15.8547	-5.87811e+06
15.8527	934968	15.8511	-12594400	15.8514	-10854000	15.8544	-5.9421e+06
15.8524	347322	15.8508	-12278100	15.851	-9.68865e+06	15.8541	-6.24783e+06
15.8521	-546818	15.8505	-10827100	15.8507	-9.68042e+06	15.8538	-6.28338e+06
15.8518	-1.40838e+06	15.8502	-11536400	15.8504	-11467100	15.8534	-6.75085e+06
15.8515	-1.27993e+06	15.8499	-11731900	15.8501	-13514500	15.8531	-6.97126e+06
15.8512	175755	15.8495	-11101900	15.8498	-15067800	15.8528	-7.84044e+06
15.8509	1.55695e+06	15.8492	-10987400	15.8495	-15140500	15.8525	-7.83156e+06
15.8506	1.72404e+06	15.8489	-11847700	15.8492	-14460200	15.8522	-7.85466e+06
15.8502	2.02058e+06	15.8486	-11189700	15.8489	-12849600	15.8519	-7.17389e+06
15.8499	1.51805e+06	15.8483	-9768724	15.8485	-11719700	15.8516	-5.7608e+06
15.8496	787183	15.848	-10830100	15.8482	-12954900	15.8513	-6.42024e+06
15.8493	10905.4	15.8477	-10554500	15.8479	-12350300	15.8509	-8.08574e+06
15.849	-623732	15.8474	-10811900	15.8476	-11118500	15.8506	-7.6858e+06
15.8487	-1.30508e+06	15.847	-11452300	15.8473	-11466200	15.8503	-5.66304e+06
15.8484	-1.03923e+06	15.8467	-12641100	15.847	-12723000	15.85	-5.37153e+06
15.8481	-480643	15.8464	-15218500	15.8467	-13266100	15.8497	-4.78852e+06
15.8477	914982	15.8461	-15324400	15.8463	-14250600	15.8494	-4.71564e+06
15.8474	1.31123e+06	15.8458	-15576400	15.846	-14037100	15.8491	-5.41597e+06
15.8471	247484	15.8455	-15263300	15.8457	-12394300	15.8488	-6.43802e+06
15.8468	-442987	15.8452	-12204700	15.8454	-12257100	15.8484	-6.66376e+06
15.8465	-1.12161e+06	15.8448	-9674248	15.8451	-12799800	15.8481	-5.12091e+06
15.8462	-1.18253e+06	15.8445	-9004152	15.8448	-13396300	15.8478	-4.50235e+06
15.8459	12563.4	15.8442	-9945183	15.8445	-13445000	15.8475	-4.82762e+06
15.8455	1.1544e+06	15.8439	-11310800	15.8442	-12082800	15.8472	-5.25599e+06
15.8452	2.66557e+06	15.8436	-12087400	15.8438	-10754800	15.8469	-5.62749e+06
15.8449	2.71061e+06	15.8433	-11411100	15.8435	-10219700	15.8466	-6.43091e+06
15.8446	3.02579e+06	15.843	-11346200	15.8432	-11543000	15.8462	-8.18172e+06
15.8443	3.19363e+06	15.8427	-12904800	15.8429	-12671700	15.8459	-7.20411e+06
15.844	2.35256e+06	15.8423	-14384700	15.8426	-11791800	15.8456	-5.89944e+06
15.8437	510170	15.842	-14460300	15.8423	-11952600	15.8453	-5.13335e+06
15.8434	-840703	15.8417	-14953400	15.842	-13939800	15.845	-4.0242e+06
15.843	-1.58141e+06	15.8414	-16875700	15.8417	-14309400	15.8447	-2.82619e+06
15.8427	-482334	15.8411	-15716000	15.8413	-12701500	15.8444	-2.30894e+06
15.8424	1.44387e+06	15.8408	-13200000	15.841	-10373400	15.8441	-3.68826e+06
15.8421	1.21134e+06	15.8405	-13543300	15.8407	-9.833e+06	15.8438	-4.88628e+06
15.8418	571278	15.8402	-15387300	15.8404	-9.09699e+06	15.8434	-5.34842e+06
15.8415	213200	15.8399	-14934700	15.8401	-8.28231e+06	15.8431	-6.54466e+06
15.8412	414593	15.8395	-14468500	15.8398	-7.83062e+06	15.8428	-8.21905e+06
15.8409	935638	15.8392	-14009400	15.8395	-8.2286e+06	15.8425	-8.0253e+06
15.8406	255572	15.8389	-12787900	15.8392	-8.88244e+06	15.8422	-6.67442e+06
15.8402	-1.04442e+06	15.8386	-13418400	15.8388	-8.81862e+06	15.8419	-5.91899e+06
15.8399	-1.46504e+06	15.8383	-13714100	15.8385	-9.6817e+06	15.8416	-5.98298e+06
15.8396	-1.85263e+06	15.838	-13878700	15.8382	-10199600	15.8413	-6.54289e+06
15.8393	-1.0213e+06	15.8377	-14886600	15.8379	-10870100	15.8409	-5.59905e+06
15.839	-547186	15.8374	-14718200	15.8376	-11737700	15.8406	-4.37081e+06
15.8387	-2.15352e+06	15.837	-14719400	15.8373	-12018000	15.8403	-6.20161e+06
15.8384	-4.35257e+06	15.8367	-15087300	15.837	-12023500	15.84	-7.51161e+06
15.8381	-4291683	15.8364	-14138600	15.8367	-11647100	15.8397	-7.58982e+06
15.8377	-3.22982e+06	15.8361	-13667400	15.8363	-10859800	15.8394	-6.44157e+06
15.8374	-3.52511e+06	15.8358	-15692100	15.836	-9.6847e+06	15.8391	-4.5059e+06
15.8371	-2.03941e+06	15.8355	-16915300	15.8357	-10431800	15.8387	-4.25705e+06
15.8368	-1.19634e+06	15.8352	-15877400	15.8354	-10756800	15.8384	-4.68187e+06
15.8365	-266037	15.8348	-13574400	15.8351	-8.71565e+06	15.8381	-5.20267e+06
15.8362	-76919.6	15.8345	-12193700	15.8348	-8.30619e+06	15.8378	-5.97765e+06
15.8359	-726811	15.8342	-11473900	15.8345	-8.83345e+06	15.8375	-5.91366e+06
15.8355	-1.49903e+06	15.8339	-12416700	15.8342	-8.62776e+06	15.8372	-5.92788e+06
15.8352	-3.13591e+06	15.8336	-13273300	15.8338	-8.5091e+06	15.8369	-6.14118e+06
15.8349	-3.86238e+06	15.8333	-15186200	15.8335	-9.86174e+06	15.8366	-6.00609e+06
15.8346	-3.81697e+06	15.833	-14754600	15.8332	-10995900	15.8362	-6.03808e+06
15.8343	-4.23688e+06	15.8327	-13099300	15.8329	-10996900	15.8359	-7.03703e+06
15.834	-4.51675e+06	15.8323	-13376200	15.8326	-12414600	15.8356	-6.34203e+06
15.8337	-3.46861e+06	15.832	-13498800	15.8323	-14026400	15.8353	-5.64348e+06
15.8334	-2.48744e+06	15.8317	-13721600	15.832	-12787900	15.835	-5.80701e+06
15.8331	-2.3667e+06	15.8314	-14113500	15.8317	-11827600	15.8347	-6.15717e+06
15.8327	-2.45662e+06	15.8311	-14982000	15.8313	-11928900	15.8344	-6.70286e+06
15.8324	-1.8985e+06	15.8308	-15139400	15.831	-11204200	15.8341	-7.69647e+06
15.8321	-2.10815e+06	15.8305	-14383400	15.8307	-10478600	15.8338	-8.06618e+06
15.8318	-2.74179e+06	15.8302	-13636900	15.8304	-11185100	15.8334	-7.98086e+06
15.8315	-2.05949e+06	15.8299	-12858100	15.8301	-11958200	15.8331	-8.10173e+06
15.8312	-2.05411e+06	15.8295	-12732500	15.8298	-10460100	15.8328	-7.828e+06
15.8309	-3.13855e+06	15.8292	-12695400	15.8295	-8.99871e+06	15.8325	-7.05835e+06
15.8306	-3.78172e+06	15.8289	-12348400	15.8292	-9.38188e+06	15.8322	-6.47534e+06
15.8302	-4.40048e+06	15.8286	-11699100	15.8288	-11908500	15.8319	-6.01675e+06
15.8299	-4472930	15.8283	-9852767	15.8285	-12877400	15.8316	-4.95027e+06
15.8296	-3.24737e+06	15.828	-7.91561e+06	15.8282	-12444100	15.8313	-5.25955e+06
15.8293	-1.59195e+06	15.8277	-7.22223e+06	15.8279	-11011300	15.8309	-6.58377e+06
15.829	-1.57902e+06	15.8273	-7311989	15.8276	-10004200	15.8306	-6.11096e+06
15.8287	-1.94806e+06	15.827	-7.16531e+06	15.8273	-10139600	15.8303	-5.7448e+06
15.8284	-2.18509e+06	15.8267	-7.65501e+06	15.827	-10527700	15.83	-7.28409e+06
15.828	-2.88872e+06	15.8264	-9336905	15.8267	-10534400	15.8297	-7.83511e+06
15.8277	-4.38902e+06	15.8261	-10581100	15.8263	-10257100	15.8294	-7.56316e+06
15.8274	-5.62786e+06	15.8258	-10048700	15.826	-10975800	15.8291	-7.39963e+06
15.8271	-5.13738e+06	15.8255	-9021153	15.8257	-11529300	15.8287	-7.32142e+06
15.8268	-5.23951e+06	15.8252	-10799500	15.8254	-11148200	15.8284	-7.93643e+06
15.8265	-4.16805e+06	15.8248	-13628300	15.8251	-11956800	15.8281	-9.01713e+06
15.8262	-3.35797e+06	15.8245	-12827500	15.8248	-12490100	15.8278	-8.49455e+06
15.8259	-3.05222e+06	15.8242	-11768400	15.8245	-11799800	15.8275	-7.55427e+06
15.8255	-2.84377e+06	15.8239	-11963500	15.8241	-11173600	15.8272	-6.92327e+06
15.8252	-3.53264e+06	15.8236	-11218100	15.8238	-9.89982e+06	15.8269	-7.85466e+06
15.8249	-4.66003e+06	15.8233	-9957597	15.8235	-9.25788e+06	15.8266	-8.89626e+06
15.8246	-4.64317e+06	15.823	-8837328	15.8232	-9.38901e+06	15.8262	-9.13622e+06
15.8243	-3.02853e+06	15.8227	-8674279	15.8229	-9.07114e+06	15.8259	-8.73096e+06
15.824	-2.64141e+06	15.8224	-9709160	15.8226	-9.35875e+06	15.8256	-7.28765e+06
15.8237	-1.90713e+06	15.822	-11371600	15.8223	-9.63476e+06	15.8253	-5.05869e+06
15.8234	-499012	15.8217	-11351600	15.822	-10411000	15.825	-3.52118e+06
15.8231	185471	15.8214	-10489000	15.8216	-10791400	15.8247	-3.0306e+06
15.8227	-2.34563e+06	15.8211	-10794800	15.8213	-10678800	15.8244	-3.05015e+06
15.8224	-4.37528e+06	15.8208	-10853500	15.821	-11339900	15.8241	-3.28477e+06
15.8221	-3.45037e+06	15.8205	-10538600	15.8207	-11822100	15.8238	-3.89267e+06
15.8218	-2.02124e+06	15.8202	-11427300	15.8204	-12095200	15.8234	-3.54429e+06
15.8215	-642464	15.8199	-10622300	15.8201	-12367300	15.8231	-3.55673e+06
15.8212	855915	15.8195	-9711386	15.8198	-11615200	15.8228	-3.42875e+06
15.8209	-127565	15.8192	-10963600	15.8195	-10864800	15.8225	-4.13441e+06
15.8206	-1.0327e+06	15.8189	-12731200	15.8192	-10602900	15.8222	-4.76186e+06
15.8202	-1.48498e+06	15.8186	-13536000	15.8188	-10082700	15.8219	-4.21617e+06
15.8199	-2.64372e+06	15.8183	-12517200	15.8185	-10441400	15.8216	-3.18346e+06
15.8196	-1.71414e+06	15.818	-11734200	15.8182	-11615700	15.8212	-2.84752e+06
15.8193	115972	15.8177	-13482000	15.8179	-10997800	15.8209	-4.10775e+06
15.819	1.78525e+06	15.8173	-14690700	15.8176	-10350300	15.8206	-5.68614e+06
15.8187	2.93566e+06	15.817	-13790900	15.8173	-10421500	15.8203	-6.13051e+06
15.8184	1.73446e+06	15.8167	-13214100	15.817	-9.49655e+06	15.82	-5.74302e+06
15.818	348412	15.8164	-11545700	15.8166	-8.76232e+06	15.8197	-5.47107e+06
15.8177	-939312	15.8161	-9136815	15.8163	-8.87458e+06	15.8194	-5.22756e+06
15.8174	-1.77696e+06	15.8158	-6.47508e+06	15.816	-8.27089e+06	15.8191	-5.45685e+06
15.8171	-143878	15.8155	-6.22386e+06	15.8157	-8.212e+06	15.8187	-5.66659e+06
15.8168	-967379	15.8152	-9823012	15.8154	-8.77163e+06	15.8184	-6.0132e+06
15.8165	-1.50253e+06	15.8148	-12686900	15.8151	-9.71947e+06	15.8181	-4.94671e+06
15.8162	-566407	15.8145	-13007000	15.8148	-9911187	15.8178	-3.85179e+06
15.8159	-766947	15.8142	-12562400	15.8145	-11287600	15.8175	-4.46502e+06
15.8155	-1.68583e+06	15.8139	-14143300	15.8141	-12685100	15.8172	-4.78496e+06
15.8152	-2.40714e+06	15.8136	-14955800	15.8138	-12761800	15.8169	-3.73803e+06
15.8149	-3.08549e+06	15.8133	-14283100	15.8135	-10803700	15.8166	-2.93283e+06
15.8146	-2.85667e+06	15.813	-13776200	15.8132	-10328000	15.8163	-1.95878e+06
15.8143	-2.18766e+06	15.8127	-13216400	15.8129	-10435500	15.8159	-2.47247e+06
15.814	-2.94277e+06	15.8124	-11776000	15.8126	-9967320	15.8156	-3.56384e+06
15.8137	-4.04602e+06	15.812	-12344500	15.8123	-10133700	15.8153	-3.22967e+06
15.8134	-3.64496e+06	15.8117	-12888800	15.812	-10510800	15.815	-2.95772e+06
15.813	-2.10734e+06	15.8114	-12551400	15.8117	-9.79894e+06	15.8147	-2.40315e+06
15.8127	-926657	15.8111	-12664400	15.8113	-9.51493e+06	15.8144	-1.80591e+06
15.8124	-594907	15.8108	-12563400	15.811	-9923364	15.8141	-2.5489e+06
15.8121	-889412	15.8105	-12788600	15.8107	-9.75899e+06	15.8138	-3.75047e+06
15.8118	-748097	15.8102	-13562200	15.8104	-8.54645e+06	15.8134	-5.20267e+06
15.8115	-506605	15.8099	-15048600	15.8101	-7.36351e+06	15.8131	-6.39358e+06
15.8112	-564407	15.8095	-15110300	15.8098	-7.56846e+06	15.8128	-7.04591e+06
15.8109	-605305	15.8092	-13447500	15.8095	-8.90846e+06	15.8125	-6.67442e+06
15.8105	-1.55189e+06	15.8089	-12335300	15.8092	-9.33918e+06	15.8122	-6.1394e+06
15.8102	-895989	15.8086	-11796100	15.8088	-8.97194e+06	15.8119	-5.92788e+06
15.8099	509881	15.8083	-11561400	15.8085	-9.47904e+06	15.8116	-5.41774e+06
15.8096	849183	15.808	-10583000	15.8082	-10589800	15.8112	-4.9716e+06
15.8093	627469	15.8077	-12148400	15.8079	-11189900	15.8109	-5.16179e+06
15.809	308913	15.8073	-13554400	15.8076	-11064200	15.8106	-5.30221e+06
15.8087	-222509	15.807	-14258000	15.8073	-11205500	15.8103	-6.23183e+06
15.8084	-553869	15.8067	-13549300	15.807	-10746700	15.81	-5.21867e+06
15.808	-164425	15.8064	-12917700	15.8066	-11596900	15.8097	-2.81908e+06
15.8077	282692	15.8061	-13234500	15.8063	-12448700	15.8094	-1.7597e+06
15.8074	-92117.4	15.8058	-14096400	15.806	-12652500	15.8091	-2.17918e+06
15.8071	-575820	15.8055	-14348300	15.8057	-12354300	15.8087	-4.03665e+06
15.8068	-24195.6	15.8052	-13025100	15.8054	-10820100	15.8084	-4.45791e+06
15.8065	426400	15.8049	-12369200	15.8051	-9939996	15.8081	-3211898
15.8062	46234	15.8045	-13936600	15.8048	-8.90064e+06	15.8078	-2.92928e+06
15.8058	-1.86444e+06	15.8042	-16975300	15.8045	-7.85226e+06	15.8075	-3.76469e+06
15.8055	-1.95072e+06	15.8039	-17982100	15.8041	-8.33056e+06	15.8072	-4.73697e+06
15.8052	639685	15.8036	-17402400	15.8038	-9.68967e+06	15.8069	-5.23822e+06
15.8049	1.89867e+06	15.8033	-16575200	15.8035	-9.26716e+06	15.8066	-5.74125e+06
15.8046	752676	15.803	-15290700	15.8032	-7.99678e+06	15.8063	-5.3342e+06
15.8043	-1.6834e+06	15.8027	-15009200	15.8029	-7.96635e+06	15.8059	-4.32638e+06
15.804	-2.66077e+06	15.8024	-16182200	15.8026	-9.68863e+06	15.8056	-4.66587e+06
15.8037	-2.24857e+06	15.802	-17109900	15.8023	-10640800	15.8053	-4.89872e+06
15.8034	-1.52711e+06	15.8017	-17917000	15.802	-11089200	15.805	-5.12802e+06
15.803	-1.53509e+06	15.8014	-17576900	15.8017	-12395400	15.8047	-5.08358e+06
15.8027	-3.40079e+06	15.8011	-16590300	15.8013	-12700300	15.8044	-4.545e+06
15.8024	-3.52879e+06	15.8008	-16678600	15.801	-12634500	15.8041	-3.92644e+06
15.8021	-3.15095e+06	15.8005	-16849200	15.8007	-12008900	15.8038	-3.11947e+06
15.8018	-3.30461e+06	15.8002	-15242900	15.8004	-12039800	15.8034	-2.12942e+06
15.8015	-3.27137e+06	15.7998	-12054200	15.8001	-13243200	15.8031	-3.05193e+06
15.8012	-3.62129e+06	15.7995	-11361300	15.7998	-13622800	15.8028	-3.10169e+06
15.8009	-3.31004e+06	15.7992	-12417600	15.7995	-12693100	15.8025	-2.38893e+06
15.8005	-1.09564e+06	15.7989	-12166900	15.7991	-13170400	15.8022	-2.49913e+06
15.8002	-365955	15.7986	-10928100	15.7988	-12902500	15.8019	-2.95061e+06
15.7999	-2.12512e+06	15.7983	-10266700	15.7985	-11452900	15.8016	-3.83046e+06
15.7996	-2.85157e+06	15.798	-10319900	15.7982	-11732400	15.8012	-5.78924e+06
15.7993	-2.32165e+06	15.7977	-10369300	15.7979	-12512700	15.8009	-7.31787e+06
15.799	-2.93483e+06	15.7973	-10815100	15.7976	-14122200	15.8006	-6.66909e+06
15.7987	-3.0477e+06	15.797	-13386800	15.7973	-13745800	15.8003	-5.40353e+06
15.7983	-1.78024e+06	15.7967	-13885100	15.797	-11908400	15.8	-3.58695e+06
15.798	-1.54237e+06	15.7964	-12337700	15.7966	-11220400	15.7997	-2.4618e+06
15.7977	-1.38425e+06	15.7961	-12192100	15.7963	-9.83421e+06	15.7994	-2.81197e+06
15.7974	-1.02424e+06	15.7958	-12815700	15.796	-9.58169e+06	15.7991	-5.27377e+06
15.7971	-883834	15.7955	-12794700	15.7957	-9.54065e+06	15.7987	-5.66126e+06
15.7968	136428	15.7952	-13886100	15.7954	-10047500	15.7984	-5.59727e+06
15.7965	661139	15.7948	-13566300	15.7951	-10976300	15.7981	-5.46574e+06
15.7962	862158	15.7945	-14154900	15.7948	-10922100	15.7978	-4.68898e+06
15.7958	2.15217e+06	15.7942	-15718400	15.7945	-11358700	15.7975	-4.88806e+06
15.7955	1.83258e+06	15.7939	-15635400	15.7942	-10908300	15.7972	-6.09496e+06
15.7952	1.19252e+06	15.7936	-14675100	15.7938	-9.78598e+06	15.7969	-7.23432e+06
15.7949	1.57625e+06	15.7933	-13306900	15.7935	-10042000	15.7966	-6.86994e+06
15.7946	1.62016e+06	15.793	-12555000	15.7932	-10477900	15.7962	-6.6442e+06
15.7943	797446	15.7927	-12202200	15.7929	-10833700	15.7959	-6.66553e+06
15.794	-825304	15.7923	-12407200	15.7926	-10669100	15.7956	-6.48779e+06
15.7937	-2.87817e+06	15.792	-13309500	15.7923	-10825800	15.7953	-6.98726e+06
15.7934	-4.35943e+06	15.7917	-13028200	15.792	-9895149	15.795	-7.57915e+06
15.793	-4.16043e+06	15.7914	-12395300	15.7917	-8.65594e+06	15.7947	-7.06191e+06
15.7927	-2.43606e+06	15.7911	-11896800	15.7913	-8.0985e+06	15.7944	-5.73414e+06
15.7924	-721921	15.7908	-11552100	15.791	-9.42589e+06	15.7941	-5.14935e+06
15.7921	-1.02939e+06	15.7905	-11801300	15.7907	-11380700	15.7937	-5.33243e+06
15.7918	-1.81943e+06	15.7902	-11845000	15.7904	-11347800	15.7934	-5.0658e+06
15.7915	-1.189e+06	15.7898	-11684900	15.7901	-12087100	15.7931	-4.01709e+06
15.7912	-1.3048e+06	15.7895	-11306300	15.7898	-13476300	15.7928	-4.38859e+06
15.7909	-954092	15.7892	-11802900	15.7895	-12657500	15.7925	-5.5635e+06
15.7905	-366129	15.7889	-12032100	15.7891	-11591900	15.7922	-6.47712e+06
15.7902	-1.88031e+06	15.7886	-11644600	15.7888	-12193700	15.7919	-8.2937e+06
15.7899	-3.5049e+06	15.7883	-10548200	15.7885	-12793500	15.7916	-7.81911e+06
15.7896	-2.70326e+06	15.788	-12178700	15.7882	-12923400	15.7912	-6.51267e+06
15.7893	-1.74452e+06	15.7877	-15216000	15.7879	-12799700	15.7909	-5.86034e+06
15.789	-995920	15.7873	-17035600	15.7876	-13437200	15.7906	-5.08002e+06
15.7887	-1.27884e+06	15.787	-17139400	15.7873	-15697900	15.7903	-4.78141e+06
15.7883	-2.35952e+06	15.7867	-16703800	15.787	-17218100	15.79	-5.3342e+06
15.788	-2.84645e+06	15.7864	-16700700	15.7866	-16553500	15.7897	-5.7999e+06
15.7877	-3.38955e+06	15.7861	-16400800	15.7863	-14736800	15.7894	-6.01498e+06
15.7874	-2.4403e+06	15.7858	-15268800	15.786	-13866000	15.789	-5.8319e+06
15.7871	-1.70722e+06	15.7855	-15386500	15.7857	-13788000	15.7887	-7.06369e+06
15.7868	-729788	15.7851	-16902400	15.7854	-12555000	15.7884	-6.90016e+06
15.7865	618271	15.7848	-17806000	15.7851	-11893000	15.7881	-4.97515e+06
15.7862	1.12821e+06	15.7845	-17056100	15.7848	-12551600	15.7878	-3.54429e+06
15.7858	1.35959e+06	15.7842	-17097500	15.7845	-13234500	15.7875	-3.87845e+06
15.7855	1.02246e+06	15.7839	-17108000	15.7842	-12955200	15.7872	-4.41347e+06
15.7852	473657	15.7836	-17623000	15.7838	-13199300	15.7869	-3.77358e+06
15.7849	-294008	15.7833	-16484200	15.7835	-12424700	15.7866	-1.74548e+06
15.7846	-573666	15.783	-14766200	15.7832	-10339000	15.7862	-563460
15.7843	-1.35915e+06	15.7827	-14572800	15.7829	-8.36575e+06	15.7859	-879850
15.784	-1.28638e+06	15.7823	-14251700	15.7826	-8.34342e+06	15.7856	-4.03842e+06
15.7837	-514640	15.782	-14455400	15.7823	-9833670	15.7853	-5.58305e+06
15.7834	-1.37063e+06	15.7817	-14592000	15.782	-10281600	15.785	-5.24355e+06
15.783	-2.52808e+06	15.7814	-14433500	15.7817	-9.0069e+06	15.7847	-5.75191e+06
15.7827	-2.16413e+06	15.7811	-15355500	15.7813	-8.59639e+06	15.7844	-5.69325e+06
15.7824	-1.37593e+06	15.7808	-16623700	15.781	-7.96413e+06	15.7841	-5.23466e+06
15.7821	-1.12024e+06	15.7805	-17009100	15.7807	-7.90087e+06	15.7837	-4.14863e+06
15.7818	-2.25806e+06	15.7802	-17143800	15.7804	-7.0545e+06	15.7834	-3.98865e+06
15.7815	-3.82012e+06	15.7798	-16614400	15.7801	-6.03419e+06	15.7831	-4.84718e+06
15.7812	-3.74741e+06	15.7795	-16553100	15.7798	-5.94993e+06	15.7828	-4.62144e+06
15.7808	-2.26024e+06	15.7792	-16909500	15.7795	-6.7662e+06	15.7825	-4.91827e+06
15.7805	-1.73866e+06	15.7789	-17107500	15.7791	-8.67354e+06	15.7822	-4.15929e+06
15.7802	-2.41195e+06	15.7786	-16922300	15.7788	-9.50868e+06	15.7819	-3.4643e+06
15.7799	-1.92599e+06	15.7783	-17013800	15.7785	-8.75006e+06	15.7815	-4.45258e+06
15.7796	-2.75285e+06	15.778	-16968400	15.7782	-7.63644e+06	15.7812	-5.00537e+06
15.7793	-3.43902e+06	15.7776	-16143400	15.7779	-6.76009e+06	15.7809	-5.51728e+06
15.779	-1.62757e+06	15.7773	-16197300	15.7776	-7.73193e+06	15.7806	-5.18845e+06
15.7787	100957	15.777	-18206600	15.7773	-8.09716e+06	15.7803	-5.85323e+06
15.7783	123771	15.7767	-17473400	15.777	-7.78287e+06	15.78	-7.13479e+06
15.778	412551	15.7764	-15995300	15.7766	-8.67782e+06	15.7797	-6.82728e+06
15.7777	-157247	15.7761	-15201900	15.7763	-10332200	15.7794	-6.30115e+06
15.7774	-1.74407e+06	15.7758	-15062500	15.776	-11525600	15.779	-6.16962e+06
15.7771	-2.51986e+06	15.7755	-15928100	15.7757	-10242300	15.7787	-6.26382e+06
15.7768	-2.18768e+06	15.7752	-15865000	15.7754	-9.26445e+06	15.7784	-7.60937e+06
15.7765	-2.0852e+06	15.7748	-14789900	15.7751	-9.59764e+06	15.7781	-7.28765e+06
15.7762	-1.8902e+06	15.7745	-15297300	15.7748	-9.37557e+06	15.7778	-5.99898e+06
15.7759	-2.08258e+06	15.7742	-15129800	15.7745	-8.21097e+06	15.7775	-5.208e+06
15.7755	-1.72436e+06	15.7739	-15243100	15.7741	-7.88995e+06	15.7772	-4.70853e+06
15.7752	-188062	15.7736	-17361700	15.7738	-8.93735e+06	15.7769	-4.75475e+06
15.7749	793883	15.7733	-18579800	15.7735	-10159900	15.7766	-4.9165e+06
15.7746	-368830	15.773	-17102700	15.7732	-9.26918e+06	15.7762	-5.36975e+06
15.7743	-1.69742e+06	15.7727	-15879500	15.7729	-10044800	15.7759	-5.21511e+06
15.774	-2.86667e+06	15.7723	-16602700	15.7726	-11901300	15.7756	-4.49524e+06
15.7737	-2.87675e+06	15.772	-17669400	15.7723	-12641000	15.7753	-4.85251e+06
15.7734	-2.45453e+06	15.7717	-17475900	15.772	-11879300	15.775	-5.13157e+06
15.773	-1.81564e+06	15.7714	-16607100	15.7716	-10150400	15.7747	-5.69325e+06
15.7727	-2.2796e+06	15.7711	-15837900	15.7713	-9.39409e+06	15.7744	-5.81057e+06
15.7724	-3.06255e+06	15.7708	-15618400	15.771	-9.74729e+06	15.7741	-4.83118e+06
15.7721	-3.62202e+06	15.7705	-16272900	15.7707	-12488400	15.7737	-5.13868e+06
15.7718	-2.97809e+06	15.7701	-16855100	15.7704	-15044800	15.7734	-5.42841e+06
15.7715	-1.73526e+06	15.7698	-16657500	15.7701	-14026100	15.7731	-4.37614e+06
15.7712	-1.92759e+06	15.7695	-17545500	15.7698	-10958500	15.7728	-4.10064e+06
15.7708	-3.52638e+06	15.7692	-17844700	15.7695	-10295200	15.7725	-3.82868e+06
15.7705	-4.81387e+06	15.7689	-17921800	15.7691	-10601000	15.7722	-3.19946e+06
15.7702	-5.9067e+06	15.7686	-20390100	15.7688	-10079000	15.7719	-3.39498e+06
15.7699	-5.41548e+06	15.7683	-21995400	15.7685	-11303100	15.7715	-3.70781e+06
15.7696	-4.73569e+06	15.768	-21195700	15.7682	-11657300	15.7712	-3.68648e+06
15.7693	-3.83993e+06	15.7676	-19597300	15.7679	-10385500	15.7709	-2.98616e+06
15.769	-1.95638e+06	15.7673	-18892700	15.7676	-10464100	15.7706	-2.86707e+06
15.7687	-619469	15.767	-17564000	15.7673	-11691200	15.7703	-2.39781e+06
15.7683	-56253.8	15.7667	-18050200	15.7669	-11765800	15.77	-2.47247e+06
15.768	-436891	15.7664	-18988400	15.7666	-10472600	15.7697	-4.32104e+06
15.7677	-2.25625e+06	15.7661	-19051400	15.7663	-11479200	15.7694	-7.70713e+06
15.7674	-2.86296e+06	15.7658	-20090800	15.766	-11914100	15.7691	-8.76829e+06
15.7671	-1.83216e+06	15.7655	-19735100	15.7657	-12365000	15.7687	-7.83689e+06
15.7668	-1.32724e+06	15.7652	-18267500	15.7654	-12821500	15.7684	-7.19344e+06
15.7665	-1.58688e+06	15.7648	-18406800	15.7651	-11543700	15.7681	-6.11629e+06
15.7662	-1.24103e+06	15.7645	-17759400	15.7648	-10262300	15.7678	-5.89944e+06
15.7659	-830916	15.7642	-15804000	15.7645	-8.71239e+06	15.7675	-5.6737e+06
15.7655	-938470	15.7639	-15643100	15.7641	-7.94334e+06	15.7672	-7.58449e+06
15.7652	-1.39798e+06	15.7636	-16409900	15.7638	-8.72838e+06	15.7669	-8.98158e+06
15.7649	-1.52205e+06	15.7633	-17658300	15.7635	-9.27112e+06	15.7666	-7.6307e+06
15.7646	-187676	15.763	-18513900	15.7632	-10268200	15.7662	-6.7864e+06
15.7643	881772	15.7627	-20402500	15.7629	-10577800	15.7659	-6.65842e+06
15.764	414563	15.7623	-21697900	15.7626	-10556400	15.7656	-7.00859e+06
15.7637	721738	15.762	-21065500	15.7623	-11046800	15.7653	-7.67514e+06
15.7634	1.44854e+06	15.7617	-20399900	15.762	-12738900	15.765	-7.6627e+06
15.763	-321169	15.7614	-19461800	15.7616	-14761400	15.7647	-7.09746e+06
15.7627	-757001	15.7611	-18364300	15.7613	-15720100	15.7644	-5.67903e+06
15.7624	-967726	15.7608	-17755200	15.761	-15086100	15.764	-5.02848e+06
15.7621	-1.19106e+06	15.7605	-19064900	15.7607	-13225800	15.7637	-4.74408e+06
15.7618	-1.21336e+06	15.7601	-19163000	15.7604	-10509700	15.7634	-5.40886e+06
15.7615	-1.54134e+06	15.7598	-18262900	15.7601	-8.87029e+06	15.7631	-6.59977e+06
15.7612	-1.57305e+06	15.7595	-16395700	15.7598	-8.46819e+06	15.7628	-6.83617e+06
15.7608	-1.31536e+06	15.7592	-15848700	15.7594	-9.71649e+06	15.7625	-7.21477e+06
15.7605	-9054.86	15.7589	-15519900	15.7591	-10226000	15.7622	-7.17211e+06
15.7602	655683	15.7586	-15989000	15.7588	-9.42601e+06	15.7619	-5.66837e+06
15.7599	485909	15.7583	-17187800	15.7585	-9.62083e+06	15.7615	-4.48102e+06
15.7596	668525	15.758	-17583500	15.7582	-9933858	15.7612	-4.55389e+06
15.7593	22289.4	15.7576	-17646000	15.7579	-9.23026e+06	15.7609	-4.59833e+06
15.759	-1.30796e+06	15.7573	-16422000	15.7576	-8.01957e+06	15.7606	-4.9876e+06
15.7587	-2.56231e+06	15.757	-16123600	15.7573	-8.72077e+06	15.7603	-4.52901e+06
15.7584	-2.73309e+06	15.7567	-16218500	15.7569	-9.61301e+06	15.76	-4.96271e+06
15.758	-1.01722e+06	15.7564	-17671900	15.7566	-10251100	15.7597	-5.93677e+06
15.7577	-218684	15.7561	-18770600	15.7563	-9.40906e+06	15.7594	-6.42202e+06
15.7574	-58532.9	15.7558	-17740300	15.756	-9.30439e+06	15.7591	-6.74907e+06
15.7571	-383100	15.7555	-16335100	15.7557	-9.47426e+06	15.7587	-5.06936e+06
15.7568	-379691	15.7552	-15771800	15.7554	-9278775	15.7584	-3.40742e+06
15.7565	-179550	15.7548	-17116600	15.7551	-8.36769e+06	15.7581	-3.60117e+06
15.7562	-564672	15.7545	-17461200	15.7548	-7.81179e+06	15.7578	-4.77074e+06
15.7558	-1.91704e+06	15.7542	-18778600	15.7545	-8.93577e+06	15.7575	-4.82407e+06
15.7555	-1.49984e+06	15.7539	-20619600	15.7541	-10924700	15.7572	-4.55567e+06
15.7552	-1.10322e+06	15.7536	-19527300	15.7538	-11270000	15.7569	-4.68898e+06
15.7549	-564621	15.7533	-18232300	15.7535	-10413000	15.7566	-4.23039e+06
15.7546	-732931	15.753	-18239700	15.7532	-9.81023e+06	15.7562	-4.13619e+06
15.7543	-1.24818e+06	15.7526	-18097400	15.7529	-8.07052e+06	15.7559	-4.0242e+06
15.754	-2.58635e+06	15.7523	-16767300	15.7526	-7.17379e+06	15.7556	-3.23323e+06
15.7537	-3.55453e+06	15.752	-15968400	15.7523	-8.88145e+06	15.7553	-3.6456e+06
15.7533	-3.29054e+06	15.7517	-15739100	15.752	-10769600	15.755	-4.9876e+06
15.753	-2.81833e+06	15.7514	-16296800	15.7516	-11219100	15.7547	-5.40353e+06
15.7527	-2.40424e+06	15.7511	-17048600	15.7513	-9943362	15.7544	-6.53578e+06
15.7524	-2.32227e+06	15.7508	-16285900	15.751	-10704000	15.754	-7.16856e+06
15.7521	-2.66257e+06	15.7505	-16694900	15.7507	-12327300	15.7537	-7.90621e+06
15.7518	-2.32146e+06	15.7501	-16710000	15.7504	-11787900	15.7534	-7.17922e+06
15.7515	-1.1754e+06	15.7498	-16537900	15.7501	-11352000	15.7531	-6.03453e+06
15.7512	-350738	15.7495	-16654200	15.7498	-9.84385e+06	15.7528	-6.55e+06
15.7508	-731265	15.7492	-17435700	15.7494	-8.75532e+06	15.7525	-6.20161e+06
15.7505	-2.01544e+06	15.7489	-18976300	15.7491	-8.18621e+06	15.7522	-5.63104e+06
15.7502	-2.52362e+06	15.7486	-18862900	15.7488	-7.86444e+06	15.7519	-6.6762e+06
15.7499	-2.37362e+06	15.7483	-18546200	15.7485	-8.82797e+06	15.7515	-5.91899e+06
15.7496	-2.51404e+06	15.748	-19983400	15.7482	-9.74771e+06	15.7512	-4.21262e+06
15.7493	-2.21957e+06	15.7477	-21012300	15.7479	-11349600	15.7509	-3.44475e+06
15.749	-2.07164e+06	15.7473	-20626700	15.7476	-11764700	15.7506	-2.78708e+06
15.7487	-1.89226e+06	15.747	-20064000	15.7473	-11326200	15.7503	-3.86779e+06
15.7483	-2.16114e+06	15.7467	-18435900	15.747	-9.61613e+06	15.75	-5.49595e+06
15.748	-2.89838e+06	15.7464	-16171100	15.7466	-8.22514e+06	15.7497	-6.86994e+06
15.7477	-2.8261e+06	15.7461	-14509400	15.7463	-10203800	15.7494	-7.20944e+06
15.7474	-2.60567e+06	15.7458	-14444000	15.746	-12388800	15.7491	-6.00787e+06
15.7471	-2.40446e+06	15.7455	-16395100	15.7457	-11873800	15.7487	-4.8845e+06
15.7468	-2.98431e+06	15.7452	-18476700	15.7454	-10785700	15.7484	-4.32993e+06
15.7465	-2.95824e+06	15.7448	-17185200	15.7451	-10656500	15.7481	-4.577e+06
15.7462	-1.96941e+06	15.7445	-17154800	15.7448	-10709700	15.7478	-5.37686e+06
15.7458	-191061	15.7442	-17782100	15.7445	-11114900	15.7475	-6.16073e+06
15.7455	1.4786e+06	15.7439	-15127900	15.7441	-11768700	15.7472	-6.43091e+06
15.7452	2.17063e+06	15.7436	-13863300	15.7438	-11777000	15.7469	-6.30648e+06
15.7449	1.1737e+06	15.7433	-15918500	15.7435	-11259700	15.7465	-6.38825e+06
15.7446	157583	15.743	-17242700	15.7432	-10805800	15.7462	-6.51978e+06
15.7443	514738	15.7426	-16770000	15.7429	-10230500	15.7459	-6.54111e+06
15.744	1.02788e+06	15.7423	-17283000	15.7426	-9.08269e+06	15.7456	-6.60865e+06
15.7437	565479	15.742	-18192100	15.7423	-9972369	15.7453	-6.24072e+06
15.7433	444055	15.7417	-17167200	15.7419	-11215100	15.745	-5.96165e+06
15.743	-487067	15.7414	-16421700	15.7416	-12679900	15.7447	-6.53044e+06
15.7427	-1.17304e+06	15.7411	-17032100	15.7413	-12232700	15.7444	-6.80773e+06
15.7424	-1.08532e+06	15.7408	-16861400	15.741	-10879700	15.744	-7.12945e+06
15.7421	-1.15175e+06	15.7405	-16636300	15.7407	-11475900	15.7437	-6.8415e+06
15.7418	-521799	15.7401	-15994900	15.7404	-11988000	15.7434	-6.23361e+06
15.7415	476612	15.7398	-15656500	15.7401	-11824700	15.7431	-6.00609e+06
15.7411	-283647	15.7395	-15735800	15.7398	-10390500	15.7428	-6.39536e+06
15.7408	-752120	15.7392	-16156200	15.7394	-10161100	15.7425	-6.96059e+06
15.7405	591574	15.7389	-16273000	15.7391	-11998600	15.7422	-7.0388e+06
15.7402	2.36427e+06	15.7386	-16821700	15.7388	-13467700	15.7419	-6.41669e+06
15.7399	3.54556e+06	15.7383	-17002200	15.7385	-13003100	15.7416	-5.78924e+06
15.7396	4.18319e+06	15.738	-17598300	15.7382	-12452700	15.7412	-3.75047e+06
15.7393	3.02992e+06	15.7377	-17503800	15.7379	-12138100	15.7409	-2.58623e+06
15.739	2.1254e+06	15.7373	-17477300	15.7376	-10163000	15.7406	-2.95594e+06
15.7386	1.46546e+06	15.737	-18681900	15.7373	-10196200	15.7403	-2.07609e+06
15.7383	282346	15.7367	-20196900	15.737	-9.89217e+06	15.74	-1.89123e+06
15.738	-1.49602e+06	15.7364	-20043800	15.7366	-8.81005e+06	15.7397	-2.05298e+06
15.7377	-1.98637e+06	15.7361	-18673600	15.7363	-9.53144e+06	15.7394	-2.71243e+06
15.7374	-1.29809e+06	15.7358	-16548600	15.736	-9.70726e+06	15.739	-3.3541e+06
15.7371	-968652	15.7355	-15652800	15.7357	-10159300	15.7387	-3.86779e+06
15.7368	-1.95244e+06	15.7351	-15326200	15.7354	-10584400	15.7384	-3.67937e+06
15.7365	-2.1533e+06	15.7348	-16426600	15.7351	-10586400	15.7381	-4.28194e+06
15.7362	-1.11954e+06	15.7345	-17386700	15.7348	-9488853	15.7378	-5.22756e+06
15.7358	-315414	15.7342	-17853100	15.7345	-9.19075e+06	15.7375	-6.18561e+06
15.7355	531312	15.7339	-17275300	15.7341	-9.31139e+06	15.7372	-6.50734e+06
15.7352	1.30709e+06	15.7336	-17467400	15.7338	-9.82171e+06	15.7369	-5.91188e+06
15.7349	886708	15.7333	-16911500	15.7335	-11748400	15.7365	-5.50662e+06
15.7346	330164	15.733	-15592400	15.7332	-12538500	15.7362	-5.45863e+06
15.7343	265351	15.7326	-15727200	15.7329	-12779500	15.7359	-4.15751e+06
15.734	138517	15.7323	-17227100	15.7326	-13213100	15.7356	-2.28939e+06
15.7337	-1.01061e+06	15.732	-18521400	15.7323	-12588000	15.7353	-2.22718e+06
15.7333	-972968	15.7317	-18647400	15.7319	-12472600	15.735	-3.97799e+06
15.733	-568714	15.7314	-19999200	15.7316	-11976700	15.7347	-6.02031e+06
15.7327	-461389	15.7311	-20932900	15.7313	-10359600	15.7344	-6.77574e+06
15.7324	-1.14542e+06	15.7308	-19170900	15.731	-8.54452e+06	15.734	-6.09319e+06
15.7321	-1.96498e+06	15.7305	-17597700	15.7307	-8.24195e+06	15.7337	-6.26205e+06
15.7318	-1.2799e+06	15.7301	-17530200	15.7304	-8.90439e+06	15.7334	-5.89944e+06
15.7315	725879	15.7298	-17379300	15.7301	-9.27517e+06	15.7331	-5.51017e+06
15.7311	870121	15.7295	-16508600	15.7298	-8.94355e+06	15.7328	-6.37403e+06
15.7308	-432867	15.7292	-16117000	15.7294	-9.08473e+06	15.7325	-5.77502e+06
15.7305	-1.5924e+06	15.7289	-17099100	15.7291	-9.76986e+06	15.7322	-5.91544e+06
15.7302	-918955	15.7286	-18298200	15.7288	-9.77442e+06	15.7319	-6.10918e+06
15.7299	-793634	15.7283	-17550500	15.7285	-10828800	15.7315	-5.44618e+06
15.7296	-1.15771e+06	15.728	-16481800	15.7282	-10860400	15.7312	-5.56528e+06
15.7293	-1.264e+06	15.7276	-15884600	15.7279	-9.79457e+06	15.7309	-6.51445e+06
15.729	-1.27248e+06	15.7273	-16437800	15.7276	-10797100	15.7306	-6.26205e+06
15.7287	-1.58499e+06	15.727	-16597100	15.7273	-12045600	15.7303	-4.8614e+06
15.7283	-1.89698e+06	15.7267	-16796500	15.727	-11731500	15.73	-5.06047e+06
15.728	-688234	15.7264	-16724500	15.7266	-10752000	15.7297	-5.84256e+06
15.7277	-753851	15.7261	-17995800	15.7263	-11235500	15.7294	-6.01142e+06
15.7274	-1.99184e+06	15.7258	-19248000	15.726	-12081200	15.729	-5.86567e+06
15.7271	-1.83729e+06	15.7255	-18007400	15.7257	-11349800	15.7287	-4.8845e+06
15.7268	-536280	15.7251	-15608500	15.7254	-11028600	15.7284	-3.06615e+06
15.7265	-356156	15.7248	-14590300	15.7251	-11524200	15.7281	-3.90156e+06
15.7262	-1.9384e+06	15.7245	-15750700	15.7248	-11772500	15.7278	-5.19556e+06
15.7258	-1.38589e+06	15.7242	-16354200	15.7244	-12905200	15.7275	-4.15396e+06
15.7255	-697577	15.7239	-16588800	15.7241	-12937000	15.7272	-4.40281e+06
15.7252	-1.50484e+06	15.7236	-17125900	15.7238	-12082100	15.7269	-5.55461e+06
15.7249	-1.1014e+06	15.7233	-16819400	15.7235	-12409800	15.7265	-5.96165e+06
15.7246	-882248	15.723	-17393600	15.7232	-13412700	15.7262	-5.55283e+06
15.7243	-318121	15.7226	-17637200	15.7229	-14745200	15.7259	-5.31465e+06
15.724	-160529	15.7223	-17570300	15.7226	-14277500	15.7256	-4.42947e+06
15.7236	-669439	15.722	-16155700	15.7223	-12522400	15.7253	-4.52545e+06
15.7233	-1.33324e+06	15.7217	-14136100	15.7219	-10476300	15.725	-4.57878e+06
15.723	-1.58501e+06	15.7214	-14290000	15.7216	-9.81321e+06	15.7247	-4.61077e+06
15.7227	-607438	15.7211	-15485600	15.7213	-11905400	15.7243	-5.33954e+06
15.7224	1.31006e+06	15.7208	-15768600	15.721	-14156300	15.724	-4.43658e+06
15.7221	3.02373e+06	15.7204	-15420200	15.7207	-14789000	15.7237	-3.29544e+06
15.7218	2.06806e+06	15.7201	-15900900	15.7204	-15165000	15.7234	-4.10952e+06
15.7215	-242387	15.7198	-16500100	15.7201	-13550200	15.7231	-4.35481e+06
15.7211	318378	15.7195	-17156900	15.7198	-12044400	15.7228	-3.50518e+06
15.7208	1.17662e+06	15.7192	-17804000	15.7195	-12738900	15.7225	-3.57273e+06
15.7205	90393.3	15.7189	-18214100	15.7191	-12902000	15.7222	-3.5905e+06
15.7202	446414	15.7186	-18955700	15.7188	-11566000	15.7218	-2.79241e+06
15.7199	2.66883e+06	15.7183	-18385000	15.7185	-9.85158e+06	15.7215	-2.96127e+06
15.7196	4287591	15.718	-17418600	15.7182	-8.92053e+06	15.7212	-4.56989e+06
15.7193	3.24187e+06	15.7176	-16091500	15.7179	-9941085	15.7209	-4.67121e+06
15.719	148867	15.7173	-16842400	15.7176	-10434300	15.7206	-4.07042e+06
15.7187	-826626	15.717	-18205500	15.7173	-10771400	15.7203	-4.1433e+06
15.7183	-922589	15.7167	-17472900	15.7169	-12167800	15.72	-4.1113e+06
15.718	-921238	15.7164	-17030700	15.7166	-13091500	15.7197	-4.90405e+06
15.7177	-1.66998e+06	15.7161	-16128700	15.7163	-12996500	15.7194	-5.20089e+06
15.7174	-3.28213e+06	15.7158	-16935000	15.716	-13366000	15.719	-4.21973e+06
15.7171	-3.20053e+06	15.7155	-18454700	15.7157	-14038700	15.7187	-3.08392e+06
15.7168	-2.49107e+06	15.7151	-18807400	15.7154	-13785000	15.7184	-3.39498e+06
15.7165	-2.71282e+06	15.7148	-18277500	15.7151	-12992100	15.7181	-4.30327e+06
15.7162	-3.12099e+06	15.7145	-17211400	15.7148	-12726400	15.7178	-4.3957e+06
15.7158	-3.90599e+06	15.7142	-16838100	15.7144	-11914800	15.7175	-5.17601e+06
15.7155	-4.37209e+06	15.7139	-16472400	15.7141	-12384200	15.7172	-4.6872e+06
15.7152	-5.09223e+06	15.7136	-15879800	15.7138	-11732500	15.7169	-2.636e+06
15.7149	-4.86038e+06	15.7133	-15316300	15.7135	-11193800	15.7165	-2.60222e+06
15.7146	-2.91168e+06	15.7129	-15266100	15.7132	-11982500	15.7162	-3.97088e+06
15.7143	-1.02304e+06	15.7126	-16188100	15.7129	-14354700	15.7159	-5.16357e+06
15.714	-1.11089e+06	15.7123	-16925000	15.7126	-15714600	15.7156	-4.89339e+06
15.7136	-2.79485e+06	15.712	-17370300	15.7123	-14003600	15.7153	-4.80629e+06
15.7133	-3.76439e+06	15.7117	-17510600	15.7119	-12931400	15.715	-5.71103e+06
15.713	-3.52506e+06	15.7114	-17455200	15.7116	-13366200	15.7147	-5.60793e+06
15.7127	-1.76169e+06	15.7111	-17515100	15.7113	-13258700	15.7143	-4.98582e+06
15.7124	1.35601e+06	15.7108	-18854100	15.711	-11365500	15.714	-4.50946e+06
15.7121	3.63246e+06	15.7104	-20489100	15.7107	-11573800	15.7137	-4.0562e+06
15.7118	3.94151e+06	15.7101	-19541100	15.7104	-11441600	15.7134	-3.64027e+06
15.7115	1.33799e+06	15.7098	-18437400	15.7101	-12595100	15.7131	-4.60188e+06
15.7111	505838	15.7095	-19094000	15.7098	-13375000	15.7128	-5.27199e+06
15.7108	1.11295e+06	15.7092	-18711300	15.7094	-12666200	15.7125	-3.96555e+06
15.7105	691731	15.7089	-18213500	15.7091	-11796000	15.7122	-2.62889e+06
15.7102	1.00948e+06	15.7086	-17470700	15.7088	-12122600	15.7119	-1.78992e+06
15.7099	2.00962e+06	15.7083	-17500400	15.7085	-12818900	15.7115	-2.7622e+06
15.7096	1.65675e+06	15.708	-16236900	15.7082	-12276300	15.7112	-4.11663e+06
15.7093	596957	15.7076	-16294000	15.7079	-12694900	15.7109	-4.26594e+06
15.709	847790	15.7073	-17325600	15.7076	-12273300	15.7106	-5.26488e+06
15.7087	590526	15.707	-16641000	15.7073	-10988900	15.7103	-5.01604e+06
15.7083	422259	15.7067	-16294000	15.7069	-10570100	15.71	-4.53967e+06
15.708	1.34163e+06	15.7064	-15594200	15.7066	-10358700	15.7097	-3.73803e+06
15.7077	281641	15.7061	-15620500	15.7063	-9925641	15.7094	-3.54429e+06
15.7074	-364216	15.7058	-15514700	15.706	-9.53722e+06	15.709	-3.29544e+06
15.7071	652037	15.7055	-14982500	15.7057	-9967617	15.7087	-2.11875e+06
15.7068	1.60777e+06	15.7051	-16372100	15.7054	-11119200	15.7084	-1.34733e+06
15.7065	1.42634e+06	15.7048	-18504800	15.7051	-13066100	15.7081	-2.15075e+06
15.7061	1.65257e+06	15.7045	-19136200	15.7048	-12857000	15.7078	-2.588e+06
15.7058	2.32602e+06	15.7042	-18556000	15.7044	-11751800	15.7075	-3.1959e+06
15.7055	4.19381e+06	15.7039	-18772900	15.7041	-10832100	15.7072	-4.41525e+06
15.7052	4.58611e+06	15.7036	-19128200	15.7038	-10573800	15.7068	-4.15751e+06
15.7049	3.29274e+06	15.7033	-19288200	15.7035	-10124100	15.7065	-4.78141e+06
15.7046	861606	15.7029	-19587400	15.7032	-9.48057e+06	15.7062	-5.09424e+06
15.7043	-994834	15.7026	-19175100	15.7029	-9.69472e+06	15.7059	-4.78141e+06
15.704	-1.67548e+06	15.7023	-17642500	15.7026	-9.82494e+06	15.7056	-5.82834e+06
15.7036	-1.48295e+06	15.702	-17647200	15.7022	-9.13203e+06	15.7053	-6.71708e+06
15.7033	-227656	15.7017	-17643000	15.7019	-9.32398e+06	15.705	-5.6186e+06
15.703	135350	15.7014	-17486400	15.7016	-9.6817e+06	15.7047	-4.28905e+06
15.7027	-691915	15.7011	-17820700	15.7013	-10660400	15.7043	-3.12302e+06
15.7024	-970564	15.7008	-19227400	15.701	-11786000	15.704	-2.43159e+06
15.7021	-1.48959e+06	15.7005	-20107200	15.7007	-11555000	15.7037	-3.02349e+06
15.7018	-2.86136e+06	15.7001	-21014800	15.7004	-11164800	15.7034	-4.26772e+06
15.7015	-3.11377e+06	15.6998	-22064400	15.7001	-12502100	15.7031	-3.73981e+06
15.7012	-3.2735e+06	15.6995	-20429900	15.6997	-12813800	15.7028	-3.62072e+06
15.7008	-3.97859e+06	15.6992	-18251600	15.6994	-11450500	15.7025	-4.74764e+06
15.7005	-3.70708e+06	15.6989	-17699100	15.6991	-8.94653e+06	15.7022	-5.36264e+06
15.7002	-3.62151e+06	15.6986	-17240500	15.6988	-8.66499e+06	15.7019	-6.63709e+06
15.6999	-4.57351e+06	15.6983	-17004400	15.6985	-9.82131e+06	15.7015	-7.16678e+06
15.6996	-3.67648e+06	15.698	-17916200	15.6982	-9.7619e+06	15.7012	-6.0523e+06
15.6993	-3.15588e+06	15.6976	-18799300	15.6979	-7.95016e+06	15.7009	-5.41774e+06
15.699	-2.47955e+06	15.6973	-18625200	15.6976	-8.41572e+06	15.7006	-4.64277e+06
15.6987	-599795	15.697	-18513000	15.6973	-9.44971e+06	15.7003	-5.39108e+06
15.6983	729786	15.6967	-19623100	15.6969	-9.42446e+06	15.7	-6.93749e+06
15.698	1.76426e+06	15.6964	-20605600	15.6966	-10632300	15.6997	-6.1945e+06
15.6977	2.13513e+06	15.6961	-20138000	15.6963	-10926700	15.6994	-3.89623e+06
15.6974	1.06045e+06	15.6958	-19894400	15.696	-10256300	15.699	-3.67404e+06
15.6971	730418	15.6954	-19908700	15.6957	-10417700	15.6987	-3.56562e+06
15.6968	985709	15.6951	-20642500	15.6954	-11984800	15.6984	-3.27589e+06
15.6965	343326	15.6948	-21154900	15.6951	-12369500	15.6981	-2.43159e+06
15.6961	-908410	15.6945	-20251300	15.6948	-10676500	15.6978	-1.50552e+06
15.6958	-426813	15.6942	-19380500	15.6944	-8.96338e+06	15.6975	-1.04516e+06
15.6955	-1.08948e+06	15.6939	-19471300	15.6941	-8.59072e+06	15.6972	-2.5649e+06
15.6952	-1.85909e+06	15.6936	-20646700	15.6938	-8.95969e+06	15.6968	-4.45613e+06
15.6949	-590685	15.6933	-21511900	15.6935	-10995500	15.6965	-5.45507e+06
15.6946	219340	15.6929	-21696900	15.6932	-13012100	15.6962	-6.84506e+06
15.6943	-572423	15.6926	-21282500	15.6929	-13614800	15.6959	-6.69042e+06
15.694	-2.10687e+06	15.6923	-21038900	15.6926	-12090700	15.6956	-5.85323e+06
15.6936	-2.04712e+06	15.692	-20644200	15.6922	-9.74991e+06	15.6953	-5.74302e+06
15.6933	-1.28941e+06	15.6917	-20479700	15.6919	-7.58384e+06	15.695	-5.67192e+06
15.693	-1.45768e+06	15.6914	-20937200	15.6916	-7.45881e+06	15.6947	-4.2375e+06
15.6927	-1.48827e+06	15.6911	-20820900	15.6913	-8.16197e+06	15.6944	-2.57201e+06
15.6924	-2.17113e+06	15.6908	-20526300	15.691	-9.25782e+06	15.694	-3.69893e+06
15.6921	-2.87151e+06	15.6905	-22264500	15.6907	-9.78816e+06	15.6937	-5.51551e+06
15.6918	-993617	15.6901	-23361400	15.6904	-11061600	15.6934	-6.57488e+06
15.6915	192616	15.6898	-22686800	15.6901	-11823800	15.6931	-6.91971e+06
15.6911	-97922.7	15.6895	-21412800	15.6898	-12329200	15.6928	-6.72419e+06
15.6908	552100	15.6892	-21014200	15.6894	-12576300	15.6925	-6.16962e+06
15.6905	29889	15.6889	-20341200	15.6891	-12912000	15.6922	-6.35092e+06
15.6902	-1.08154e+06	15.6886	-19178000	15.6888	-11926500	15.6919	-5.21867e+06
15.6899	-518973	15.6883	-19307100	15.6885	-11044800	15.6915	-3.39853e+06
15.6896	1.16362e+06	15.688	-19678200	15.6882	-12317100	15.6912	-1.45753e+06
15.6893	781763	15.6876	-18727700	15.6879	-12991100	15.6909	766092
[truncated: 63,538 more rows]

## Sheet: Fig. 1b
	Fresh		10 days		20 days		30 days
1H (ppm)	Intensity (a.u.)	1H (ppm)	Intensity (a.u.)	1H (ppm)	Intensity (a.u.)	1H (ppm)	Intensity (a.u.)
16.3143	1.83508e+06	16.3	-20600000	16.3	1.51307E7	16.3133	-23122000
16.314	715474	16.3	-19300000	16.3	1.52973E7	16.313	-23270200
16.3137	-340211	16.3	-18900000	16.3	1.51326E7	16.3126	-22945500
16.3134	492790	16.3	-18900000	16.3	1.47665E7	16.3123	-22792000
16.313	1.06187e+06	16.3	-18700000	16.3	1.31028E7	16.312	-22684300
16.3127	1.28249e+06	16.3	-18200000	16.3	1.22792E7	16.3117	-22186600
16.3124	1.54435e+06	16.3	-18000000	16.3	1.27038E7	16.3114	-22599600
16.3121	546399	16.3	-17700000	16.3	1.25428E7	16.3111	-21948400
16.3118	350520	16.3	-18300000	16.3	1.17466E7	16.3108	-20801300
16.3115	624751	16.3	-19100000	16.3	1.13915E7	16.3104	-20353000
16.3112	509286	16.3	-19500000	16.3	1.23561E7	16.3101	-20328300
16.3108	331963	16.3	-19600000	16.3	1.26306E7	16.3098	-21524900
16.3105	340211	16.3	-19600000	16.3	1.2777E7	16.3095	-22435500
16.3102	400006	16.3	-18900000	16.3	1.26324E7	16.3092	-22040200
16.3099	540214	16.3	-18600000	16.3	1.19351E7	16.3089	-21279500
16.3096	1.22682e+06	16.3	-18900000	16.3	1.14721E7	16.3086	-21316600
16.3093	701041	16.3	-19200000	16.3	1.17759E7	16.3083	-21948400
16.309	-383511	16.3	-19400000	16.3	1.23579E7	16.308	-21367800
16.3087	-1.08249e+06	16.3	-20200000	16.3	1.27368E7	16.3076	-21782500
16.3084	-140208	16.3	-19900000	16.3	1.26087E7	16.3073	-22594300
16.308	818568	16.3	-20600000	16.3	1.2228E7	16.307	-21989000
16.3077	498976	16.3	-21600000	16.3	1.15544E7	16.3067	-21604300
16.3074	-76289.7	16.3	-21100000	16.3	1.1322E7	16.3064	-21768400
16.3071	-16495.1	16.3	-20500000	16.3	1.10548E7	16.3061	-21554900
16.3068	78351.6	16.3	-21100000	16.3	1.09321E7	16.3058	-21014800
16.3065	208250	16.3	-22400000	16.3	1.1635E7	16.3055	-20963700
16.3062	773207	16.3	-22100000	16.3	1.18894E7	16.3051	-21726000
16.3058	1.27424e+06	16.3	-21000000	16.3	1.20449E7	16.3048	-22071900
16.3055	1.73405e+06	16.3	-20400000	16.3	1.2076E7	16.3045	-21946600
16.3052	589699	16.3	-19300000	16.3	1.18692E7	16.3042	-22260800
16.3049	-665989	16.3	-18500000	16.3	1.16148E7	16.3039	-21565400
16.3046	-1.48456e+06	16.3	-17300000	16.3	1.16386E7	16.3036	-21646600
16.3043	-2.15879e+06	16.3	-16700000	16.3	1.17832E7	16.3033	-22087800
16.304	-1.52786e+06	16.3	-17200000	16.3	1.14849E7	16.3029	-21791300
16.3037	-1.32579e+06	16.3	-17000000	16.3	1.14062E7	16.3026	-21339500
16.3033	-987643	16.3	-16700000	16.3	1.1397E7	16.3023	-20638900
16.303	-874239	16.3	-16600000	16.3	1.15013E7	16.302	-20037200
16.3027	-591761	16.3	-16500000	16.3	9.99504e+06	16.3017	-19408900
16.3024	-301035	16.3	-16600000	16.3	7.98359e+06	16.3014	-18796500
16.3021	-1.49074e+06	16.3	-17300000	16.3	8.25264e+06	16.3011	-19006500
16.3018	-2.25364e+06	16.3	-17600000	16.3	8.7706e+06	16.3008	-20056600
16.3015	-3.98356e+06	16.3	-18000000	16.3	9.92549e+06	16.3005	-21300700
16.3012	-4.40006e+06	16.3	-18600000	16.3	1.05844E7	16.3001	-21302500
16.3009	-3.8949e+06	16.3	-18500000	16.3	1.13275E7	16.2998	-21344800
16.3005	-2.96293e+06	16.3	-17900000	16.3	1.17741E7	16.2995	-21851300
16.3002	-3.04953e+06	16.3	-17100000	16.3	1.1926E7	16.2992	-21627200
16.2999	-3.19592e+06	16.3	-16000000	16.3	1.22408E7	16.2989	-21057200
16.2996	-1.67631e+06	16.3	-17000000	16.3	1.26178E7	16.2986	-20743100
16.2993	-1.38765e+06	16.3	-17500000	16.3	1.22755E7	16.2983	-20360100
16.299	-1.17321e+06	16.3	-17300000	16.3	1.13915E7	16.298	-20121900
16.2987	-1.67013e+06	16.3	-17600000	16.3	1.04105E7	16.2976	-20746600
16.2983	-2.39591e+06	16.3	-16700000	16.3	9.98223e+06	16.2973	-20774800
16.298	-1.18765e+06	16.3	-16400000	16.3	1.03977E7	16.297	-20464200
16.2977	158765	16.3	-16900000	16.3	1.04782E7	16.2967	-20330100
16.2974	929910	16.3	-18000000	16.3	1.07454E7	16.2964	-19717700
16.2971	509286	16.3	-18100000	16.3	1.07088E7	16.2961	-19717700
16.2968	-585575	16.3	-18000000	16.3	1.07546E7	16.2958	-19636600
16.2965	-1.63301e+06	16.3	-17100000	16.3	1.06686E7	16.2954	-18870600
16.2962	-2.34849e+06	16.3	-17200000	16.3	1.03648E7	16.2951	-18812400
16.2959	-2.56498e+06	16.3	-18000000	16.3	1.0222E7	16.2948	-19348900
16.2955	-1.45981e+06	16.3	-18500000	16.3	1.04489E7	16.2945	-19228900
16.2952	-1.0763e+06	16.3	-18700000	16.3	1.0621E7	16.2942	-18295300
16.2949	-1.52786e+06	16.3	-18600000	16.3	1.03465E7	16.2939	-17864700
16.2946	-880425	16.3	-18900000	16.3	9.59971e+06	16.2936	-19218300
16.2943	-437120	16.3	-18800000	16.3	9.71501e+06	16.2933	-19777700
16.294	-123713	16.3	-18700000	16.3	9.71501e+06	16.293	-19467100
16.2937	-585575	16.3	-18000000	16.3	1.02678E7	16.2926	-18485900
16.2934	-1.57322e+06	16.3	-16800000	16.3	1.0696E7	16.2923	-18575900
16.293	-2.08663e+06	16.3	-16200000	16.3	1.07839E7	16.292	-18081800
16.2927	-2.56086e+06	16.3	-16800000	16.3	1.02348E7	16.2917	-18508900
16.2924	-3.10726e+06	16.3	-17300000	16.3	8.80537e+06	16.2914	-19504200
16.2921	-2.97942e+06	16.3	-16700000	16.3	8.86211e+06	16.2911	-18718900
16.2918	-2.45983e+06	16.3	-15900000	16.3	9.57957e+06	16.2908	-18237100
16.2915	-2.40003e+06	16.3	-15900000	16.3	1.03025E7	16.2904	-18175300
16.2912	-1.41651e+06	16.3	-15700000	16.3	1.05771E7	16.2901	-17972400
16.2908	-344335	16.3	-15700000	16.3	9.81568e+06	16.2898	-17896500
16.2905	278354	16.3	-16100000	16.3	9.39655e+06	16.2895	-18717100
16.2902	-78351.6	16.3	-16100000	16.3	1.04069E7	16.2892	-19008300
16.2899	-845373	16.3	-15800000	16.3	1.00994E7	16.2889	-18184100
16.2896	-581451	16.3	-15400000	16.3	9.19522e+06	16.2886	-17291200
16.2893	-787640	16.3	-15600000	16.3	9.70403e+06	16.2883	-16774100
16.289	-1.06599e+06	16.3	-15500000	16.3	9.59422e+06	16.2879	-16232300
16.2887	-880425	16.3	-15400000	16.3	9.59422e+06	16.2876	-15928800
16.2884	63918.4	16.3	-15500000	16.3	1.03336E7	16.2873	-16128200
16.288	822692	16.3	-14600000	16.3	1.14812E7	16.287	-16405300
16.2877	1.71755e+06	16.3	-14100000	16.3	1.23725E7	16.2867	-16251700
16.2874	1.75673e+06	16.3	-14400000	16.3	1.25043E7	16.2864	-17063500
16.2871	-265983	16.3	-14400000	16.3	1.21804E7	16.2861	-17150000
16.2868	-1.67425e+06	16.3	-15100000	16.3	1.29436E7	16.2858	-16742300
16.2865	-1824768	16.3	-15900000	16.3	1.33334E7	16.2855	-17439400
16.2862	-2.53612e+06	16.3	-15800000	16.3	1.28814E7	16.2851	-18046500
16.2858	-3.51551e+06	16.3	-15800000	16.3	1.21145E7	16.2848	-17518800
16.2855	-2.64746e+06	16.3	-16100000	16.3	1.25446E7	16.2845	-17434100
16.2852	-1.55878e+06	16.3	-15200000	16.3	1.2907E7	16.2842	-17079400
16.2849	-1.899e+06	16.3	-14500000	16.3	1.26324E7	16.2839	-16984100
16.2846	-2.22684e+06	16.3	-14800000	16.3	1.16404E7	16.2836	-17607100
16.2843	-1.65363e+06	16.3	-14700000	16.3	1.06118E7	16.2833	-18235300
16.284	-1.52579e+06	16.3	-14300000	16.3	9.73698e+06	16.2829	-18159400
16.2837	-911353	16.3	-14400000	16.3	9.71501e+06	16.2826	-16878200
16.2833	428872	16.3	-14500000	16.3	1.01707E7	16.2823	-15678200
16.283	336087	16.3	-15100000	16.3	1.0136E7	16.282	-15415200
16.2827	-24742.6	16.3	-16500000	16.3	9.99321e+06	16.2817	-16281700
16.2824	-84537.3	16.3	-17000000	16.3	9.92915e+06	16.2814	-17425300
16.2821	20618.8	16.3	-17400000	16.3	1.03098E7	16.2811	-17884100
16.2818	-453615	16.3	-17300000	16.3	9.63631e+06	16.2808	-17587700
16.2815	-2.04951e+06	16.3	-17400000	16.3	8.9097e+06	16.2804	-17266500
16.2812	-2.88045e+06	16.3	-16700000	16.3	8.69373e+06	16.2801	-17734100
16.2809	-3.40623e+06	16.3	-16500000	16.3	9.00853e+06	16.2798	-17681200
16.2805	-3.4516e+06	16.3	-16400000	16.3	9.66377e+06	16.2795	-17248800
16.2802	-3.12994e+06	16.3	-15800000	16.3	9.94746e+06	16.2792	-16502300
16.2799	-2.63303e+06	16.3	-17000000	16.3	9.87791e+06	16.2789	-16405300
16.2796	-2.33405e+06	16.3	-17700000	16.3	9.18607e+06	16.2786	-16742300
16.2793	-2.92169e+06	16.3	-16800000	16.3	8.87859e+06	16.2783	-17607100
16.279	-3.14231e+06	16.3	-15900000	16.3	9.03782e+06	16.2779	-18164700
16.2787	-2.81447e+06	16.3	-16100000	16.3	1.01396E7	16.2776	-16887000
16.2783	-3.08046e+06	16.3	-15400000	16.3	1.09742E7	16.2773	-15473500
16.278	-2.59179e+06	16.3	-14300000	16.3	9.53016e+06	16.277	-15718800
16.2777	-1.87425e+06	16.3	-14200000	16.3	9.2062e+06	16.2767	-16031100
16.2774	-1.77528e+06	16.3	-13700000	16.3	1.00079E7	16.2764	-16611700
16.2771	-1.88044e+06	16.3	-12900000	16.3	1.00719E7	16.2761	-17107600
16.2768	-1.34229e+06	16.3	-12600000	16.3	9.97857e+06	16.2758	-17427100
16.2765	-1.42476e+06	16.3	-12600000	16.3	1.01122E7	16.2754	-16797000
16.2762	-1.85776e+06	16.3	-12600000	16.3	1.0233E7	16.2751	-15916400
16.2758	-2.08869e+06	16.3	-12600000	16.3	9.32883e+06	16.2748	-15715200
16.2755	-1.93611e+06	16.3	-12000000	16.3	9.31785e+06	16.2745	-15394100
16.2752	-1.4227e+06	16.3	-12100000	16.3	8.95363e+06	16.2742	-14704000
16.2749	-1.16909e+06	16.3	-12800000	16.3	9.4478e+06	16.2739	-15328800
16.2746	-1.14435e+06	16.3	-13500000	16.3	1.02513E7	16.2736	-16230600
16.2743	-1.34847e+06	16.3	-13700000	16.3	1.04252E7	16.2733	-16144100
16.274	-1.15259e+06	16.3	-14200000	16.3	1.02641E7	16.2729	-16244700
16.2737	-564956	16.3	-14400000	16.3	1.02513E7	16.2726	-16449400
16.2734	-604132	16.3	-13600000	16.3	1.02019E7	16.2723	-16246400
16.273	-193817	16.3	-13200000	16.3	9.94197e+06	16.272	-15708200
16.2727	459800	16.3	-13800000	16.3	9.90719e+06	16.2717	-15948200
16.2724	241241	16.3	-14500000	16.3	9.3636e+06	16.2714	-16936500
16.2721	513409	16.3	-13700000	16.3	9.51735e+06	16.2711	-17697100
16.2718	265983	16.3	-12100000	16.3	9.58323e+06	16.2707	-18653600
16.2715	418563	16.3	-10600000	16.3	8.69556e+06	16.2704	-17640600
16.2712	195879	16.3	-9.70707e+06	16.3	7.56995e+06	16.2701	-16034700
16.2708	-496914	16.3	-9.78407e+06	16.3	7.32287e+06	16.2698	-15925200
16.2705	-356706	16.3	-11100000	16.3	7.95613e+06	16.2695	-17333500
16.2702	-373201	16.3	-12200000	16.3	8.60222e+06	16.2692	-17545300
16.2699	395882	16.3	-13000000	16.3	9.67292e+06	16.2689	-17541800
16.2696	472172	16.3	-13000000	16.3	9.71318e+06	16.2686	-17075900
16.2693	323716	16.3	-12300000	16.3	8.94814e+06	16.2682	-16128200
16.269	150518	16.3	-12100000	16.3	8.37709e+06	16.2679	-15858200
16.2687	-32990.2	16.3	-12000000	16.3	8.52718e+06	16.2676	-16055800
16.2684	-317530	16.3	-12500000	16.3	8.04216e+06	16.2673	-16449400
16.268	-251550	16.3	-12600000	16.3	7.97627e+06	16.267	-16154700
16.2677	1.0495e+06	16.3	-13400000	16.3	8.07327e+06	16.2667	-16010000
16.2674	1.8825e+06	16.3	-13700000	16.3	8.55646e+06	16.2664	-14910500
16.2671	1.38559e+06	16.3	-12500000	16.3	8.92983e+06	16.2661	-13793400
16.2668	802073	16.3	-12000000	16.3	8.8127e+06	16.2658	-14072200
16.2665	315468	16.3	-12300000	16.3	9.35079e+06	16.2654	-14100500
16.2662	-608256	16.3	-13300000	16.3	9.21535e+06	16.2651	-13475800
16.2659	-754650	16.3	-13800000	16.3	8.6315e+06	16.2648	-13239300
16.2655	-847435	16.3	-13100000	16.3	8.45397e+06	16.2645	-13512800
16.2652	-1.58147e+06	16.3	-13300000	16.3	7.70173e+06	16.2642	-14287500
16.2649	-1.31754e+06	16.3	-14100000	16.3	7.08859e+06	16.2639	-15161100
16.2646	-1.58765e+06	16.3	-13900000	16.3	7.70173e+06	16.2636	-14926400
16.2643	-1.7093e+06	16.3	-13700000	16.3	9.25562e+06	16.2632	-14367000
16.264	-1.35466e+06	16.3	-13200000	16.3	9.95295e+06	16.2629	-14714600
16.2637	-942281	16.3	-12900000	16.3	9.47708e+06	16.2626	-14779900
16.2633	-1.10105e+06	16.3	-13100000	16.3	8.9884e+06	16.2623	-14744600
16.263	-1.18971e+06	16.3	-12500000	16.3	9.23915e+06	16.262	-15069300
16.2627	-787640	16.3	-12700000	16.3	9.36726e+06	16.2617	-15556400
16.2624	-369077	16.3	-12600000	16.3	8.29656e+06	16.2614	-15298800
16.2621	606194	16.3	-12600000	16.3	6.57612e+06	16.2611	-14626400
16.2618	1.25775e+06	16.3	-12600000	16.3	5.70309e+06	16.2608	-14765800
16.2615	1.28868e+06	16.3	-12200000	16.3	6.40774e+06	16.2604	-15427600
16.2612	635061	16.3	-13200000	16.3	7.17095e+06	16.2601	-15994100
16.2608	61856.5	16.3	-13700000	16.3	7.88659e+06	16.2598	-15964100
16.2605	-445367	16.3	-13700000	16.3	8.02751e+06	16.2595	-15432900
16.2602	-1.03507e+06	16.3	-13300000	16.3	7.51321e+06	16.2592	-15890000
16.2599	-882487	16.3	-13200000	16.3	7.34483e+06	16.2589	-15912900
16.2596	-822692	16.3	-12700000	16.3	6.71339e+06	16.2586	-14998700
16.2593	-1.90724e+06	16.3	-12600000	16.3	6.50657e+06	16.2583	-14315800
16.259	-2.6289e+06	16.3	-12700000	16.3	6.76647e+06	16.2579	-13675200
16.2587	-2.42271e+06	16.3	-11900000	16.3	7.51687e+06	16.2576	-13537500
16.2583	-1.35878e+06	16.3	-10600000	16.3	8.40272e+06	16.2573	-14437600
16.258	-546399	16.3	-10900000	16.3	9.11469e+06	16.257	-14668700
16.2577	783516	16.3	-12800000	16.3	9.424e+06	16.2567	-14241700
16.2574	810321	16.3	-12400000	16.3	9.43681e+06	16.2564	-14471100
16.2571	519595	16.3	-11000000	16.3	9.85045e+06	16.2561	-14721700
16.2568	511347	16.3	-11200000	16.3	9.56493e+06	16.2557	-14164000
16.2565	707226	16.3	-12100000	16.3	9.47342e+06	16.2554	-13811100
16.2562	1.5959e+06	16.3	-13300000	16.3	8.12086e+06	16.2551	-12971000
16.2558	1.20826e+06	16.3	-14200000	16.3	6.93668e+06	16.2548	-12575700
16.2555	-257736	16.3	-13900000	16.3	7.37411e+06	16.2545	-13435200
16.2552	-1.41651e+06	16.3	-13000000	16.3	7.68343e+06	16.2542	-14449900
16.2549	-2.16704e+06	16.3	-13000000	16.3	8.00921e+06	16.2539	-14682900
16.2546	-2.28457e+06	16.3	-13300000	16.3	7.80971e+06	16.2536	-14749900
16.2543	-1.61858e+06	16.3	-12500000	16.3	6.84517e+06	16.2533	-14089900
16.254	-1.24125e+06	16.2	-11500000	16.3	6.01423e+06	16.2529	-13241000
16.2537	-426810	16.2	-11400000	16.3	6.0911e+06	16.2526	-13436900
16.2533	552585	16.2	-10400000	16.3	5.95017e+06	16.2523	-14695200
16.253	698979	16.2	-11100000	16.3	4.62872e+06	16.252	-15127600
16.2527	1.5093e+06	16.2	-12600000	16.3	4.49146e+06	16.2517	-14356400
16.2524	1824768	16.2	-12100000	16.3	6.00508e+06	16.2514	-13740500
16.2521	1.51342e+06	16.2	-11800000	16.3	7.52236e+06	16.2511	-12911000
16.2518	769083	16.2	-11700000	16.3	8.79256e+06	16.2508	-12422200
16.2515	925786	16.2	-11500000	16.3	8.7285e+06	16.2504	-11956300
16.2512	1.71549e+06	16.2	-11800000	16.3	7.64316e+06	16.2501	-12078100
16.2508	2.15055e+06	16.2	-13200000	16.3	8.00006e+06	16.2498	-13705200
16.2505	1.94642e+06	16.2	-14500000	16.3	8.76877e+06	16.2495	-14363400
16.2502	1.52992e+06	16.2	-14700000	16.3	8.52535e+06	16.2492	-13904600
16.2499	853620	16.2	-13700000	16.3	8.79073e+06	16.2489	-13496900
16.2496	-346397	16.2	-12400000	16.3	9.80653e+06	16.2486	-13371600
16.2493	-486605	16.2	-13000000	16.3	9.98955e+06	16.2482	-13288700
16.249	57732.8	16.2	-13300000	16.3	1.03391E7	16.2479	-13440500
16.2487	1.34023e+06	16.2	-11800000	16.3	1.05533E7	16.2476	-13641600
16.2483	1.80003e+06	16.2	-11400000	16.2	9.92366e+06	16.2473	-13308100
16.248	511347	16.2	-12300000	16.2	8.82002e+06	16.247	-12217500
16.2477	888672	16.2	-13400000	16.2	8.30388e+06	16.2467	-12934000
16.2474	1.71136e+06	16.2	-13000000	16.2	8.12452e+06	16.2464	-14112800
16.2471	1.17527e+06	16.2	-12500000	16.2	8.3533e+06	16.2461	-14379300
16.2468	408253	16.2	-12900000	16.2	7.80788e+06	16.2458	-14347500
16.2465	179384	16.2	-13000000	16.2	7.38692e+06	16.2454	-13495200
16.2462	356706	16.2	-12600000	16.2	7.04284e+06	16.2451	-12810400
16.2458	253612	16.2	-12500000	16.2	6.77379e+06	16.2448	-12208700
16.2455	57732.8	16.2	-12500000	16.2	7.28077e+06	16.2445	-13043400
16.2452	-127837	16.2	-11400000	16.2	7.94698e+06	16.2442	-14352800
16.2449	-507224	16.2	-11200000	16.2	7.86828e+06	16.2439	-15147000
16.2446	144332	16.2	-11800000	16.2	7.48942e+06	16.2436	-15567000
16.2443	538152	16.2	-12500000	16.2	6.55782e+06	16.2432	-14942300
16.244	185570	16.2	-13600000	16.2	6.42055e+06	16.2429	-13110400
16.2436	-954653	16.2	-13900000	16.2	6.9074e+06	16.2426	-13232200
16.2433	-1.2928e+06	16.2	-13700000	16.2	6.95315e+06	16.2423	-13136900
16.243	-1.87219e+06	16.2	-13900000	16.2	6.66946e+06	16.242	-12148600
16.2427	-2.70932e+06	16.2	-14100000	16.2	7.17278e+06	16.2417	-11943900
16.2424	-2.4289e+06	16.2	-13600000	16.2	7.32653e+06	16.2414	-12051600
16.2421	-1.12785e+06	16.2	-12900000	16.2	6.77562e+06	16.2411	-11719800
16.2418	814444	16.2	-13400000	16.2	5.98312e+06	16.2407	-12067500
16.2415	1.73611e+06	16.2	-14500000	16.2	5.41574e+06	16.2404	-12413400
16.2412	1.5794e+06	16.2	-14400000	16.2	6.14967e+06	16.2401	-12198100
16.2408	1.49487e+06	16.2	-13600000	16.2	6.51389e+06	16.2398	-12042800
16.2405	187632	16.2	-12800000	16.2	5.8916e+06	16.2395	-12046300
16.2402	-872177	16.2	-12300000	16.2	5.01125e+06	16.2392	-11726900
16.2399	-542276	16.2	-11700000	16.2	5.53653e+06	16.2389	-10436800
16.2396	981457	16.2	-11500000	16.2	7.14716e+06	16.2386	-10300900
16.2393	301035	16.2	-12500000	16.2	7.64865e+06	16.2383	-11541600
16.239	-224745	16.2	-13400000	16.2	6.76464e+06	16.2379	-13142200
16.2386	-257736	16.2	-13500000	16.2	6.02338e+06	16.2376	-13518100
16.2383	-30928.3	16.2	-12400000	16.2	5.97579e+06	16.2373	-12739800
16.238	-356706	16.2	-11500000	16.2	6.39675e+06	16.237	-11693300
16.2377	-1.45569e+06	16.2	-12000000	16.2	6.49376e+06	16.2367	-12258100
16.2374	-2.27632e+06	16.2	-11100000	16.2	6.45532e+06	16.2364	-11783300
16.2371	-2.33818e+06	16.2	-9.94768e+06	16.2	6.82687e+06	16.2361	-10765100
16.2368	-940219	16.2	-10700000	16.2	6.88543e+06	16.2357	-10909800
16.2365	237117	16.2	-11900000	16.2	7.57727e+06	16.2354	-11066800
16.2361	940219	16.2	-12000000	16.2	7.7969e+06	16.2351	-10860400
16.2358	952591	16.2	-11500000	16.2	7.53151e+06	16.2348	-10911500
16.2355	1.34229e+06	16.2	-10300000	16.2	6.87811e+06	16.2345	-11546900
16.2352	1.3526e+06	16.2	-9.46647e+06	16.2	6.90557e+06	16.2342	-11689800
16.2349	247426	16.2	-9.58966e+06	16.2	7.05016e+06	16.2339	-12217500
16.2346	-164951	16.2	-9.54346e+06	16.2	7.55714e+06	16.2336	-13599300
16.2343	-515471	16.2	-9580032	16.2	7.13435e+06	16.2333	-13558700
16.234	-1.30105e+06	16.2	-9.48764e+06	16.2	5.78728e+06	16.2329	-11982800
16.2337	-585575	16.2	-9.94383e+06	16.2	5.66648e+06	16.2326	-12217500
16.2333	643308	16.2	-9.43759e+06	16.2	5.60059e+06	16.2323	-13096300
16.233	1.14435e+06	16.2	-8.86783e+06	16.2	6.60174e+06	16.232	-12976300
16.2327	220622	16.2	-9.24703e+06	16.2	8.64248e+06	16.2317	-12852800
16.2324	-1.72992e+06	16.2	-9.7013e+06	16.2	9.66194e+06	16.2314	-12688700
16.2321	-2.93406e+06	16.2	-10700000	16.2	9.95661e+06	16.2311	-12441600
16.2318	-1.45775e+06	16.2	-12500000	16.2	8.93532e+06	16.2308	-12076300
16.2315	-158765	16.2	-13300000	16.2	7.86462e+06	16.2304	-11589200
16.2311	115466	16.2	-13200000	16.2	8.0147e+06	16.2301	-11772800
16.2308	614442	16.2	-12200000	16.2	8.08059e+06	16.2298	-11896300
16.2305	727845	16.2	-10700000	16.2	7.01355e+06	16.2295	-12291600
16.2302	232993	16.2	-10700000	16.2	5.99227e+06	16.2292	-12183900
16.2299	552585	16.2	-11200000	16.2	5.64635e+06	16.2289	-11795700
16.2296	340211	16.2	-11100000	16.2	4.75501e+06	16.2286	-11460400
16.2293	-1.21239e+06	16.2	-11000000	16.2	3.64038e+06	16.2282	-11850400
16.229	-1.84332e+06	16.2	-11800000	16.2	4.16018e+06	16.2279	-13181000
16.2286	-1.14847e+06	16.2	-12000000	16.2	6.14235e+06	16.2276	-12598700
16.2283	154641	16.2	-11600000	16.2	7.19292e+06	16.2273	-11906900
16.228	1.12785e+06	16.2	-10800000	16.2	6.83419e+06	16.227	-12588100
16.2277	548461	16.2	-10800000	16.2	5.45051e+06	16.2267	-13151000
16.2274	-474233	16.2	-10900000	16.2	4.25169e+06	16.2264	-12175100
16.2271	-1.05156e+06	16.2	-11400000	16.2	3.85269e+06	16.2261	-11111000
16.2268	-1.15259e+06	16.2	-11000000	16.2	3.06934e+06	16.2258	-11331600
16.2265	-239179	16.2	-11100000	16.2	2.59348e+06	16.2254	-11822200
16.2262	800011	16.2	-11300000	16.2	2.26403e+06	16.2251	-11795700
16.2258	136084	16.2	-10900000	16.2	3.27433e+06	16.2248	-11883900
16.2255	-191755	16.2	-10200000	16.2	4.70743e+06	16.2245	-12129200
16.2252	-191755	16.2	-8.62915e+06	16.2	6.06914e+06	16.2242	-11343900
16.2249	-247426	16.2	-7.86306e+06	16.2	5.73054e+06	16.2239	-10542700
16.2246	-352582	16.2	-7.52428e+06	16.2	5.11557e+06	16.2236	-10819800
16.2243	-721660	16.2	-7.42419e+06	16.2	5.14303e+06	16.2233	-11538000
16.224	-1.20414e+06	16.2	-7.73024e+06	16.2	4.2883e+06	16.2229	-11834500
16.2236	-1.65157e+06	16.2	-8.32117e+06	16.2	4.3853e+06	16.2226	-11146300
16.2233	-1.53404e+06	16.2	-8.77352e+06	16.2	5.16682e+06	16.2223	-10835700
16.223	-1.11548e+06	16.2	-9.65703e+06	16.2	5.54202e+06	16.222	-11089800
16.2227	-1.07218e+06	16.2	-10200000	16.2	4.87581e+06	16.2217	-11492200
16.2224	-1.27012e+06	16.2	-10400000	16.2	3.69529e+06	16.2214	-11058000
16.2221	-1.22682e+06	16.2	-10200000	16.2	3.25786e+06	16.2211	-10798600
16.2218	-1.08868e+06	16.2	-9.37022e+06	16.2	3.39513e+06	16.2207	-11248600
16.2215	-577328	16.2	-9275904	16.2	4.00644e+06	16.2204	-12596900
16.2212	-775269	16.2	-9.54923e+06	16.2	4.03389e+06	16.2201	-12805100
16.2208	-1.91137e+06	16.2	-9.34327e+06	16.2	3.91126e+06	16.2198	-11705700
16.2205	-1.77116e+06	16.2	-9.89763e+06	16.2	3.95336e+06	16.2195	-10874500
16.2202	-1.82889e+06	16.2	-10700000	16.2	4.02108e+06	16.2192	-10835700
16.2199	-2.08663e+06	16.2	-10900000	16.2	5.09544e+06	16.2189	-10579800
16.2196	-1.76704e+06	16.2	-9.93806e+06	16.2	5.72688e+06	16.2186	-10332700
16.2193	-1.55672e+06	16.2	-10200000	16.2	6.11123e+06	16.2182	-10978600
16.219	-2.34849e+06	16.2	-10600000	16.2	6.01423e+06	16.2179	-10929200
16.2187	-2.75468e+06	16.2	-10100000	16.2	4.99844e+06	16.2176	-10597400
16.2183	-1.88869e+06	16.2	-8.85821e+06	16.2	3.20295e+06	16.2173	-9.68327e+06
16.218	-1.14641e+06	16.2	-7.73024e+06	16.2	2.31162e+06	16.217	-8.9156e+06
16.2177	-525781	16.2	-7.73024e+06	16.2	3.77765e+06	16.2167	-9.12913e+06
16.2174	-1.30311e+06	16.2	-7.98432e+06	16.2	4.56284e+06	16.2164	-9.25796e+06
16.2171	-1.31342e+06	16.2	-8.11136e+06	16.2	4.45485e+06	16.2161	-8.91383e+06
16.2168	-736093	16.2	-9.40679e+06	16.2	3.78131e+06	16.2157	-8.91383e+06
16.2165	-2.27014e+06	16.2	-10900000	16.2	3.39879e+06	16.2154	-8.93677e+06
16.2161	-2.88045e+06	16.2	-10800000	16.2	3.11327e+06	16.2151	-9.08502e+06
16.2158	-2.64334e+06	16.2	-10500000	16.2	3.18465e+06	16.2148	-8.59794e+06
16.2155	-3.02272e+06	16.2	-10100000	16.2	4.22241e+06	16.2145	-9.03913e+06
16.2152	-3.37943e+06	16.2	-8667648	16.2	5.26932e+06	16.2142	-10368000
16.2149	-3.3052e+06	16.2	-7.5878e+06	16.2	5.04236e+06	16.2139	-11441000
16.2146	-3.18355e+06	16.2	-8.17681e+06	16.2	5.52189e+06	16.2136	-11834500
16.2143	-2.8454e+06	16.2	-8.3077e+06	16.2	5.47064e+06	16.2132	-11306900
16.214	-2.7155e+06	16.2	-8.16333e+06	16.2	4.99661e+06	16.2129	-10770400
16.2137	-1.84745e+06	16.2	-9.37407e+06	16.2	4.93072e+06	16.2126	-10579800
16.2133	-472172	16.2	-10100000	16.2	4.17665e+06	16.2123	-10980400
16.213	651556	16.2	-9.86299e+06	16.2	3.55985e+06	16.212	-11329800
16.2127	463924	16.2	-9.98618e+06	16.2	3.4903e+06	16.2117	-10413900
16.2124	-426810	16.2	-9.79177e+06	16.2	3.59463e+06	16.2114	-9.55268e+06
16.2121	-701041	16.2	-8.86398e+06	16.2	3.15354e+06	16.2111	-9.71504e+06
16.2118	-82475.4	16.2	-8.9506e+06	16.2	2.6008e+06	16.2107	-10768600
16.2115	496914	16.2	-9.37022e+06	16.2	2.4617e+06	16.2104	-11058000
16.2111	663927	16.2	-8.48479e+06	16.2	1.95472e+06	16.2101	-10265600
16.2108	981457	16.2	-8.50019e+06	16.2	2.39764e+06	16.2098	-9.6868e+06
16.2105	826816	16.2	-8.96215e+06	16.2	3.66967e+06	16.2095	-9.11149e+06
16.2102	344335	16.2	-9.78407e+06	16.2	4.11259e+06	16.2092	-8.68265e+06
16.2099	-8247.54	16.2	-11300000	16.2	3.39147e+06	16.2089	-8.85913e+06
16.2096	674236	16.2	-11600000	16.2	2.07734e+06	16.2085	-9.84739e+06
16.2093	727845	16.2	-10200000	16.2	1.24275e+06	16.2082	-10763300
16.209	391758	16.2	-9.02567e+06	16.2	1.47702e+06	16.2079	-10953900
16.2086	558771	16.2	-8.04784e+06	16.2	1.90347e+06	16.2076	-10465100
16.2083	1.50724e+06	16.2	-7.5647e+06	16.2	2.25488e+06	16.2073	-11296300
16.208	684546	16.2	-8.23648e+06	16.2	2.93024e+06	16.207	-11981000
16.2077	880425	16.2	-9.23548e+06	16.2	4.31392e+06	16.2067	-11912200
16.2074	2.84746e+06	16.2	-8.93328e+06	16.2	4.49512e+06	16.2064	-12023400
16.2071	3.71345e+06	16.2	-9.12576e+06	16.2	3.88381e+06	16.2061	-11513300
16.2068	2.90313e+06	16.2	-9.11422e+06	16.2	3.35303e+06	16.2057	-10233900
16.2065	2.07632e+06	16.2	-8.51366e+06	16.2	3.40794e+06	16.2054	-9.70621e+06
16.2062	1.42064e+06	16.2	-8.20761e+06	16.2	4.01376e+06	16.2051	-9.93916e+06
16.2058	1.09486e+06	16.2	-8.38662e+06	16.2	4.93438e+06	16.2048	-10002700
16.2055	1.7093e+06	16.2	-8.09981e+06	16.2	4.91058e+06	16.2045	-9.97975e+06
16.2052	2.39385e+06	16.2	-8.20761e+06	16.2	4.0101e+06	16.2042	-9.4062e+06
16.2049	1.08868e+06	16.2	-8.09981e+06	16.2	3.18099e+06	16.2039	-10196800
16.2046	-90722.9	16.2	-6.91987e+06	16.2	3.26335e+06	16.2035	-11467400
16.2043	-1.57116e+06	16.2	-6.32124e+06	16.2	2.68316e+06	16.2032	-11887500
16.204	-2.68045e+06	16.2	-7.22015e+06	16.2	3.07117e+06	16.2029	-11114500
16.2036	-2.13405e+06	16.2	-8.10366e+06	16.2	3.78131e+06	16.2026	-9.70621e+06
16.2033	-210312	16.2	-7.41456e+06	16.2	2.90096e+06	16.2023	-9.04619e+06
16.203	432996	16.2	-6.8756e+06	16.2	2.50196e+06	16.202	-9.74151e+06
16.2027	117527	16.2	-5.58595e+06	16.2	2.73075e+06	16.2017	-10022100
16.2024	-781454	16.2	-6.04599e+06	16.2	2.61361e+06	16.2014	-9.4715e+06
16.2021	-1.38559e+06	16.2	-7.12968e+06	16.2	2.85886e+06	16.201	-8.755e+06
16.2018	-2.22065e+06	16.2	-7.50503e+06	16.2	3.2359e+06	16.2007	-7.83909e+06
16.2015	-2.19591e+06	16.2	-7.21245e+06	16.2	3.83439e+06	16.2004	-8.37911e+06
16.2011	-1.67837e+06	16.2	-6.38861e+06	16.2	3.37683e+06	16.2001	-8.74971e+06
16.2008	-1.75673e+06	16.2	-5.80923e+06	16.2	2.40313e+06	16.1998	-8.85383e+06
16.2005	-2.09281e+06	16.2	-5.39538e+06	16.2	2.06636e+06	16.1995	-7.92733e+06
16.2002	-2.45983e+06	16.2	-5.19327e+06	16.2	1824768	16.1992	-7.52849e+06
16.1999	-1.27218e+06	16.2	-5.84773e+06	16.2	2.86069e+06	16.1989	-8.20969e+06
16.1996	-1.66806e+06	16.2	-7.20668e+06	16.2	3.41343e+06	16.1986	-8.51323e+06
16.1993	-2.46189e+06	16.2	-9.06609e+06	16.2	2.65021e+06	16.1982	-9.65151e+06
16.199	-1.8392e+06	16.2	-10100000	16.2	2.13042e+06	16.1979	-10304500
16.1986	-268045	16.2	-9.40294e+06	16.2	1.51362e+06	16.1976	-10858600
16.1983	305159	16.2	-7.6263e+06	16.2	982849	16.1973	-11190400
16.198	480419	16.2	-7.24518e+06	16.2	1.4459e+06	16.197	-10422700
16.1977	-193817	16.2	-7.73024e+06	16.2	2.3592e+06	16.1967	-9.72386e+06
16.1974	-1.45157e+06	16.2	-9.299e+06	16.2	2.83324e+06	16.1964	-8.83971e+06
16.1971	-1.87013e+06	16.2	-10800000	16.2	2.65937e+06	16.196	-7.60261e+06
16.1968	-2.04127e+06	16.2	-10700000	16.2	2.65937e+06	16.1957	-7.19672e+06
16.1965	-2.03714e+06	16.2	-9.88608e+06	16.2	2.64289e+06	16.1954	-8.41264e+06
16.1961	-1.42889e+06	16.2	-9.95345e+06	16.2	2.37385e+06	16.1951	-9.48915e+06
16.1958	-1.0763e+06	16.2	-9.50496e+06	16.2	2.54955e+06	16.1948	-10387400
16.1955	-676298	16.2	-8.42512e+06	16.2	3.98081e+06	16.1945	-10848000
16.1952	-158765	16.2	-8.18836e+06	16.2	5.05517e+06	16.1942	-10837400
16.1949	-334025	16.2	-6.70237e+06	16.2	4.93621e+06	16.1939	-11169200
16.1946	-1.15672e+06	16.2	-6.30392e+06	16.2	3.40428e+06	16.1935	-11181600
16.1943	-1.36703e+06	16.2	-7.44729e+06	16.2	1.81013e+06	16.1932	-9.7521e+06
16.194	-967024	16.2	-8.42512e+06	16.2	739425	16.1929	-9.01972e+06
16.1936	28866.4	16.2	-8.31347e+06	16.2	1.61429e+06	16.1926	-8.54853e+06
16.1933	346397	16.2	-9.56078e+06	16.2	2.82592e+06	16.1923	-8.47264e+06
16.193	-624751	16.2	-10400000	16.2	3.50678e+06	16.192	-8.7603e+06
16.1927	-1.52373e+06	16.2	-9.42219e+06	16.2	3.59646e+06	16.1917	-8.57147e+06
16.1924	-1.00826e+06	16.2	-9.45877e+06	16.2	3.56351e+06	16.1914	-8.28558e+06
16.1921	-270107	16.2	-9.65125e+06	16.2	2.85154e+06	16.1911	-8.42323e+06
16.1918	-830940	16.2	-10300000	16.2	1.43858e+06	16.1907	-8.55559e+06
16.1915	-1.95673e+06	16.2	-11000000	16.2	1.8449e+06	16.1904	-7.79497e+06
16.1911	-3.37531e+06	16.2	-9.96693e+06	16.2	2.58066e+06	16.1901	-7.31319e+06
16.1908	-3.16087e+06	16.2	-7.83803e+06	16.2	3.36585e+06	16.1898	-7.42437e+06
16.1905	-3.0454e+06	16.2	-7.70137e+06	16.2	3.34571e+06	16.1895	-7.26201e+06
16.1902	-2.34642e+06	16.2	-7.41649e+06	16.2	3.61659e+06	16.1892	-6.48551e+06
16.1899	-758774	16.2	-5474304	16.2	3.61476e+06	16.1889	-5.27841e+06
16.1896	-344335	16.2	-3.91517e+06	16.2	2.2018e+06	16.1885	-4.46486e+06
16.1893	-162889	16.2	-4.14615e+06	16.2	406317	16.1882	-5.26606e+06
16.189	-111342	16.2	-4.76403e+06	16.2	992000	16.1879	-7.04142e+06
16.1886	843311	16.2	-4.79483e+06	16.2	2.38117e+06	16.1876	-7.91321e+06
16.1883	1.4825e+06	16.2	-4.38483e+06	16.2	2.56785e+06	16.1873	-8.40205e+06
16.188	1.48456e+06	16.2	-5.36459e+06	16.2	3.15171e+06	16.187	-8.62971e+06
16.1877	602070	16.2	-7.39147e+06	16.2	4.13089e+06	16.1867	-8.7603e+06
16.1874	-1.3093e+06	16.2	-7.44921e+06	16.2	3.87466e+06	16.1864	-8.74089e+06
16.1871	-3.365e+06	16.2	-6.49833e+06	16.2	2.65204e+06	16.1861	-8.44088e+06
16.1868	-3.48665e+06	16.2	-5.57825e+06	16.2	2.35371e+06	16.1857	-7.99968e+06
16.1865	-3.26603e+06	16.2	-5.85543e+06	16.2	2.4013e+06	16.1854	-7.09083e+06
16.1861	-2.39591e+06	16.2	-6.85635e+06	16.2	2.41411e+06	16.1851	-6.84553e+06
16.1858	-437120	16.2	-6.73509e+06	16.2	2.18167e+06	16.1848	-7.41025e+06
16.1855	839187	16.2	-5.53397e+06	16.2	1.85222e+06	16.1845	-8.02792e+06
16.1852	742279	16.2	-4.71976e+06	16.2	1.28118e+06	16.1842	-7.85144e+06
16.1849	-447429	16.2	-5.24525e+06	16.2	640591	16.1839	-8.94913e+06
16.1846	-1.21445e+06	16.2	-8.47901e+06	16.2	625949	16.1836	-8.02263e+06
16.1843	-707226	16.2	-10900000	16.2	1.85222e+06	16.1832	-5.79196e+06
16.1839	152579	16.2	-11100000	16.2	2.34273e+06	16.1829	-5.22724e+06
16.1836	-432996	16.2	-10800000	16.2	2.4434e+06	16.1826	-5.58019e+06
16.1833	-1.81033e+06	16.2	-11300000	16.2	1.81928e+06	16.1823	-5.94903e+06
16.183	-1.04125e+06	16.2	-11600000	16.2	754067	16.182	-7.45084e+06
16.1827	746402	16.2	-11300000	16.2	852901	16.1817	-9.30914e+06
16.1824	329902	16.2	-9.78984e+06	16.2	2.00962e+06	16.1814	-9.28796e+06
16.1821	-602070	16.2	-7.45306e+06	16.2	2.67584e+06	16.181	-8.3597e+06
16.1818	-307221	16.2	-4.84872e+06	16.2	2.58799e+06	16.1807	-8.20793e+06
16.1815	-649494	16.2	-4.34249e+06	16.2	2.65571e+06	16.1804	-8.35793e+06
16.1811	-451553	16.2	-4.4753e+06	16.2	2.86985e+06	16.1801	-8.55029e+06
16.1808	20618.8	16.2	-5.56862e+06	16.2	2.53125e+06	16.1798	-9.76798e+06
16.1805	-793826	16.2	-7.19705e+06	16.2	1.78999e+06	16.1795	-10338000
16.1802	-1.55054e+06	16.2	-6.43096e+06	16.2	765048	16.1792	-9.58268e+06
16.1799	-1.5526e+06	16.2	-5.27604e+06	16.2	554568	16.1789	-8.39323e+06
16.1796	-851558	16.2	-4.72746e+06	16.2	459395	16.1786	-7.85321e+06
16.1793	-2.17116e+06	16.2	-4.79868e+06	16.2	126288	16.1782	-7.54437e+06
16.179	-1.71136e+06	16.2	-5.50318e+06	16.2	461225	16.1779	-8.49735e+06
16.1786	28866.4	16.2	-6.84673e+06	16.2	1.21346e+06	16.1776	-9.26502e+06
16.1783	-919601	16.2	-7.11429e+06	16.2	1.36354e+06	16.1773	-9.17149e+06
16.178	-1.68662e+06	16.2	-7.78991e+06	16.2	1.59599e+06	16.177	-9.37444e+06
16.1777	-1.74023e+06	16.2	-7.11044e+06	16.2	1.33792e+06	16.1767	-8.96148e+06
16.1774	-428872	16.2	-6.31547e+06	16.2	776030	16.1764	-8.38087e+06
16.1771	-480419	16.2	-6.66194e+06	16.2	254406	16.1761	-7.75968e+06
16.1768	-171136	16.2	-7.40686e+06	16.2	195838	16.1757	-7.38025e+06
16.1764	-668051	16.2	-7.96315e+06	16.2	234273	16.1754	-7.57438e+06
16.1761	-428872	16.2	-7.12198e+06	16.2	173875	16.1751	-7.95027e+06
16.1758	835063	16.2	-6.35974e+06	16.2	600325	16.1748	-7.99263e+06
16.1755	369077	16.2	-5.15285e+06	16.2	466716	16.1745	-8.34381e+06
16.1752	-1.71549e+06	16.2	-4.36173e+06	16.2	979188	16.1742	-8.46205e+06
16.1749	-2.26189e+06	16.2	-3.94404e+06	16.2	1.91079e+06	16.1739	-7464960
16.1746	-1.50518e+06	16.2	-3.74385e+06	16.2	1.96753e+06	16.1735	-5.99491e+06
16.1743	-1.58147e+06	16.2	-3.34926e+06	16.2	1.75156e+06	16.1732	-5.16018e+06
16.174	-1.99384e+06	16.2	-3.95174e+06	16.2	642421	16.1729	-5.07723e+06
16.1736	-2.18354e+06	16.2	-6.32509e+06	16.2	34774.9	16.1726	-5.8449e+06
16.1733	-1.80415e+06	16.2	-6.6196e+06	16.2	179365	16.1723	-6.57552e+06
16.173	-1.72992e+06	16.2	-5.05276e+06	16.2	353240	16.172	-5.96491e+06
16.1727	-1.81858e+06	16.2	-4.93342e+06	16.2	-642421	16.1717	-6.59493e+06
16.1724	-1.23095e+06	16.2	-6.86405e+06	16.2	-1.15123e+06	16.1714	-8.2644e+06
16.1721	-1.67013e+06	16.2	-7.9978e+06	16.2	166554	16.1711	-7.9891e+06
16.1718	-2.37323e+06	16.2	-7.08349e+06	16.2	959056	16.1707	-7.19319e+06
16.1715	-2.25364e+06	16.2	-5.96514e+06	16.2	1.78084e+06	16.1704	-7.29378e+06
16.1711	-1.5361e+06	16.2	-5.33764e+06	16.2	2.54772e+06	16.1701	-7.76497e+06
16.1708	-323716	16.2	-4.98731e+06	16.2	2.20729e+06	16.1698	-7.13142e+06
16.1705	-859806	16.2	-5.79961e+06	16.2	2.04074e+06	16.1695	-5.92079e+06
16.1702	-3.25984e+06	16.2	-5.9228e+06	16.2	1.78999e+06	16.1692	-5.73372e+06
16.1699	-4.88048e+06	16.2	-5.32032e+06	16.2	2.58982e+06	16.1689	-6.35669e+06
16.1696	-4.12171e+06	16.2	-4.2039e+06	16.2	4.00095e+06	16.1685	-6.18903e+06
16.1693	-2.1258e+06	16.2	-2.27519e+06	16.2	4.93804e+06	16.1682	-5.25018e+06
16.1689	795888	16.2	-2.57354e+06	16.2	4.6031e+06	16.1679	-4.65192e+06
16.1686	1.17321e+06	16.2	-3.15677e+06	16.2	4.37981e+06	16.1676	-4.57604e+06
16.1683	-719598	16.2	-3.87474e+06	16.2	4.00461e+06	16.1673	-4.90076e+06
16.168	-305159	16.2	-3.83047e+06	16.2	2.9156e+06	16.167	-4.59545e+06
16.1677	1.13197e+06	16.2	-3.66878e+06	16.2	2.01145e+06	16.1667	-4.10132e+06
16.1674	1.32992e+06	16.2	-4.90455e+06	16.2	2.28233e+06	16.1664	-4.11367e+06
16.1671	544338	16.2	-5.5282e+06	16.2	3.32741e+06	16.166	-4.25485e+06
16.1668	546399	16.2	-4.99886e+06	16.2	2.77101e+06	16.1657	-5.34371e+06
16.1665	1.42682e+06	16.2	-4.76596e+06	16.2	2.42692e+06	16.1654	-6.32845e+06
16.1661	1.23919e+06	16.2	-5.09703e+06	16.2	2.4434e+06	16.1651	-5.43901e+06
16.1658	703103	16.2	-4.893e+06	16.2	2.23475e+06	16.1648	-4.86722e+06
16.1655	746402	16.2	-4.25394e+06	16.2	1.65638e+06	16.1645	-4.93076e+06
16.1652	1.57734e+06	16.2	-5.8535e+06	16.2	915129	16.1642	-4.29191e+06
16.1649	703103	16.2	-6.40594e+06	16.2	1.18052e+06	16.1639	-3.62483e+06
16.1646	-525781	16.2	-5.89007e+06	16.2	1.18967e+06	16.1636	-4.16308e+06
16.1643	-680422	16.2	-5.09126e+06	16.2	810805	16.1632	-4.94487e+06
16.1639	76289.7	16.2	-4.12883e+06	16.2	563720	16.1629	-6.0055e+06
16.1636	443305	16.2	-4.63121e+06	16.2	860222	16.1626	-7.14907e+06
16.1633	1.42682e+06	16.2	-4.60234e+06	16.2	770539	16.1623	-7.60085e+06
16.163	2.3423e+06	16.2	-4.96807e+06	16.2	-406317	16.162	-7.40496e+06
16.1627	2.20415e+06	16.2	-6.22115e+06	16.2	-1.59782e+06	16.1617	-7.96792e+06
16.1624	1.30723e+06	16.2	-6.46176e+06	16.2	-2.14506e+06	16.1614	-8.92619e+06
16.1621	80413.5	16.2	-4.96999e+06	16.2	-1.82843e+06	16.161	-9.5915e+06
16.1618	-769083	16.2	-3.33001e+06	16.2	-711971	16.1607	-9.04443e+06
16.1614	-513409	16.2	-2.7025e+06	16.2	735764	16.1604	-8.20087e+06
16.1611	-435058	16.2	-2.7795e+06	16.2	1.81562e+06	16.1601	-9.33914e+06
16.1608	-1.14228e+06	16.2	-3.29921e+06	16.2	1.97302e+06	16.1598	-9.37797e+06
16.1605	-1.35672e+06	16.2	-3.04898e+06	16.2	1.76071e+06	16.1595	-9.38855e+06
16.1602	-1.84745e+06	16.2	-2.57354e+06	16.2	1.65089e+06	16.1592	-10189800
16.1599	-2.30313e+06	16.2	-1.92679e+06	16.2	565550	16.1589	-9.79975e+06
16.1596	-1.69281e+06	16.2	-1.31276e+06	16.2	-424620	16.1585	-9.44503e+06
16.1593	-940219	16.2	-2.25016e+06	16.2	-1.07985e+06	16.1582	-8.11616e+06
16.159	-1.84126e+06	16.2	-3.24147e+06	16.2	-1.29216e+06	16.1579	-6.3408e+06
16.1586	-2.83303e+06	16.2	-3.04705e+06	16.2	-278199	16.1576	-6.38492e+06
16.1583	-3.24953e+06	16.2	-3.14522e+06	16.2	-100664	16.1573	-6.94788e+06
16.158	-2.95056e+06	16.2	-2.98161e+06	16.2	-298332	16.157	-8.05086e+06
16.1577	-1.0763e+06	16.2	-2.98161e+06	16.2	-128118	16.1567	-8.11086e+06
16.1574	618565	16.2	-4.00179e+06	16.2	455734	16.1564	-6.24551e+06
16.1571	-43299.6	16.2	-4.07878e+06	16.2	492340	16.156	-5.43371e+06
16.1568	-1.75673e+06	16.2	-4.82948e+06	16.2	486849	16.1557	-6.61964e+06
16.1564	-1.94023e+06	16.2	-6.14993e+06	16.2	-280030	16.1554	-6.79788e+06
16.1561	-719598	16.2	-6.15955e+06	16.2	-1.1732e+06	16.1551	-6.92847e+06
16.1558	251550	16.2	-5.81115e+06	16.2	-109816	16.1548	-7.81791e+06
16.1555	59794.7	16.2	-5.34341e+06	16.2	1.72959e+06	16.1545	-9.01442e+06
16.1552	-43299.6	16.2	-5.22407e+06	16.2	2.05538e+06	16.1542	-9.01795e+06
16.1549	-408253	16.2	-5.49933e+06	16.2	1.40198e+06	16.1539	-8.76736e+06
16.1546	-773207	16.2	-5.46275e+06	16.2	754067	16.1535	-8.91736e+06
16.1543	323716	16.2	-5.06431e+06	16.2	505151	16.1532	-10237400
16.1539	1.28868e+06	16.1	-5.33379e+06	16.2	726613	16.1529	-12362200
16.1536	-678360	16.1	-4.86797e+06	16.2	-556399	16.1526	-12056900
16.1533	-2.02065e+06	16.1	-3.75155e+06	16.2	-2.4013e+06	16.1523	-11208000
16.153	-1.8557e+06	16.1	-2.99893e+06	16.2	-2.45621e+06	16.152	-10135100
16.1527	-764959	16.1	-3.04705e+06	16.2	-2.41777e+06	16.1517	-8.3544e+06
16.1524	449491	16.1	-4.4599e+06	16.2	-2.42875e+06	16.1514	-8.49205e+06
16.1521	917539	16.1	-5.02581e+06	16.2	-2.24024e+06	16.151	-8.87324e+06
16.1518	430934	16.1	-5.58595e+06	16.2	-3.6294e+06	16.1507	-8.18675e+06
16.1515	721660	16.1	-5.45121e+06	16.2	-5.25833e+06	16.1504	-7.44025e+06
16.1511	1.42682e+06	16.1	-4.63314e+06	16.2	-4.66899e+06	16.1501	-7.32025e+06
16.1508	173198	16.1	-4.79483e+06	16.2	-3.25603e+06	16.1498	-6.7114e+06
16.1505	-1.45363e+06	16.1	-4.68511e+06	16.2	-2.48e+06	16.1495	-5.92961e+06
16.1502	-2.11137e+06	16.1	-4.71013e+06	16.2	-2.27135e+06	16.1492	-5.70196e+06
16.1499	-2.19797e+06	16.1	-5.76688e+06	16.2	-1.77352e+06	16.1489	-5.08782e+06
16.1496	-2.19385e+06	16.1	-6.5426e+06	16.2	-1.89615e+06	16.1485	-4.30956e+06
16.1493	-1.98353e+06	16.1	-6.46176e+06	16.2	-1.60697e+06	16.1482	-4.26544e+06
16.1489	-420624	16.1	-6.33472e+06	16.2	-871203	16.1479	-5.62784e+06
16.1486	-536090	16.1	-5.31647e+06	16.2	-1.27935e+06	16.1476	-7.12612e+06
16.1483	-1.36497e+06	16.1	-5.28567e+06	16.1	-1.70946e+06	16.1473	-7.03436e+06
16.148	-410315	16.1	-5.22985e+06	16.1	-1.83758e+06	16.147	-6.06374e+06
16.1477	-319592	16.1	-4.78905e+06	16.1	-1.30131e+06	16.1467	-5.25371e+06
16.1474	-1.6392e+06	16.1	-5.61289e+06	16.1	-188517	16.1464	-5.14076e+06
16.1471	-2.29694e+06	16.1	-6.16918e+06	16.1	684517	16.146	-6.79258e+06
16.1468	-2.51962e+06	16.1	-5.1336e+06	16.1	847410	16.1457	-7.50026e+06
16.1465	-2.25983e+06	16.1	-5.64369e+06	16.1	455734	16.1454	-7.40319e+06
16.1461	-1.75466e+06	16.1	-6.48486e+06	16.1	755897	16.1451	-7.50731e+06
16.1458	-1.96291e+06	16.1	-6.30392e+06	16.1	56738	16.1448	-6.67964e+06
16.1455	-1.49074e+06	16.1	-5.78421e+06	16.1	-803484	16.1445	-6.59846e+06
16.1452	-2.13817e+06	16.1	-4.35596e+06	16.1	-924281	16.1442	-7.01671e+06
16.1449	-3.15056e+06	16.1	-3.39738e+06	16.1	-966377	16.1439	-6.8367e+06
16.1446	-4.13614e+06	16.1	-3.55907e+06	16.1	-1.33243e+06	16.1435	-6.2861e+06
16.1443	-4.74646e+06	16.1	-3.28766e+06	16.1	-2.68499e+06	16.1432	-5.49548e+06
16.144	-3.36293e+06	16.1	-4.0884e+06	16.1	-3.14805e+06	16.1429	-4.5178e+06
16.1436	-3.09695e+06	16.1	-5.50895e+06	16.1	-2.47451e+06	16.1426	-4.58133e+06
16.1433	-3.32582e+06	16.1	-6.17495e+06	16.1	-1.58683e+06	16.1423	-5.60137e+06
16.143	-2.6289e+06	16.1	-5.66871e+06	16.1	-1.43858e+06	16.142	-5.82196e+06
16.1427	-2.74849e+06	16.1	-4.46375e+06	16.1	-1.73326e+06	16.1417	-6.22433e+06
16.1424	-1.78559e+06	16.1	-3.1356e+06	16.1	-1.94923e+06	16.1413	-5.57843e+06
16.1421	-82475.4	16.1	-2.56199e+06	16.1	-2.37202e+06	16.141	-5.25018e+06
16.1418	1.15878e+06	16.1	-3.54752e+06	16.1	-3.12059e+06	16.1407	-5.64902e+06
16.1414	748464	16.1	-2.99893e+06	16.1	-3.23041e+06	16.1404	-6.58258e+06
16.1411	556709	16.1	-1.87674e+06	16.1	-2.4617e+06	16.1401	-7.19848e+06
16.1408	822692	16.1	-2.00763e+06	16.1	-2.45255e+06	16.1398	-8.03145e+06
16.1405	191755	16.1	-2.18472e+06	16.1	-2.86802e+06	16.1395	-8.77795e+06
16.1402	253612	16.1	-3.17217e+06	16.1	-2.1414e+06	16.1392	-8.06851e+06
16.1399	1.37528e+06	16.1	-4.00371e+06	16.1	-1.72044e+06	16.1389	-6.20315e+06
16.1396	1.35672e+06	16.1	-4.36366e+06	16.1	-1.50081e+06	16.1385	-5.57137e+06
16.1393	356706	16.1	-4.14615e+06	16.1	-851070	16.1382	-5.6949e+06
16.139	447429	16.1	-4.66009e+06	16.1	-1.13476e+06	16.1379	-5.9102e+06
16.1386	468048	16.1	-5.00271e+06	16.1	-1.97119e+06	16.1376	-6.69905e+06
16.1383	381449	16.1	-4.04991e+06	16.1	-3.10595e+06	16.1373	-6.97788e+06
16.138	169075	16.1	-3.72846e+06	16.1	-3.968e+06	16.137	-6.91965e+06
16.1377	-350520	16.1	-4.16732e+06	16.1	-3.51044e+06	16.1367	-6.49434e+06
16.1374	-1.30723e+06	16.1	-4.05568e+06	16.1	-2.54955e+06	16.1364	-6.58258e+06
16.1371	-2.21859e+06	16.1	-3.40315e+06	16.1	-1.391e+06	16.136	-7.74203e+06
16.1368	-2.55055e+06	16.1	-3.0817e+06	16.1	-49417	16.1357	-8.49735e+06
16.1364	-3.21654e+06	16.1	-3.4455e+06	16.1	984679	16.1354	-8.65618e+06
16.1361	-3.77119e+06	16.1	-5.39731e+06	16.1	593004	16.1351	-8.77089e+06
16.1358	-2.58973e+06	16.1	-6.17688e+06	16.1	-843749	16.1348	-7.71732e+06
16.1355	-843311	16.1	-5.35689e+06	16.1	-2.54589e+06	16.1345	-5.81314e+06
16.1352	814444	16.1	-5.53205e+06	16.1	-3.92591e+06	16.1342	-5.12135e+06
16.1349	2.16086e+06	16.1	-6.19228e+06	16.1	-3.99545e+06	16.1338	-4.57957e+06
16.1346	2.0557e+06	16.1	-5.77266e+06	16.1	-3.95336e+06	16.1335	-4.1825e+06
16.1343	276293	16.1	-5.27027e+06	16.1	-4.14188e+06	16.1332	-5.18488e+06
16.1339	-1.63507e+06	16.1	-5.48585e+06	16.1	-3.78131e+06	16.1329	-5.4796e+06
16.1336	-1.27424e+06	16.1	-4.16732e+06	16.1	-3.34388e+06	16.1326	-5.09135e+06
16.1333	-1.45363e+06	16.1	-3.09903e+06	16.1	-3.11327e+06	16.1323	-4.92017e+06
16.133	-2.0557e+06	16.1	-2.63128e+06	16.1	-2.63191e+06	16.132	-5.83785e+06
16.1327	-2.03302e+06	16.1	-2.19819e+06	16.1	-2.99613e+06	16.1317	-6.73082e+06
16.1324	-2.03096e+06	16.1	-3.5071e+06	16.1	-4.07416e+06	16.1314	-6.26139e+06
16.1321	-1.04538e+06	16.1	-4.4291e+06	16.1	-5.75982e+06	16.131	-5.74784e+06
16.1318	-1.9258e+06	16.1	-5.52243e+06	16.1	-6.99159e+06	16.1307	-5.63666e+06
16.1314	-1.93405e+06	16.1	-6.36359e+06	16.1	-6.8287e+06	16.1304	-5.01017e+06
16.1311	-750526	16.1	-5.28182e+06	16.1	-6.01057e+06	16.1301	-4.57957e+06
16.1308	-1.23095e+06	16.1	-5.10281e+06	16.1	-4.78796e+06	16.1298	-5.35077e+06
16.1305	-2.57942e+06	16.1	-5.45698e+06	16.1	-3.64221e+06	16.1295	-5.02076e+06
16.1302	-2.3423e+06	16.1	-5.43966e+06	16.1	-2.8186e+06	16.1292	-5.47607e+06
16.1299	-2.49694e+06	16.1	-5.36844e+06	16.1	-2.62642e+06	16.1288	-5.67196e+06
16.1296	-3.29902e+06	16.1	-5.08933e+06	16.1	-3.29081e+06	16.1285	-5.8202e+06
16.1293	-3.66603e+06	16.1	-4.5292e+06	16.1	-3.43174e+06	16.1282	-5.4496e+06
16.1289	-2.90726e+06	16.1	-4.38483e+06	16.1	-2.58982e+06	16.1279	-4.44545e+06
16.1286	-2.07838e+06	16.1	-4.15962e+06	16.1	-2.91194e+06	16.1276	-4.83546e+06
16.1283	-1.38765e+06	16.1	-4.58502e+06	16.1	-4.22424e+06	16.1273	-5.01194e+06
16.128	-1.20414e+06	16.1	-6.5041e+06	16.1	-4.69095e+06	16.127	-5.44783e+06
16.1277	-608256	16.1	-7.18551e+06	16.1	-3.10778e+06	16.1267	-6.13256e+06
16.1274	-721660	16.1	-7.28945e+06	16.1	-1.78633e+06	16.1263	-5.7902e+06
16.1271	-1.58765e+06	16.1	-7.08926e+06	16.1	-2.07551e+06	16.126	-5.12135e+06
16.1268	-414439	16.1	-5.84003e+06	16.1	-1.73142e+06	16.1257	-5.48136e+06
16.1264	296911	16.1	-5.25679e+06	16.1	-2.35005e+06	16.1254	-5.2943e+06
16.1261	-2.00003e+06	16.1	-5.94782e+06	16.1	-3.28348e+06	16.1251	-4.73663e+06
16.1258	-3.38355e+06	16.1	-5.41078e+06	16.1	-3.70444e+06	16.1248	-4.43486e+06
16.1255	-3.37118e+06	16.1	-5.22407e+06	16.1	-4.16201e+06	16.1245	-4.5178e+06
16.1252	-3.15675e+06	16.1	-5.76881e+06	16.1	-4.28098e+06	16.1242	-5.08782e+06
16.1249	-2.57117e+06	16.1	-4.30976e+06	16.1	-5.25467e+06	16.1239	-4.73134e+06
16.1246	-2.54024e+06	16.1	-3.63991e+06	16.1	-5.11191e+06	16.1235	-5.00488e+06
16.1242	-1.65776e+06	16.1	-4.7698e+06	16.1	-4.65069e+06	16.1232	-4.46309e+06
16.1239	-200003	16.1	-5.29337e+06	16.1	-3.50678e+06	16.1229	-3.95131e+06
16.1236	1.10723e+06	16.1	-4.68511e+06	16.1	-3.08216e+06	16.1226	-4.25485e+06
16.1233	2.1856e+06	16.1	-3.3916e+06	16.1	-3.70444e+06	16.1223	-4.10661e+06
16.123	2.28044e+06	16.1	-2.56776e+06	16.1	-5.08446e+06	16.122	-4.01661e+06
16.1227	1.03094e+06	16.1	-2.83532e+06	16.1	-5.2382e+06	16.1217	-4.5178e+06
16.1224	-482481	16.1	-2.59664e+06	16.1	-4.16018e+06	16.1213	-4.58486e+06
16.1221	-1.22064e+06	16.1	-1.61111e+06	16.1	-3.43174e+06	16.121	-4.17897e+06
16.1217	-1.60002e+06	16.1	-1.05867e+06	16.1	-2.87717e+06	16.1207	-4.47192e+06
16.1214	-2.01652e+06	16.1	-2.06923e+06	16.1	-4.07782e+06	16.1204	-4.15602e+06
16.1211	-2.4722e+06	16.1	-3.68033e+06	16.1	-5.08629e+06	16.1201	-3.27011e+06
16.1208	-2.74437e+06	16.1	-5.16055e+06	16.1	-4.84653e+06	16.1198	-3.21187e+06
16.1205	-2.2289e+06	16.1	-5.28374e+06	16.1	-3.5324e+06	16.1195	-4.83899e+06
16.1202	-678360	16.1	-4.1654e+06	16.1	-2.6795e+06	16.1192	-5.61725e+06
16.1199	-204127	16.1	-3.21067e+06	16.1	-2.96136e+06	16.1188	-3.78542e+06
16.1196	-1.41651e+06	16.1	-2.57739e+06	16.1	-2.48915e+06	16.1185	-2.1989e+06
16.1193	-577328	16.1	-3.51287e+06	16.1	-2.09565e+06	16.1182	-2.59597e+06
16.1189	455677	16.1	-5.02966e+06	16.1	-1.85405e+06	16.1179	-4.56898e+06
16.1186	235055	16.1	-4.83718e+06	16.1	-1.33243e+06	16.1176	-5.18312e+06
16.1183	-327840	16.1	-3.40315e+06	16.1	-1.57219e+06	16.1173	-3566592
16.118	344335	16.1	-2.34063e+06	16.1	-2.70878e+06	16.117	-3.39364e+06
16.1177	298973	16.1	-621730	16.1	-3.66052e+06	16.1167	-3.24011e+06
16.1174	-575266	16.1	354174	16.1	-2.91194e+06	16.1164	-3.0601e+06
16.1171	-2.13405e+06	16.1	546660	16.1	-3.05104e+06	16.116	-3.30894e+06
16.1167	-2.77736e+06	16.1	396521	16.1	-3.27799e+06	16.1157	-3.69895e+06
16.1164	-2.43096e+06	16.1	-179012	16.1	-4.04304e+06	16.1154	-3.73601e+06
16.1161	-880425	16.1	-831540	16.1	-4.3853e+06	16.1151	-3.49247e+06
16.1158	581451	16.1	-1.22229e+06	16.1	-2.99979e+06	16.1148	-3.526e+06
16.1155	1.36703e+06	16.1	-2.51194e+06	16.1	-3.34205e+06	16.1145	-2.95069e+06
16.1152	2.42065e+06	16.1	-3.63221e+06	16.1	-3.95702e+06	16.1142	-2.59068e+06
16.1149	2.62684e+06	16.1	-4.93342e+06	16.1	-3.64405e+06	16.1138	-3.41482e+06
16.1146	2.0124e+06	16.1	-6.65809e+06	16.1	-2.46719e+06	16.1135	-3.29305e+06
16.1142	2.00003e+06	16.1	-6.27697e+06	16.1	-1.85771e+06	16.1132	-2.94363e+06
16.1139	1.56497e+06	16.1	-6.37899e+06	16.1	-1.4697e+06	16.1129	-3.12187e+06
16.1136	1.84539e+06	16.1	-7.79376e+06	16.1	-329447	16.1126	-2.67539e+06
16.1133	1.36291e+06	16.1	-7.97855e+06	16.1	60398.5	16.1123	-2.48656e+06
16.113	1.01651e+06	16.1	-7.74371e+06	16.1	-430111	16.112	-2.17243e+06
16.1127	501038	16.1	-5.79768e+06	16.1	-711971	16.1117	-2.64185e+06
16.1124	-175260	16.1	-3.67648e+06	16.1	-1.18235e+06	16.1114	-3.04599e+06
16.1121	1.00001e+06	16.1	-3.33386e+06	16.1	-2.38849e+06	16.111	-3.61953e+06
16.1118	2.36086e+06	16.1	-3.45897e+06	16.1	-3.04555e+06	16.1107	-3.36717e+06
16.1114	2.26601e+06	16.1	-1.89214e+06	16.1	-2.76186e+06	16.1104	-2.84127e+06
16.1111	1.49693e+06	16.1	-96243	16.1	-2.00047e+06	16.1101	-4.43839e+06
16.1108	1.03507e+06	16.1	839239	16.1	-1.40564e+06	16.1098	-6.11844e+06
16.1105	1.72992e+06	16.1	700649	16.1	-2.15055e+06	16.1095	-6.98671e+06
16.1102	2.12993e+06	16.1	527412	16.1	-3.12425e+06	16.1092	-7.1826e+06
16.1099	861868	16.1	1.03942e+06	16.1	-2.66669e+06	16.1089	-5.65255e+06
16.1096	-882487	16.1	1.0529e+06	16.1	-2.31162e+06	16.1085	-3.9019e+06
16.1092	-1.97116e+06	16.1	-307978	16.1	-2.55321e+06	16.1082	-3.67424e+06
16.1089	-1.64126e+06	16.1	-948956	16.1	-3.75752e+06	16.1079	-5.43724e+06
16.1086	-1.42064e+06	16.1	-1.11257e+06	16.1	-3.84171e+06	16.1076	-6.63376e+06
16.1083	-1.97322e+06	16.1	-1.02595e+06	16.1	-2.04989e+06	16.1073	-6.60375e+06
16.108	-2.4722e+06	16.1	-1.55144e+06	16.1	-1.52644e+06	16.107	-6.2808e+06
16.1077	-2.20828e+06	16.1	-2.98931e+06	16.1	-2.73441e+06	16.1067	-5.86255e+06
16.1074	-1.6825e+06	16.1	-3.24532e+06	16.1	-2.63008e+06	16.1063	-4.75781e+06
16.1071	-1.44126e+06	16.1	-2.90269e+06	16.1	-2.25854e+06	16.106	-4.63428e+06
16.1068	-1.70518e+06	16.1	-2.82185e+06	16.1	-2.58799e+06	16.1057	-5.18135e+06
16.1064	-2.14642e+06	16.1	-2.96044e+06	16.1	-2.8003e+06	16.1054	-5.13194e+06
16.1061	-975271	16.1	-3.33578e+06	16.1	-2.57151e+06	16.1051	-4.90076e+06
16.1058	92784.8	16.1	-3.29729e+06	16.1	-2.38483e+06	16.1048	-4.55486e+06
16.1055	498976	16.1	-3.34156e+06	16.1	-3.89662e+06	16.1045	-3.14305e+06
16.1052	373201	16.1	-2.58894e+06	16.1	-5.37913e+06	16.1042	-2.91186e+06
16.1049	-556709	16.1	-2.56006e+06	16.1	-4.20593e+06	16.1039	-4.31662e+06
16.1046	-742279	16.1	-3.33578e+06	16.1	-2.01145e+06	16.1035	-4.72251e+06
16.1043	-241241	16.1	-2.51002e+06	16.1	-1.73326e+06	16.1032	-4.65722e+06
16.1039	-298973	16.1	-2.79682e+06	16.1	-3.375e+06	16.1029	-4147200
16.1036	-1.64745e+06	16.1	-2.4542e+06	16.1	-4.0888e+06	16.1026	-3.68483e+06
16.1033	-2.70107e+06	16.1	-2.70828e+06	16.1	-3.84354e+06	16.1023	-4.34132e+06
16.103	-1.47219e+06	16.1	-2.63128e+06	16.1	-4.49146e+06	16.102	-4.65369e+06
16.1027	-938158	16.1	-1.77087e+06	16.1	-4.90143e+06	16.1017	-4.04484e+06
16.1024	-1.45569e+06	16.1	-1.51102e+06	16.1	-3.74105e+06	16.1014	-4.04131e+06
16.1021	-705165	16.1	-2.34256e+06	16.1	-2.2439e+06	16.101	-4.04484e+06
16.1017	1.65776e+06	16.1	-2.55429e+06	16.1	-2.44523e+06	16.1007	-3.11481e+06
16.1014	2.16704e+06	16.1	-1.48022e+06	16.1	-3.72641e+06	16.1004	-2.62421e+06
16.1011	1.38765e+06	16.1	-1.29351e+06	16.1	-3.90943e+06	16.1001	-3.01246e+06
16.1008	705165	16.1	-2.76795e+06	16.1	-2.86252e+06	16.0998	-3.43953e+06
16.1005	-470110	16.1	-3.36273e+06	16.1	-2.80762e+06	16.0995	-2.88716e+06
16.1002	-2.03096e+06	16.1	-3.01241e+06	16.1	-3.60561e+06	16.0992	-1.89183e+06
16.0999	-1.95467e+06	16.1	-2.7564e+06	16.1	-4.53172e+06	16.0988	-2.54303e+06
16.0996	-1.7258e+06	16.1	-3.58987e+06	16.1	-5.72688e+06	16.0985	-3.58071e+06
16.0993	-1.59178e+06	16.1	-3.27034e+06	16.1	-6.57063e+06	16.0982	-3.30011e+06
16.0989	-670113	16.1	-2.28481e+06	16.1	-6.90557e+06	16.0979	-2.86951e+06
16.0986	-903106	16.1	-1.7651e+06	16.1	-6.29609e+06	16.0976	-2.21125e+06
16.0983	-1.18971e+06	16.1	-2.11542e+06	16.1	-6.21556e+06	16.0973	-2.0436e+06
16.098	336087	16.1	-3.40315e+06	16.1	-6.56331e+06	16.097	-2.3789e+06
16.0977	1.80827e+06	16.1	-4.44258e+06	16.1	-7.31005e+06	16.0967	-1.85653e+06
16.0974	459800	16.1	-4.04028e+06	16.1	-8.54182e+06	16.0963	-2.26067e+06
16.0971	-441243	16.1	-2.65438e+06	16.1	-9.66194e+06	16.096	-3.57189e+06
16.0968	-1.60002e+06	16.1	-1.80167e+06	16.1	-10200000	16.0957	-5.10547e+06
16.0964	-2.73818e+06	16.1	-793043	16.1	-10100000	16.0954	-5.15312e+06
16.0961	-2.83715e+06	16.1	-1.0144e+06	16.1	-10400000	16.0951	-4.05543e+06
16.0958	-1.68456e+06	16.1	-1.18956e+06	16.1	-9.06527e+06	16.0948	-2.73892e+06
16.0955	296911	16.1	-1.56876e+06	16.1	-7.91587e+06	16.0945	-3.29835e+06
16.0952	1.32785e+06	16.1	-1.51679e+06	16.1	-7.63767e+06	16.0942	-5.49725e+06
16.0949	1.22476e+06	16.1	-246382	16.1	-6.67312e+06	16.0938	-6.22256e+06
16.0946	-670113	16.1	-1.21074e+06	16.1	-6.62005e+06	16.0935	-5.67549e+06
16.0942	-3.09901e+06	16.1	-2.51579e+06	16.1	-6.71522e+06	16.0932	-5.28371e+06
16.0939	-2.53199e+06	16.1	-2.56006e+06	16.1	-6.91472e+06	16.0929	-5.15665e+06
16.0936	-2.17529e+06	16.1	-2.77565e+06	16.1	-6.19909e+06	16.0926	-5.75667e+06
16.0933	-1.77941e+06	16.1	-2.8026e+06	16.1	-5.76898e+06	16.0923	-6.14492e+06
16.093	-298973	16.1	-3.1279e+06	16.1	-4.95817e+06	16.092	-5.90844e+06
16.0927	934034	16.1	-3.46667e+06	16.1	-4.28464e+06	16.0917	-3.76954e+06
16.0924	1.44744e+06	16.1	-5.55515e+06	16.1	-5.18146e+06	16.0913	-2.30302e+06
16.0921	1.84745e+06	16.1	-6.80438e+06	16.1	-5.32422e+06	16.091	-2.63833e+06
16.0918	2.32374e+06	16.1	-5.72839e+06	16.1	-4.49878e+06	16.0907	-3.7466e+06
16.0914	2.68045e+06	16.1	-4.68896e+06	16.1	-4.1254e+06	16.0904	-4.15073e+06
16.0911	1.73198e+06	16.1	-4.5138e+06	16.1	-3.37134e+06	16.0901	-3.97072e+06
16.0908	1.74435e+06	16.1	-3.89592e+06	16.1	-1.53742e+06	16.0898	-4.17897e+06
16.0905	2.11343e+06	16.1	-2.61781e+06	16.1	-1.12012e+06	16.0895	-4.15955e+06
16.0902	672174	16.1	-3.38006e+06	16.1	-2.32443e+06	16.0892	-3566592
16.0899	608256	16.1	-4.4291e+06	16.1	-3.50129e+06	16.0888	-3.47129e+06
16.0896	845373	16.1	-4.84872e+06	16.1	-4.62506e+06	16.0885	-2.37185e+06
16.0892	1.12167e+06	16.1	-5.25102e+06	16.1	-5.49078e+06	16.0882	-1.99419e+06
16.0889	791764	16.1	-3.95944e+06	16.1	-5.46332e+06	16.0879	-3.08834e+06
16.0886	-727845	16.1	-3.29921e+06	16.1	-5.08263e+06	16.0876	-4.46309e+06
16.0883	-1.38146e+06	16.1	-3.87474e+06	16.1	-5.16133e+06	16.0873	-4.50545e+06
16.088	-925786	16.1	-3.27996e+06	16.1	-7.00074e+06	16.087	-3.42718e+06
16.0877	-230931	16.1	-983604	16.1	-8.38625e+06	16.0867	-3.41129e+06
16.0874	552585	16.1	-152064	16.1	-9.59056e+06	16.0863	-3.60542e+06
16.0871	1.29486e+06	16.1	-1.0067e+06	16.1	-9.85228e+06	16.086	-4.66604e+06
16.0867	1.56703e+06	16.1	-1.58031e+06	16.1	-9.19156e+06	16.0857	-5.13723e+06
16.0864	1.03919e+06	16.1	-2.22899e+06	16.1	-7.89574e+06	16.0854	-4.90428e+06
16.0861	1.22888e+06	16.1	-2.11157e+06	16.1	-7.76579e+06	16.0851	-3.83131e+06
16.0858	839187	16.1	-2.23284e+06	16.1	-8.80171e+06	16.0848	-2.5095e+06
16.0855	286602	16.1	-2.87959e+06	16.1	-8.95546e+06	16.0845	-1.98536e+06
16.0852	-169075	16.1	-2.19819e+06	16.1	-8.5949e+06	16.0842	-1.98007e+06
16.0849	-612380	16.1	-1.01825e+06	16.1	-8.11903e+06	16.0838	-2.85892e+06
16.0846	-1.70518e+06	16.1	-1.28003e+06	16.1	-7.22037e+06	16.0835	-5.109e+06
16.0843	-1.78765e+06	16.1	-1.89406e+06	16.1	-6.21373e+06	16.0832	-5.79902e+06
16.0839	-1.72786e+06	16.1	-1.94603e+06	16.1	-5.95749e+06	16.0829	-5.21665e+06
16.0836	-1.05568e+06	16.1	-2.60049e+06	16.1	-5.80009e+06	16.0826	-3.86484e+06
16.0833	53609	16.1	-2.61204e+06	16.1	-5.87147e+06	16.0823	-1.47358e+06
16.083	-175260	16.1	-2.20782e+06	16.1	-6.13869e+06	16.082	-75884.9
16.0827	-1.10311e+06	16.1	-1.80552e+06	16.1	-6.76464e+06	16.0816	-1.1471e+06
16.0824	-2.67426e+06	16.1	-1.08947e+06	16.1	-6.8287e+06	16.0813	-1.71535e+06
16.0821	-2.89695e+06	16.1	-933557	16.1	-5.29677e+06	16.081	-91767.8
16.0817	-1.75054e+06	16.1	-1.32623e+06	16.1	-4.41641e+06	16.0807	-142946
16.0814	-1.3093e+06	16.1	-2.61011e+06	16.1	-4.92157e+06	16.0804	-1.40828e+06
16.0811	-573204	16.1	-3.22992e+06	16.1	-5.74884e+06	16.0801	-1.6677e+06
16.0808	350520	16.1	-3.93827e+06	16.1	-5.35168e+06	16.0798	-2.0136e+06
16.0805	785578	16.1	-2.99893e+06	16.1	-5.95566e+06	16.0795	-2.4142e+06
16.0802	637122	16.1	-706424	16.1	-7.54616e+06	16.0791	-3.56306e+06
16.0799	253612	16.1	517788	16.1	-7.22769e+06	16.0788	-4.04661e+06
16.0796	-787640	16.1	1.26656e+06	16.1	-5.81107e+06	16.0785	-3.33541e+06
16.0792	-1.7959e+06	16.1	2.10195e+06	16.1	-5.44319e+06	16.0782	-1.59358e+06
16.0789	-1.09074e+06	16.1	2.37335e+06	16.1	-6.48644e+06	16.0779	-522371
16.0786	-255674	16.1	816141	16.1	-8.56195e+06	16.0776	-388249
16.0783	-618565	16.1	-864262	16.1	-10100000	16.0773	478252
16.078	-1.78559e+06	16.1	-1.46097e+06	16.1	-10500000	16.077	56472.5
16.0777	-2.31756e+06	16.1	-1.70735e+06	16.1	-10200000	16.0767	146476
16.0774	-1.29693e+06	16.1	-1.13374e+06	16.1	-9.35628e+06	16.0763	-58237.3
16.0771	-160827	16.1	-517788	16.1	-7.71454e+06	16.076	-661787
16.0768	-360830	16.1	-1.46289e+06	16.1	-7.8152e+06	16.0757	-1.39593e+06
16.0764	-1.1196e+06	16.1	-2.97583e+06	16.1	-7.88475e+06	16.0754	-1.8583e+06
16.0761	-903106	16.1	-2.81992e+06	16.1	-6.75365e+06	16.0751	-1.78418e+06
16.0758	-183508	16.1	-281030	16.1	-6.47912e+06	16.0748	-2.01183e+06
16.0755	-129899	16.1	1.16454e+06	16.1	-6.24667e+06	16.0745	-3.74307e+06
16.0752	-230931	16.1	1.12219e+06	16.1	-6.51206e+06	16.0741	-4.06249e+06
16.0749	1.13816e+06	16.1	296429	16.1	-6.7262e+06	16.0738	-3.72719e+06
16.0746	1.37734e+06	16.1	-431169	16.1	-6.04168e+06	16.0735	-3.97425e+06
16.0742	540214	16.1	-975904	16.1	-5.81473e+06	16.0732	-4.53721e+06
16.0739	-616504	16.1	-1.34355e+06	16.1	-5.35534e+06	16.0729	-4.41015e+06
16.0736	-1.96704e+06	16.1	-1.41862e+06	16.1	-4.33405e+06	16.0726	-3.33364e+06
16.0733	-3.31345e+06	16.1	-1.22614e+06	16.1	-3.78131e+06	16.0723	-3.6213e+06
16.073	-3.44129e+06	16.1	-1.32815e+06	16.1	-3.83256e+06	16.072	-4.45074e+06
16.0727	-2.17941e+06	16.1	-864262	16.1	-4.2096e+06	16.0717	-4.9484e+06
16.0724	-1.45157e+06	16.1	-1.16262e+06	16.1	-4.93621e+06	16.0713	-4.64663e+06
16.0721	-1216512	16.1	-1.75547e+06	16.1	-6.88909e+06	16.071	-5.41254e+06
16.0717	-585575	16.1	-2.51194e+06	16.1	-7.41072e+06	16.0707	-6.35492e+06
16.0714	833001	16.1	-2.36758e+06	16.1	-7.05382e+06	16.0704	-5.64196e+06
16.0711	1.35466e+06	16.1	-2.42917e+06	16.1	-7.35764e+06	16.0701	-4.45074e+06
16.0708	451553	16.1	-3.94789e+06	16.1	-6.5267e+06	16.0698	-2.82186e+06
16.0705	-1.00826e+06	16.1	-4.07301e+06	16.1	-6.54134e+06	16.0695	-2.76362e+06
16.0702	-536090	16.1	-4.25394e+06	16.1	-6.3876e+06	16.0692	-3.52071e+06
16.0699	-476295	16.1	-2.53119e+06	16.1	-4.82456e+06	16.0688	-4.44721e+06
16.0696	-1.34435e+06	16.1	-1.15877e+06	16.1	-3.62574e+06	16.0685	-4.57251e+06
16.0692	-1.62889e+06	16.1	-1.81322e+06	16.1	-2.35188e+06	16.0682	-3.20658e+06
16.0689	913415	16.1	-1.742e+06	16.1	-2.87168e+06	16.0679	-2.97716e+06
16.0686	3.73614e+06	16.1	-775719	16.1	-5.17597e+06	16.0676	-3.35658e+06
16.0683	3.32582e+06	16.1	386897	16.1	-7.50589e+06	16.0673	-2.47244e+06
16.068	696917	16.1	-486990	16.1	-8.45946e+06	16.067	-1.65182e+06
16.0677	-86599.2	16.1	-927783	16.1	-7.46929e+06	16.0666	-2.69833e+06
16.0674	-162889	16.1	-463891	16.1	-5.30226e+06	16.0663	-4.26015e+06
16.0671	659803	16.1	-2.49654e+06	16.1	-4.87581e+06	16.066	-4.84958e+06
16.0667	882487	16.1	-2.7872e+06	16.1	-5.54385e+06	16.0657	-5.39489e+06
16.0664	950529	16.1	-1.82862e+06	16.1	-6.21556e+06	16.0654	-4.31662e+06
16.0661	797949	16.1	-2.15969e+06	16.1	-6.61456e+06	16.0651	-2.1036e+06
16.0658	488667	16.1	-2.83147e+06	16.1	-6.83419e+06	16.0648	-817087
16.0655	26804.5	16.1	-3497472	16.1	-7.20207e+06	16.0645	-783556
16.0652	-756712	16.1	-4.05953e+06	16.1	-6.29975e+06	16.0642	-2.04889e+06
16.0649	-237117	16.1	-3.71498e+06	16.1	-5.75433e+06	16.0638	-2.46714e+06
16.0646	261859	16.1	-3.01241e+06	16.1	-5.66282e+06	16.0635	-2.55009e+06
16.0642	1.06187e+06	16.1	-4.46183e+06	16.1	-4.52074e+06	16.0632	-2.98245e+06
16.0639	1.50518e+06	16.1	-5.1952e+06	16.1	-4.56284e+06	16.0629	-3.61424e+06
16.0636	1.69281e+06	16.1	-4.72361e+06	16.1	-4.44936e+06	16.0626	-3.85425e+06
16.0633	1.22888e+06	16.1	-4.1577e+06	16.1	-5.02406e+06	16.0623	-3.50483e+06
16.063	901044	16.1	-4.43295e+06	16.1	-5.77996e+06	16.062	-3.02657e+06
16.0627	626813	16.1	-4.04991e+06	16.1	-5.52189e+06	16.0617	-3.39188e+06
16.0624	-1.51342e+06	16.1	-3.97869e+06	16.1	-4.25352e+06	16.0613	-3.83837e+06
16.062	-3.12376e+06	16.1	-4.46568e+06	16.1	-4.39262e+06	16.061	-2.77951e+06
16.0617	-2.34436e+06	16.1	-3.95559e+06	16.1	-5.26199e+06	16.0607	-1.65006e+06
16.0614	-371139	16.1	-2.56584e+06	16.1	-5.75799e+06	16.0604	-1.1171e+06
16.0611	1.33404e+06	16.1	-769944	16.1	-6.95132e+06	16.0601	-321187
16.0608	-270107	16.1	194411	16.1	-8.04765e+06	16.0598	3529.53
16.0605	-2.88045e+06	16.1	922008	16.1	-8.99572e+06	16.0595	-458839
16.0602	-2.14642e+06	16.1	315677	16.1	-7.91587e+06	16.0591	-1.74006e+06
16.0599	-744340	16.1	-1.90754e+06	16.1	-6.29792e+06	16.0588	-2.51303e+06
16.0596	-220622	16.1	-2.0596e+06	16.1	-5.85683e+06	16.0585	-2.82539e+06
16.0592	-1.40621e+06	16.1	-1.37435e+06	16.1	-5.42489e+06	16.0582	-2.93834e+06
16.0589	-2.04951e+06	16.1	-1.16839e+06	16.1	-5.00576e+06	16.0579	-2.89775e+06
16.0586	-418563	16.1	-1.05675e+06	16.1	-4.44021e+06	16.0576	-3.44482e+06
16.0583	206188	16.1	-1.53411e+06	16.1	-5.46881e+06	16.0573	-2.80774e+06
16.058	-1.18352e+06	16.1	-2.24631e+06	16.1	-7.39425e+06	16.057	-762379
16.0577	-2.44333e+06	16.1	-1.65923e+06	16.1	-7.91953e+06	16.0567	-453545
16.0574	-1.94023e+06	16.1	-409995	16.1	-7.50589e+06	16.0563	-1.34299e+06
16.0571	-113404	16.1	-411920	16.1	-7.13069e+06	16.056	-1.68535e+06
16.0567	1.47631e+06	16.1	-1.742e+06	16.1	-7.30639e+06	16.0557	-728848
16.0564	1.87632e+06	16.1	-1.87481e+06	16.1	-6.78294e+06	16.0554	-707671
16.0561	1.04744e+06	16.1	-115492	16.1	-6.40774e+06	16.0551	-1.70829e+06
16.0558	-311345	16.1	1.59763e+06	16.1	-5.91357e+06	16.0548	-3.36541e+06
16.0555	-2.80623e+06	16.1	579383	16.1	-5.7763e+06	16.0545	-4.94487e+06
16.0552	-5.06399e+06	16.1	-1.23576e+06	16.1	-5.952e+06	16.0541	-5.99138e+06
16.0549	-5.30111e+06	16.1	-3.11827e+06	16.1	-6.55782e+06	16.0538	-5.0437e+06
16.0545	-4.88254e+06	16.1	-3.97869e+06	16.1	-7.43085e+06	16.0535	-3.8419e+06
16.0542	-2.97942e+06	16	-3.14522e+06	16.1	-7.99457e+06	16.0532	-4.00955e+06
16.0539	-1.69075e+06	16	-1.42055e+06	16.1	-8.74681e+06	16.0529	-3.38659e+06
16.0536	-2.65365e+06	16	-654453	16.1	-9.68207e+06	16.0526	-3.82072e+06
16.0533	-2.40828e+06	16	-1.20111e+06	16.1	-10100000	16.0523	-3.84895e+06
16.053	-1.68868e+06	16	-2.20782e+06	16.1	-9.55578e+06	16.052	-3.6566e+06
16.0527	-618565	16	-3.78235e+06	16.1	-10300000	16.0516	-3.75895e+06
16.0524	313406	16	-4.00371e+06	16.1	-10800000	16.0513	-4.21073e+06
16.0521	2.15673e+06	16	-3.86512e+06	16.1	-10800000	16.051	-3.56483e+06
16.0517	3.43098e+06	16	-4.46568e+06	16.1	-10500000	16.0507	-3.46071e+06
16.0514	3.33201e+06	16	-3.38391e+06	16.1	-10500000	16.0504	-3.61424e+06
16.0511	2.90932e+06	16	-2.16932e+06	16.1	-9.6656e+06	16.0501	-3.92131e+06
16.0508	1.28662e+06	16	-2.19242e+06	16.1	-7.38143e+06	16.0498	-3.38482e+06
16.0505	-579390	16	-2.06345e+06	16.1	-6.54318e+06	16.0495	-2.5042e+06
16.0502	-1.90931e+06	16	-1.98646e+06	16.1	-6.86713e+06	16.0492	-2.32773e+06
16.0499	-2.85159e+06	16	-2.3618e+06	16.1	-7.39791e+06	16.0488	-1.67653e+06
16.0495	-3.40005e+06	16	-2.92194e+06	16.1	-7.09774e+06	16.0485	-799439
16.0492	-2.7155e+06	16	-2.81607e+06	16.1	-7.03551e+06	16.0482	15882.9
16.0489	-1.30311e+06	16	-1.93256e+06	16.1	-8.31487e+06	16.0479	-157064
16.0486	-1.45775e+06	16	-1.65346e+06	16.1	-9.39838e+06	16.0476	-1.1118e+06
16.0483	-2.85983e+06	16	-2.96236e+06	16	-9.17692e+06	16.0473	-2.10713e+06
16.048	-2.29694e+06	16	-3.69958e+06	16	-8.72301e+06	16.047	-2.74774e+06
16.0477	-1.31961e+06	16	-2585088	16	-9.11652e+06	16.0466	-2.86245e+06
16.0474	-612380	16	-1.76702e+06	16	-8.92983e+06	16.0463	-1.41534e+06
16.047	-665989	16	-2.10002e+06	16	-8.55829e+06	16.046	-38824.9
16.0467	-2.07013e+06	16	-3.01433e+06	16	-9.35079e+06	16.0457	-1.41181e+06
16.0464	-2.96087e+06	16	-2.77757e+06	16	-9.52101e+06	16.0454	-2.93128e+06
16.0461	-1.76085e+06	16	-2.55237e+06	16	-8.51253e+06	16.0451	-2.12301e+06
16.0458	113404	16	-1.93449e+06	16	-8.5894e+06	16.0448	-1.75065e+06
16.0455	1.1629e+06	16	-311827	16	-9.18973e+06	16.0445	-1.89359e+06
16.0452	1.60415e+06	16	-26948.1	16	-9.36909e+06	16.0441	-2.59774e+06
16.0449	171136	16	-2.53312e+06	16	-8.16661e+06	16.0438	-3234816
16.0446	218560	16	-4.59079e+06	16	-6.49193e+06	16.0435	-2.60127e+06
16.0442	686608	16	-5.1259e+06	16	-5.57497e+06	16.0432	-2.39655e+06
16.0439	1.23301e+06	16	-4.0884e+06	16	-6.37845e+06	16.0429	-1.52476e+06
16.0436	1.18558e+06	16	-3.68226e+06	16	-7.9781e+06	16.0426	-26471.5
16.0433	680422	16	-4.13268e+06	16	-7.936e+06	16.0423	74120.2
16.043	-536090	16	-4.13075e+06	16	-7.22952e+06	16.042	1.21945e+06
16.0427	-1.02682e+06	16	-4.31746e+06	16	-7.33385e+06	16.0417	2.58891e+06
16.0424	-288664	16	-5.12783e+06	16	-7.09042e+06	16.0413	1.73124e+06
16.042	-381449	16	-5.09703e+06	16	-6.95498e+06	16.041	-164123
16.0417	-1.34023e+06	16	-3.21644e+06	16	-6.95864e+06	16.0407	-1.28651e+06
16.0414	-909291	16	-1.7959e+06	16	-6.89825e+06	16.0404	-1.65535e+06
16.0411	212374	16	-1.70928e+06	16	-6.9861e+06	16.0401	-1.41358e+06
16.0408	288664	16	-2.19049e+06	16	-7.45281e+06	16.0398	-1.06768e+06
16.0405	-1.08661e+06	16	-3.53019e+06	16	-7.21671e+06	16.0395	-1.94124e+06
16.0402	-1.87013e+06	16	-4.36173e+06	16	-7.27345e+06	16.0391	-2.04889e+06
16.0399	-2.45364e+06	16	-4.62159e+06	16	-8.23067e+06	16.0388	-1.32181e+06
16.0395	-1.65569e+06	16	-4.32131e+06	16	-9.01952e+06	16.0385	-704142
16.0392	-1.36084e+06	16	-3.76888e+06	16	-8.93898e+06	16.0382	-331776
16.0389	-1.25569e+06	16	-4.43295e+06	16	-8.22518e+06	16.0379	-832970
16.0386	-981457	16	-3.74963e+06	16	-8.06229e+06	16.0376	-1.45064e+06
16.0383	-1.9856e+06	16	-2.97006e+06	16	-6.91655e+06	16.0373	-2.30302e+06
16.038	-771145	16	-2.741e+06	16	-6.74816e+06	16.037	-3.58953e+06
16.0377	1.98766e+06	16	-2.98161e+06	16	-7.55714e+06	16.0367	-3.38659e+06
16.0374	2.91344e+06	16	-3.62451e+06	16	-7.06297e+06	16.0363	-2.37714e+06
16.0371	2.02683e+06	16	-3.18372e+06	16	-6.62005e+06	16.036	-2.73362e+06
16.0367	1.15053e+06	16	-1.75547e+06	16	-6.70607e+06	16.0357	-3.42188e+06
16.0364	-35052	16	-2.43495e+06	16	-6.45532e+06	16.0354	-4.04308e+06
16.0361	-191755	16	-3.70151e+06	16	-6.1515e+06	16.0351	-4.58486e+06
16.0358	767021	16	-3.70921e+06	16	-6.84334e+06	16.0348	-3.41659e+06
16.0355	1.48868e+06	16	-2.76795e+06	16	-7.74016e+06	16.0345	-1.39064e+06
16.0352	1.06599e+06	16	-2.80837e+06	16	-7.89208e+06	16.0341	-802969
16.0349	1.61858e+06	16	-2.36758e+06	16	-8.27826e+06	16.0338	-2.37714e+06
16.0345	2.50313e+06	16	-979754	16	-9.12567e+06	16.0335	-3.95837e+06
16.0342	2.05158e+06	16	-983604	16	-8.57293e+06	16.0332	-5.169e+06
16.0339	14433.2	16	-821916	16	-6.93302e+06	16.0329	-3.87013e+06
16.0336	758774	16	-329151	16	-5.92821e+06	16.0326	-2.80951e+06
16.0333	1.70105e+06	16	-1.75355e+06	16	-5.85683e+06	16.0323	-3.22776e+06
16.033	1.88869e+06	16	-2.93349e+06	16	-5.0625e+06	16.032	-3.91602e+06
16.0327	977333	16	-3.03358e+06	16	-4.72756e+06	16.0316	-3.76072e+06
16.0324	-1.47425e+06	16	-3.35888e+06	16	-5.1961e+06	16.0313	-4.74546e+06
16.0321	-3.3052e+06	16	-2.55237e+06	16	-6.42421e+06	16.031	-6.06021e+06
16.0317	-3.57737e+06	16	-1.57839e+06	16	-8.08425e+06	16.0307	-5391360
16.0314	-1.93405e+06	16	-1.6804e+06	16	-8.28375e+06	16.0304	-4.45074e+06
16.0311	-686608	16	-3.09133e+06	16	-7.79324e+06	16.0301	-3317760
16.0308	288664	16	-3.35311e+06	16	-6.06182e+06	16.0298	-3.38129e+06
16.0305	960838	16	-2.90461e+06	16	-4.18946e+06	16.0295	-2.79892e+06
16.0302	849497	16	-2.12505e+06	16	-4.36151e+06	16.0291	-2.11419e+06
16.0299	1.33816e+06	16	-1.98261e+06	16	-4.7605e+06	16.0288	-1.79653e+06
16.0296	14433.2	16	-2.58701e+06	16	-4.82639e+06	16.0285	-772967
16.0292	414439	16	-3.60719e+06	16	-4.96732e+06	16.0282	-1.08357e+06
16.0289	-146394	16	-4.19042e+06	16	-5.19244e+06	16.0279	-1.89712e+06
16.0286	-1.94023e+06	16	-3.00856e+06	16	-5.53836e+06	16.0276	-1.10827e+06
16.0283	-2.93612e+06	16	-3.32423e+06	16	-5.82022e+06	16.0273	-898266
16.028	-2.79798e+06	16	-2.39838e+06	16	-6.92936e+06	16.027	-1.00062e+06
16.0277	-3.54438e+06	16	-2.33678e+06	16	-7.24966e+06	16.0266	-982975
16.0274	-4257792	16	-3.62066e+06	16	-6.03802e+06	16.0263	-1.09768e+06
16.027	-2.28663e+06	16	-3.45705e+06	16	-5.3352e+06	16.026	-600020
16.0267	-1.59384e+06	16	-2.39453e+06	16	-5.26932e+06	16.0257	-162358
16.0264	-2.89901e+06	16	-1.40322e+06	16	-5.76532e+06	16.0254	-783556
16.0261	-3.53407e+06	16	-1.72083e+06	16	-6.92753e+06	16.0251	-259421
16.0258	-2.50519e+06	16	-1.409e+06	16	-8.36611e+06	16.0248	-1.09945e+06
16.0255	-1.30311e+06	16	-910459	16	-8.0568e+06	16.0245	-2.33831e+06
16.0252	-820630	16	-477365	16	-7.51138e+06	16.0241	-1.95889e+06
16.0249	-309283	16	-529337	16	-7.71088e+06	16.0238	-1.10827e+06
16.0246	183508	16	-1.45135e+06	16	-7.839e+06	16.0235	-742966
16.0242	-218560	16	-1.0144e+06	16	-7.7786e+06	16.0232	-2.26596e+06
16.0239	-1.67631e+06	16	-1.19919e+06	16	-7.96712e+06	16.0229	-3068928
16.0236	-1.90106e+06	16	-1.54759e+06	16	-7.38692e+06	16.0226	-2.68244e+06
16.0233	-2.32787e+06	16	-2.3541e+06	16	-6.05816e+06	16.0223	-2.49891e+06
16.023	-2.52581e+06	16	-1.64576e+06	16	-4.59578e+06	16.022	-2.59597e+06
16.0227	-2.45364e+06	16	513938	16	-2.8552e+06	16.0216	-2.25537e+06
16.0224	-3.61655e+06	16	1.73045e+06	16	-2.30613e+06	16.0213	-2.96834e+06
16.0221	-3.09901e+06	16	-689100	16	-2.7161e+06	16.021	-3.49953e+06
16.0217	-2.20209e+06	16	-3.02396e+06	16	-4.38896e+06	16.0207	-2.50597e+06
16.0214	-2.34849e+06	16	-2.59086e+06	16	-6.25399e+06	16.0204	-1.10121e+06
16.0211	-1.83302e+06	16	-3.13752e+06	16	-8.02568e+06	16.0201	-769438
16.0208	-523719	16	-2.60434e+06	16	-7.05016e+06	16.0198	-1.02709e+06
16.0205	-1.74848e+06	16	-1.52641e+06	16	-4.63422e+06	16.0194	515312
16.0202	-3.05159e+06	16	-2.53119e+06	16	-3.29813e+06	16.0191	1.89536e+06
16.0199	-3.1485e+06	16	-3.32616e+06	16	-3.98264e+06	16.0188	1.53182e+06
16.0195	-3.13819e+06	16	-2.92001e+06	16	-4.42923e+06	16.0185	391778
16.0192	-1.93405e+06	16	-1.90176e+06	16	-5.61523e+06	16.0182	328246
16.0189	-142270	16	-1.28196e+06	16	-6.66946e+06	16.0179	1.86536e+06
16.0186	1.266e+06	16	-948956	16	-6.30341e+06	16.0176	2.35243e+06
16.0183	2.69695e+06	16	-1.6804e+06	16	-6.14235e+06	16.0173	1.59005e+06
16.018	2.97118e+06	16	-1.98838e+06	16	-6.48095e+06	16.017	1.04827e+06
16.0177	2.08869e+06	16	-1672704	16	-6.22471e+06	16.0166	15882.9
16.0174	2.04539e+06	16	-2.21167e+06	16	-7.19292e+06	16.0163	-1.35005e+06
16.0171	2.2557e+06	16	-2.65631e+06	16	-7.35581e+06	16.016	-937091
16.0167	2.09694e+06	16	-2.22514e+06	16	-6.14052e+06	16.0157	-7059.06
16.0164	2.20415e+06	16	-1.56491e+06	16	-6.61089e+06	16.0154	-238243
16.0161	3.71758e+06	16	-1.33585e+06	16	-7.86645e+06	16.0151	-1.45593e+06
16.0158	4.14233e+06	16	-1368576	16	-8.81087e+06	16.0148	-1.28475e+06
16.0155	3.56912e+06	16	-1.17609e+06	16	-9.38008e+06	16.0145	-1.07298e+06
16.0152	2.42271e+06	16	-812291	16	-9.59239e+06	16.0141	-1.55652e+06
16.0149	2.61241e+06	16	-1.409e+06	16	-8.65712e+06	16.0138	-1.87418e+06
16.0145	3.28252e+06	16	-968205	16	-7.58093e+06	16.0135	-1.80712e+06
16.0142	3.62892e+06	16	-823840	16	-6.92387e+06	16.0132	-2.0436e+06
16.0139	2.79798e+06	16	-873887	16	-7.03551e+06	16.0129	-2.05948e+06
16.0136	841249	16	-338775	16	-8.73949e+06	16.0126	-956503
16.0133	-1.80003e+06	16	-157839	16	-9.97857e+06	16.0123	393543
16.013	-3.82273e+06	16	-1.30506e+06	16	-11400000	16.0119	-555901
16.0127	-3.00623e+06	16	-2.20397e+06	16	-10800000	16.0116	-1.72065e+06
16.0124	-2.36911e+06	16	-2280960	16	-8.38442e+06	16.0113	-1.46829e+06
16.012	-977333	16	-991303	16	-6.66946e+06	16.011	-594726
16.0117	-22680.7	16	177087	16	-5.66465e+06	16.0107	829440
16.0114	224745	16	-86618.7	16	-6.44434e+06	16.0104	1.39593e+06
16.0111	140208	16	-802667	16	-7.71088e+06	16.0101	705906
16.0108	-1.02888e+06	16	-1.74777e+06	16	-8.28741e+06	16.0098	273539
16.0105	-445367	16	-1.28196e+06	16	-7.67611e+06	16.0095	-873559
16.0102	459800	16	-169388	16	-7.43268e+06	16.0091	-391778
16.0099	301035	16	927783	16	-7.46746e+06	16.0088	-838264
16.0095	-86599.2	16	3.19527e+06	16	-7.58276e+06	16.0085	-654728
16.0092	-1.87219e+06	16	1.81707e+06	16	-7.23684e+06	16.0082	-395308
16.0089	-2.91138e+06	16	-833465	16	-7.15265e+06	16.0079	-289422
16.0086	-3.1918e+06	16	-2.47345e+06	16	-6.9623e+06	16.0076	-232949
16.0083	-2.81035e+06	16	-4.1885e+06	16	-6.27596e+06	16.0073	-753555
16.008	-2.44746e+06	16	-4.41178e+06	16	-5.93919e+06	16.0069	-1.30416e+06
16.0077	-1.59178e+06	16	-3.52634e+06	16	-7.28626e+06	16.0066	-568255
16.0074	-1.61652e+06	16	-3649536	16	-8.44298e+06	16.0063	1.0871e+06
16.007	-923724	16	-2.24631e+06	16	-9.58873e+06	16.006	1.94301e+06
16.0067	-833001	16	-560134	16	-8.79073e+06	16.0057	2.37185e+06
16.0064	-1.54023e+06	16	-163613	16	-7.97078e+06	16.0054	1.67476e+06
16.0061	-1.97322e+06	16	-1.55721e+06	16	-8.79622e+06	16.0051	-194124
16.0058	-1.23507e+06	16	-2737152	16	-8.58574e+06	16.0048	-2.83951e+06
16.0055	-484543	16	-2.00378e+06	16	-9.06344e+06	16.0044	-3.57542e+06
16.0052	-595885	16	-1.34355e+06	16	-9.98406e+06	16.0041	-2.95775e+06
16.0049	-107218	16	-1.81899e+06	16	-9.03233e+06	16.0038	-2.38773e+06
16.0045	-103094	16	-1.53411e+06	16	-7.62486e+06	16.0035	-2.20243e+06
16.0042	-762897	16	-925858	16	-7.73284e+06	16.0032	-1.44181e+06
16.0039	-1.40414e+06	16	-1.36665e+06	16	-7.49674e+06	16.0029	-1.2671e+06
16.0036	-1.45981e+06	16	-2737152	16	-7.26613e+06	16.0026	-213537
16.0033	-459800	16	-3.46475e+06	16	-7.05199e+06	16.0023	-162358
16.003	505162	16	-2.48692e+06	16	-4.53355e+06	16.002	-552372
16.0027	-51547.1	16	-1.4321e+06	16	-1.99315e+06	16.0016	-400602
16.0024	-591761	16	-510088	16	-2.00962e+06	16.0013	-510017
16.002	-540214	16	-309903	16	-4.36883e+06	16.001	-483546
16.0017	65980.3	16	-945107	16	-5.66099e+06	16.0007	748261
16.0014	30928.3	16	-311827	16	-5.97579e+06	16.0004	1.65182e+06
16.0011	-478357	16	662152	16	-6.24484e+06	16.0001	1.5777e+06
16.0008	-1.11754e+06	16	-704499	16	-6.42787e+06	15.9998	497664
16.0005	-1.1196e+06	16	-1.21074e+06	16	-7.24782e+06	15.9994	368836
16.0002	-1.03507e+06	16	-1.37628e+06	16	-8.34049e+06	15.9991	-728848
15.9999	-37113.9	16	-2.10387e+06	16	-9.06527e+06	15.9988	-1.01474e+06
15.9995	208250	16	-3.59756e+06	16	-10000000	15.9985	-679435
15.9992	-1.16909e+06	16	-3.64569e+06	16	-10800000	15.9982	-1.62006e+06
15.9989	-1.02682e+06	16	-2.66593e+06	16	-11800000	15.9979	-2.71774e+06
15.9986	548461	16	-2.09425e+06	16	-11800000	15.9976	-2.53597e+06
15.9983	1.10311e+06	16	-1.55721e+06	16	-11000000	15.9973	-2.76362e+06
15.998	222684	16	-1.32815e+06	16	-10300000	15.997	-2.99834e+06
15.9977	-400006	16	-171313	16	-10700000	15.9966	-3.41835e+06
15.9974	-661865	16	904685	16	-10900000	15.9963	-3.82425e+06
15.997	68042.2	16	517788	16	-9.6052e+06	15.996	-3.07952e+06
15.9967	350520	16	-159763	16	-8.55829e+06	15.9957	-2.12301e+06
15.9964	171136	16	-1.63998e+06	16	-8.18675e+06	15.9954	-1.95889e+06
15.9961	-272169	16	-2.50232e+06	16	-7.55897e+06	15.9951	-2.76539e+06
15.9958	-1.39383e+06	16	-1976832	16	-7.94881e+06	15.9948	-3.85954e+06
15.9955	-1.73611e+06	16	-1.83824e+06	16	-8.66445e+06	15.9945	-3.78542e+06
15.9952	-1.85157e+06	16	-2.53119e+06	16	-7.99091e+06	15.9941	-4.09955e+06
15.9948	-1.83095e+06	16	-2.29251e+06	16	-6.98976e+06	15.9938	-4.24073e+06
15.9945	-585575	16	-2.02688e+06	16	-6.71705e+06	15.9935	-3.00187e+06
15.9942	-822692	16	-3.39545e+06	16	-7.90123e+06	15.9932	-1.77359e+06
15.9939	-1.43095e+06	16	-3.66493e+06	16	-8.22701e+06	15.9929	-1.50535e+06
15.9936	-717536	16	-2.52542e+06	16	-8.42834e+06	15.9926	-1.52652e+06
15.9933	-585575	16	-202110	16	-8.12818e+06	15.9923	-2.7248e+06
15.993	-437120	16	1.12412e+06	16	-8.80171e+06	15.9919	-2.69127e+06
15.9927	639184	16	-587083	16	-10300000	15.9916	-2.62421e+06
15.9924	876301	16	-2.54082e+06	16	-10400000	15.9913	-2.0136e+06
15.992	523719	16	-2.24439e+06	16	-9.41485e+06	15.991	-1.31652e+06
15.9917	507224	16	-818066	16	-8.38259e+06	15.9907	-921208
15.9914	1.33198e+06	16	-523562	16	-8.60405e+06	15.9904	416485
15.9911	936096	16	346475	16	-8.71752e+06	15.9901	790615
15.9908	-307221	16	128966	16	-7.78958e+06	15.9898	-328246
15.9905	-865992	16	-452342	16	-6.29975e+06	15.9894	-1.2724e+06
15.9902	-958776	16	-2.26556e+06	16	-4.56467e+06	15.9891	-1.6677e+06
15.9899	-1.64538e+06	16	-3.76118e+06	16	-5.30775e+06	15.9888	-1.30593e+06
15.9895	-1.58765e+06	16	-3.30691e+06	16	-6.76281e+06	15.9885	-817087
15.9892	-1.2495e+06	16	-3.39353e+06	16	-8.50704e+06	15.9882	-908854
15.9889	-1.00208e+06	16	-2.60434e+06	16	-8.99389e+06	15.9879	-1.60594e+06
15.9886	129899	16	-2.19434e+06	16	-8.68824e+06	15.9876	-1.6077e+06
15.9883	1.62889e+06	16	-2.19242e+06	16	-8.60771e+06	15.9873	-1.34299e+06
15.988	1.86807e+06	16	-1.42632e+06	16	-8.39174e+06	15.987	-665317
15.9877	173198	16	-1.03942e+06	16	-7.55897e+06	15.9866	-1.32534e+06
15.9873	-1.20208e+06	16	-1.31083e+06	16	-7.08127e+06	15.9863	-2.36302e+06
15.987	-1.80827e+06	16	-1.17609e+06	16	-7.28443e+06	15.986	-2.66303e+06
15.9867	-3.00004e+06	16	-103942	16	-6.70058e+06	15.9857	-3.04952e+06
15.9864	-4.41037e+06	16	985529	16	-5.75799e+06	15.9854	-2.23772e+06
15.9861	-4.41037e+06	16	2.27326e+06	16	-5.71407e+06	15.9851	-407661
15.9858	-2.95056e+06	16	2.07115e+06	16	-5.27481e+06	15.9848	307069
15.9855	-1.42064e+06	16	1.04327e+06	16	-5.5768e+06	15.9845	51178.2
15.9852	-144332	16	-496614	16	-6.24301e+06	15.9841	-804733
15.9848	1.28043e+06	16	-1.00285e+06	16	-9.5448e+06	15.9838	-2.90128e+06
15.9845	2.55674e+06	16	-862338	16	-11200000	15.9835	-3.26482e+06
15.9842	3.04953e+06	16	-1.03558e+06	16	-9.29222e+06	15.9832	-2.40361e+06
15.9839	2.63303e+06	16	-384972	16	-7.57178e+06	15.9829	-2.18831e+06
15.9836	1.75054e+06	16	157839	16	-7.37045e+06	15.9826	-2.90833e+06
15.9833	2.36292e+06	16	103942	16	-7.35215e+06	15.9823	-2.37361e+06
15.983	2.22271e+06	16	-1.02595e+06	16	-7.32653e+06	15.9819	-769438
15.9827	1.34435e+06	16	-2.16162e+06	16	-7.98542e+06	15.9816	-1.23181e+06
15.9824	336087	16	-2.82762e+06	16	-7.35764e+06	15.9813	-1.05709e+06
15.982	-1.32992e+06	16	-1.72852e+06	16	-6.98793e+06	15.981	-300010
15.9817	-2.04127e+06	16	-1.0067e+06	16	-8.29656e+06	15.9807	-2.24478e+06
15.9814	-1.73817e+06	16	-1.94988e+06	16	-9.65462e+06	15.9804	-2.85716e+06
15.9811	-1.47425e+06	16	-1.99993e+06	16	-10100000	15.9801	-3.52953e+06
15.9808	-2.6887e+06	16	-2.22706e+06	16	-9.25013e+06	15.9798	-3.49424e+06
15.9805	-3.55469e+06	16	-1.89214e+06	16	-7.8152e+06	15.9794	-2.89598e+06
15.9802	-3.49696e+06	16	-3.01241e+06	16	-7.35581e+06	15.9791	-3.24717e+06
15.9799	-1.70312e+06	16	-3.92672e+06	16	-7.47661e+06	15.9788	-3.05657e+06
15.9795	-1.36497e+06	16	-2.20974e+06	16	-8.06595e+06	15.9785	-1.67829e+06
15.9792	-3.2784e+06	16	-2.11542e+06	16	-9.37276e+06	15.9782	-631786
15.9789	-4.2846e+06	16	-4.8699e+06	16	-10300000	15.9779	-993563
15.9786	-2.9588e+06	16	-5.46275e+06	16	-9.74064e+06	15.9776	-77649.7
15.9783	-898982	16	-5.22215e+06	16	-8.80354e+06	15.9773	1.78065e+06
15.978	614442	16	-6.31354e+06	16	-8.07693e+06	15.977	2.00654e+06
15.9777	-461862	16	-6.84865e+06	16	-7.61571e+06	15.9766	1.33063e+06
15.9773	-1824768	16	-3.75155e+06	16	-8.11903e+06	15.9763	947679
15.977	-3.16499e+06	16	-1.21266e+06	16	-8.79439e+06	15.976	367071
15.9767	-4.47841e+06	16	273330	16	-8.84381e+06	15.9757	238243
15.9764	-5.57327e+06	16	1.91331e+06	16	-8.09523e+06	15.9754	201183
15.9761	-5.16502e+06	16	107792	16	-7.87743e+06	15.9751	-372366
15.9758	-3.17736e+06	16	-2.13082e+06	16	-8.02751e+06	15.9748	-871794
15.9755	-2.85159e+06	16	-2.43687e+06	16	-7.75115e+06	15.9744	-1.18592e+06
15.9752	-4.17119e+06	16	-2.22129e+06	16	-7.72186e+06	15.9741	-1.26887e+06
15.9748	-5.27018e+06	16	-1.34355e+06	16	-8.56927e+06	15.9738	-1.4277e+06
15.9745	-5.23513e+06	16	-94318.2	16	-8.62235e+06	15.9735	-1.61476e+06
15.9742	-5.54853e+06	16	-756470	16	-7.79873e+06	15.9732	-1.50182e+06
15.9739	-5.07636e+06	16	-635204	16	-8.00555e+06	15.9729	-1.53358e+06
15.9736	-3.83511e+06	16	254082	16	-8.72301e+06	15.9726	-2.7195e+06
15.9733	-4.07016e+06	16	1.74777e+06	16	-7.99457e+06	15.9723	-2.21655e+06
15.973	-3.32994e+06	16	3.28959e+06	16	-6.17529e+06	15.9719	-1.95713e+06
15.9727	-1.55672e+06	16	2.94504e+06	16	-4.52257e+06	15.9716	-1.47181e+06
15.9724	-513409	16	3.03743e+06	16	-4.72207e+06	15.9713	-1.45946e+06
15.972	-905167	16	2.95274e+06	16	-6.88543e+06	15.971	-1.10474e+06
15.9717	-1.41239e+06	16	2.03265e+06	16	-8.83649e+06	15.9707	-1.03415e+06
15.9714	-2.07838e+06	16	1.98838e+06	16	-9.36543e+06	15.9704	-1.43123e+06
15.9711	-1.83714e+06	16	537036	16	-8.72667e+06	15.9701	-2.20596e+06
15.9708	-2.0557e+06	16	-1.48599e+06	16	-9.35811e+06	15.9698	-2.86069e+06
15.9705	-2.26395e+06	16	-2.48692e+06	16	-8.47227e+06	15.9694	-1.94124e+06
15.9702	-2.48663e+06	16	-1.24538e+06	16	-7.39242e+06	15.9691	-490605
15.9698	-3.16087e+06	16	-702574	16	-7.64499e+06	15.9688	148240
15.9695	-4.23099e+06	16	-298353	16	-7.96346e+06	15.9685	-382954
15.9692	-3.75263e+06	16	-731447	16	-8.39906e+06	15.9682	-1.63064e+06
15.9689	-2.45158e+06	16	-1.79974e+06	16	-9.11652e+06	15.9679	-2.09831e+06
15.9686	-2.72581e+06	16	-1.33778e+06	16	-9.17875e+06	15.9676	-2.6348e+06
15.9683	-3.5217e+06	16	-2.55622e+06	16	-9.82849e+06	15.9673	-2820096
15.968	-3.59593e+06	16	-3.08363e+06	16	-10000000	15.9669	-1.80359e+06
15.9677	-3.26603e+06	16	-1.44365e+06	16	-9.5869e+06	15.9666	-1.10827e+06
15.9673	-2.67839e+06	16	215584	16	-9.05063e+06	15.9663	-1.4524e+06
15.967	-1.06393e+06	16	1.14914e+06	16	-7.36862e+06	15.966	-2156544
15.9667	-1.22888e+06	16	2.1135e+06	16	-6.87262e+06	15.9657	-1.2671e+06
15.9664	-2.30725e+06	16	1.61688e+06	16	-7.72918e+06	15.9654	-1.1771e+06
15.9661	-3.43098e+06	16	625580	16	-8.84747e+06	15.9651	-2.2589e+06
15.9658	-5.04131e+06	16	1.04135e+06	16	-8.60588e+06	15.9648	-2.87833e+06
15.9655	-4.41243e+06	16	1.16262e+06	16	-8.23983e+06	15.9644	-2.83951e+06
15.9652	-2.50107e+06	16	419620	16	-7.91587e+06	15.9641	-2.31184e+06
15.9649	-1.15466e+06	16	379198	16	-8.05497e+06	15.9638	-1.53888e+06
15.9645	115466	16	-352250	16	-7.54799e+06	15.9635	947679
15.9642	-501038	16	-1.27041e+06	16	-6.44983e+06	15.9632	2.40891e+06
15.9639	-1.36084e+06	16	-1.40322e+06	16	-6.2119e+06	15.9629	2.06654e+06
15.9636	-868053	16	-804592	16	-6.96047e+06	15.9626	681200
15.9633	237117	16	-42346.9	16	-6.71705e+06	15.9623	-945915
15.963	389696	16	562059	16	-5.67197e+06	15.9619	-1.93595e+06
15.9627	1.46806e+06	16	282955	16	-5.40292e+06	15.9616	-2.01536e+06
15.9624	3.09283e+06	16	-1.96721e+06	16	-5.41391e+06	15.9613	-1.67653e+06
15.962	3.02272e+06	16	-2.57546e+06	16	-6.08561e+06	15.961	-1.94124e+06
15.9617	942281	16	-1.69773e+06	16	-7.49491e+06	15.9607	-2.42832e+06
15.9614	123713	16	-856563	16	-7.32104e+06	15.9604	-2.19184e+06
15.9611	853620	16	-1.20496e+06	16	-6.04168e+06	15.9601	-1.92712e+06
15.9608	835063	16	-1.69773e+06	16	-5.56033e+06	15.9597	-1.69594e+06
15.9605	1.03094e+06	16	-1.01825e+06	16	-5.49993e+06	15.9594	-1.51064e+06
15.9602	1.67013e+06	16	-19248.6	16	-6.15333e+06	15.9591	-1.05709e+06
15.9598	1.59384e+06	16	-369573	16	-6.12771e+06	15.9588	-801204
15.9595	-59794.7	16	-1.46097e+06	16	-6.08561e+06	15.9585	-997093
15.9592	-1.85157e+06	16	-1.19726e+06	16	-6.26864e+06	15.9582	-951209
15.9589	-1.42476e+06	16	-762245	16	-7.87926e+06	15.9579	-1.45946e+06
15.9586	-459800	16	-556285	16	-10100000	15.9576	-2.04889e+06
15.9583	-424748	16	-492764	16	-10300000	15.9573	-2.09831e+06
15.958	-1.0062e+06	16	-26948.1	16	-8.06961e+06	15.9569	-2.78127e+06
15.9577	-1.3959e+06	16	535111	16	-5.79826e+06	15.9566	-2737152
15.9573	-377325	16	700649	16	-5.91174e+06	15.9563	-2.88363e+06
15.957	-226807	16	115492	16	-7.38509e+06	15.956	-2.85186e+06
15.9567	-239179	16	-481215	16	-6.92204e+06	15.9557	-2.02242e+06
15.9564	824754	16	-180937	16	-5.93553e+06	15.9554	-661787
15.9561	1.53404e+06	16	-1.56684e+06	16	-5.34619e+06	15.9551	-2.08066e+06
15.9558	2.07426e+06	16	-2.43687e+06	16	-4.51342e+06	15.9548	-3.95308e+06
15.9555	296911	16	-1.59956e+06	16	-4.72939e+06	15.9544	-3.00187e+06
15.9552	-414439	16	-935482	16	-5.99044e+06	15.9541	-1.88477e+06
15.9549	-284540	16	-483140	16	-6.6896e+06	15.9538	-2.06125e+06
15.9545	476295	16	-188636	16	-6.1094e+06	15.9535	-2.17066e+06
15.9542	1.96291e+06	15.9	-612106	16	-4.72573e+06	15.9532	-2.09478e+06
15.9539	1.56085e+06	15.9	-2.68518e+06	16	-3.99545e+06	15.9529	-1.68535e+06
15.9536	750526	15.9	-4.44258e+06	16	-4.37798e+06	15.9526	-870030
15.9533	-445367	15.9	-4.38676e+06	16	-5.00393e+06	15.9522	-878853
15.953	-1.47425e+06	15.9	-3.02588e+06	16	-6.26315e+06	15.9519	-762379
15.9527	-2.3588e+06	15.9	-2.10387e+06	16	-7.87011e+06	15.9516	-1.44358e+06
15.9523	-3.49077e+06	15.9	-2.32716e+06	16	-8.2746e+06	15.9513	-1.13121e+06
15.952	-1.68662e+06	15.9	-2.27904e+06	16	-6.91472e+06	15.951	-1.59182e+06
15.9517	1.46188e+06	15.9	-2.64091e+06	16	-4.93255e+06	15.9507	-3.66365e+06
15.9514	1.76704e+06	15.9	-1.86519e+06	16	-4.26999e+06	15.9504	-5.16723e+06
15.9511	-86599.2	15.9	-642903	16	-4.74403e+06	15.9501	-4.68369e+06
15.9508	-536090	15.9	86618.7	16	-6.30524e+06	15.9497	-4.29544e+06
15.9505	-1.05362e+06	15.9	579383	16	-7.19475e+06	15.9494	-4.17897e+06
15.9502	-1.71343e+06	15.9	-273330	16	-6.50291e+06	15.9491	-3.35306e+06
15.9498	-1.26806e+06	15.9	-1.46482e+06	16	-6.32903e+06	15.9488	-2.18655e+06
15.9495	131961	15.9	-2.52734e+06	16	-7.2405e+06	15.9485	-1.3924e+06
15.9492	1.40208e+06	15.9	-3.4378e+06	16	-8.06595e+06	15.9482	257656
15.9489	193817	15.9	-3.58602e+06	16	-7.80605e+06	15.9479	1.08533e+06
15.9486	698979	15.9	-1.7574e+06	16	-8.04582e+06	15.9476	321187
15.9483	2.97324e+06	15.9	-540886	15.9	-8.26362e+06	15.9473	-356483
15.948	2.97118e+06	15.9	-908534	15.9	-6.39675e+06	15.9469	698847
15.9477	498976	15.9	-1.61881e+06	15.9	-3.80877e+06	15.9466	2.14419e+06
15.9473	-1.84951e+06	15.9	-1.00093e+06	15.9	-2.85337e+06	15.9463	750026
15.947	-1.87219e+06	15.9	485065	15.9	-3.29996e+06	15.946	-607079
15.9467	-138146	15.9	1.46289e+06	15.9	-4.47132e+06	15.9457	259421
15.9464	-531966	15.9	-461967	15.9	-4.8996e+06	15.9454	192359
15.9461	-760835	15.9	-1.59378e+06	15.9	-6.89275e+06	15.9451	-485311
15.9458	-1.59384e+06	15.9	-914309	15.9	-8.69007e+06	15.9448	-354718
15.9455	-2.73818e+06	15.9	-361874	15.9	-8.04765e+06	15.9444	-444721
15.9452	-2.69695e+06	15.9	1.56106e+06	15.9	-6.96413e+06	15.9441	-1.34122e+06
15.9448	-950529	15.9	1.95373e+06	15.9	-6.47912e+06	15.9438	-1.48946e+06
15.9445	-243302	15.9	292579	15.9	-7.57178e+06	15.9435	-1.16651e+06
15.9442	653617	15.9	-692950	15.9	-8.54914e+06	15.9432	-1.37122e+06
15.9439	1.85982e+06	15.9	-492764	15.9	-8.18858e+06	15.9429	-1.60241e+06
15.9436	606194	15.9	-329151	15.9	-7.59008e+06	15.9426	-1.62711e+06
15.9433	-719598	15.9	-504314	15.9	-8.37892e+06	15.9422	-1.46829e+06
15.943	1.01445e+06	15.9	-1.6958e+06	15.9	-8.49423e+06	15.9419	-1.84242e+06
15.9427	1.69899e+06	15.9	-2.01533e+06	15.9	-8.65529e+06	15.9416	-2.72127e+06
15.9423	1.83508e+06	15.9	-281030	15.9	-8.64431e+06	15.9413	-2.26772e+06
15.942	1.01032e+06	15.9	-727597	15.9	-7.7969e+06	15.941	-2.26772e+06
15.9417	1.21445e+06	15.9	-2.55044e+06	15.9	-7.81337e+06	15.9407	-3.81719e+06
15.9414	2.22684e+06	15.9	-2.56584e+06	15.9	-8.08791e+06	15.9404	-4.47368e+06
15.9411	1.02682e+06	15.9	-1.80744e+06	15.9	-8.38442e+06	15.9401	-3.38129e+06
15.9408	-303097	15.9	-879661	15.9	-8.16478e+06	15.9398	-2.3242e+06
15.9405	-1.51342e+06	15.9	150139	15.9	-7.50772e+06	15.9394	-1.93418e+06
15.9402	-2.12993e+06	15.9	119341	15.9	-6.86164e+06	15.9391	-2.14948e+06
15.9398	-2.67014e+06	15.9	-365724	15.9	-6.13503e+06	15.9388	-2.25714e+06
15.9395	-1.23919e+06	15.9	444643	15.9	-6.45715e+06	15.9385	-2.08066e+06
15.9392	1216512	15.9	-182862	15.9	-7.43817e+06	15.9382	-1.37828e+06
15.9389	1.25569e+06	15.9	-167463	15.9	-6.89825e+06	15.9379	-467663
15.9386	-323716	15.9	1.25886e+06	15.9	-7.1856e+06	15.9376	-278833
15.9383	-2.58767e+06	15.9	2.15007e+06	15.9	-7.23135e+06	15.9373	-360012
15.938	-3.31139e+06	15.9	1.58609e+06	15.9	-7.19841e+06	15.9369	-250597
15.9376	-3.00004e+06	15.9	1.80552e+06	15.9	-7.32287e+06	15.9366	275303
15.9373	-3.01035e+06	15.9	2.98353e+06	15.9	-8.14648e+06	15.9363	720025
15.937	-2.35673e+06	15.9	2.64668e+06	15.9	-8.77609e+06	15.936	1.27063e+06
15.9367	-1.84126e+06	15.9	1.69195e+06	15.9	-6.96047e+06	15.9357	2.38067e+06
15.9364	-22680.7	15.9	704499	15.9	-5.95017e+06	15.9354	2.46185e+06
15.9361	-43299.6	15.9	-259856	15.9	-7.19292e+06	15.9351	1990656
15.9358	-1.71136e+06	15.9	-2.04998e+06	15.9	-8.63882e+06	15.9347	1.39064e+06
15.9355	-1.68662e+06	15.9	-1.71313e+06	15.9	-8.70837e+06	15.9344	568255
15.9352	-1.5361e+06	15.9	-854638	15.9	-7.80422e+06	15.9341	975916
15.9348	-1.71343e+06	15.9	-958581	15.9	-6.99525e+06	15.9338	1.23357e+06
15.9345	-1.10105e+06	15.9	-538961	15.9	-8.1776e+06	15.9335	465898
15.9342	-278354	15.9	48121.5	15.9	-8.66261e+06	15.9332	-487075
15.9339	68042.2	15.9	802667	15.9	-8.0385e+06	15.9329	-1.12945e+06
15.9336	428872	15.9	808442	15.9	-7.18743e+06	15.9326	-1.62711e+06
15.9333	505162	15.9	-377273	15.9	-6.97878e+06	15.9322	-2.60127e+06
15.933	1.49487e+06	15.9	-1.69003e+06	15.9	-7.65963e+06	15.9319	-2.20419e+06
15.9327	775269	15.9	-3.04898e+06	15.9	-8.32036e+06	15.9316	-1.98183e+06
15.9323	-2.29075e+06	15.9	-3.4378e+06	15.9	-8.45214e+06	15.9313	-1.86889e+06
15.932	-3.49489e+06	15.9	-3.65916e+06	15.9	-7.48576e+06	15.931	-1.38534e+06
15.9317	-3.22066e+06	15.9	-5.34341e+06	15.9	-6.7445e+06	15.9307	-877089
15.9314	-2.39179e+06	15.9	-6.1942e+06	15.9	-6.50108e+06	15.9304	-151770
15.9311	-622689	15.9	-4.816e+06	15.9	-6.31622e+06	15.9301	-894736
15.9308	-373201	15.9	-2.96814e+06	15.9	-6.19909e+06	15.9298	-1.78241e+06
15.9305	-756712	15.9	-2.15584e+06	15.9	-6.40041e+06	15.9294	-2.6895e+06
15.9301	-443305	15.9	-1.79397e+06	15.9	-6.43702e+06	15.9291	-1.9483e+06
15.9298	-395882	15.9	-2.28673e+06	15.9	-7.39425e+06	15.9288	-423544
15.9295	432996	15.9	-4.13653e+06	15.9	-7.50406e+06	15.9285	-300010
15.9292	2.06188e+06	15.9	-4.66971e+06	15.9	-7.34666e+06	15.9282	-598256
15.9289	2.65983e+06	15.9	-3.79583e+06	15.9	-8.11903e+06	15.9279	-815322
15.9286	2.07013e+06	15.9	-3.04705e+06	15.9	-8.32219e+06	15.9276	-1.733e+06
15.9283	1.46806e+06	15.9	-2.38875e+06	15.9	-8.83283e+06	15.9273	-2.08066e+06
15.928	486605	15.9	-1.10872e+06	15.9	-9.47525e+06	15.9269	-2.55715e+06
15.9276	-439181	15.9	196336	15.9	-9.07625e+06	15.9266	-2.24655e+06
15.9273	0	15.9	125116	15.9	-8.42285e+06	15.9263	-1.57241e+06
15.927	-439181	15.9	-371498	15.9	-7.77128e+06	15.926	-2.30125e+06
15.9267	-51547.1	15.9	-1.4475e+06	15.9	-6.6054e+06	15.9257	-2.36302e+06
15.9264	-936096	15.9	-2.30598e+06	15.9	-6.24118e+06	15.9254	-2.01183e+06
15.9261	-647432	15.9	-3.04705e+06	15.9	-6.04717e+06	15.9251	-1.38534e+06
15.9258	2.5856e+06	15.9	-2.98931e+06	15.9	-6.36381e+06	15.9247	-314128
15.9255	2.64127e+06	15.9	-2.8334e+06	15.9	-8.15197e+06	15.9244	-405896
15.9252	2.23921e+06	15.9	-3.65724e+06	15.9	-10500000	15.9241	-1.71535e+06
15.9248	3.19386e+06	15.9	-3.1125e+06	15.9	-10700000	15.9238	-2.11066e+06
15.9245	2.95262e+06	15.9	-2.29636e+06	15.9	-9.71684e+06	15.9235	-531195
15.9242	2.13611e+06	15.9	-2.23091e+06	15.9	-8.8127e+06	15.9232	711201
15.9239	1.68662e+06	15.9	-2.30021e+06	15.9	-8.0751e+06	15.9229	82944
15.9236	1.93405e+06	15.9	-2.27519e+06	15.9	-7.58276e+06	15.9226	-488840
15.9233	3.02685e+06	15.9	-1.43017e+06	15.9	-7.93966e+06	15.9223	-1.26887e+06
15.923	3.35262e+06	15.9	269481	15.9	-8.32036e+06	15.9219	-2.50067e+06
15.9227	1.63714e+06	15.9	1.89791e+06	15.9	-8.94081e+06	15.9216	-3.15717e+06
15.9223	-507224	15.9	2.17894e+06	15.9	-8.99389e+06	15.9213	-1.72771e+06
15.922	-1.87013e+06	15.9	585158	15.9	-8.40272e+06	15.921	-654728
15.9217	-2.18354e+06	15.9	-1.30698e+06	15.9	-7.54982e+06	15.9207	-1.06239e+06
15.9214	-187632	15.9	30797.8	15.9	-7.19658e+06	15.9204	-836499
15.9211	550523	15.9	1.95181e+06	15.9	-7.69441e+06	15.9201	-374130
15.9208	-311345	15.9	1.72852e+06	15.9	-8.14648e+06	15.9198	12353.4
15.9205	-1.21239e+06	15.9	1.11449e+06	15.9	-7.74382e+06	15.9194	1.1171e+06
15.9201	-1.77322e+06	15.9	1.18186e+06	15.9	-7.54982e+06	15.9191	651199
15.9198	-591761	15.9	531262	15.9	-8.09523e+06	15.9188	232949
15.9195	1.80621e+06	15.9	968205	15.9	-8.67909e+06	15.9185	352953
15.9192	1.27631e+06	15.9	377273	15.9	-9.05063e+06	15.9182	201183
15.9189	158765	15.9	-26948.1	15.9	-10300000	15.9179	-635316
15.9186	303097	15.9	219434	15.9	-10300000	15.9176	-2.13007e+06
15.9183	-1.49693e+06	15.9	11549.2	15.9	-8.95729e+06	15.9172	-2.41596e+06
15.918	-3.00829e+06	15.9	-914309	15.9	-8.2142e+06	15.9169	-2.6948e+06
15.9177	-2.44746e+06	15.9	-1.96336e+06	15.9	-6.33819e+06	15.9166	-2.13184e+06
15.9173	-1.19383e+06	15.9	-2.0904e+06	15.9	-5.95017e+06	15.9163	-2.82716e+06
15.917	-2.14642e+06	15.9	-3.31076e+06	15.9	-6.15333e+06	15.916	-3.5613e+06
15.9167	-2.00209e+06	15.9	-3.77273e+06	15.9	-5.00759e+06	15.9157	-2.86951e+06
15.9164	-1.23919e+06	15.9	-2.741e+06	15.9	-4.69278e+06	15.9154	-1.97301e+06
15.9161	-1.65569e+06	15.9	-1.27811e+06	15.9	-6.66763e+06	15.9151	-1.56535e+06
15.9158	-1.41033e+06	15.9	-51971.2	15.9	-8.25081e+06	15.9147	-1.95889e+06
15.9155	-3.05571e+06	15.9	-889286	15.9	-7.93966e+06	15.9144	-2.7248e+06
15.9152	-4.71965e+06	15.9	-2.66786e+06	15.9	-6.59991e+06	15.9141	-2.01889e+06
15.9148	-5.20626e+06	15.9	-3.16062e+06	15.9	-5.72871e+06	15.9138	-82944
15.9145	-5.41039e+06	15.9	-3.44935e+06	15.9	-5.59693e+06	15.9135	750026
15.9142	-4.56295e+06	15.9	-2.66016e+06	15.9	-6.3876e+06	15.9132	845323
15.9139	-2.76705e+06	15.9	-2.26364e+06	15.9	-7.1252e+06	15.9129	17647.7
15.9136	-540214	15.9	-2.48884e+06	15.9	-7.64316e+06	15.9126	-1.27769e+06
15.9133	160827	15.9	-1.7497e+06	15.9	-7.59923e+06	15.9123	-2.22537e+06
15.913	107218	15.9	-729522	15.9	-7.67794e+06	15.9119	-2.42479e+06
15.9126	-1.02888e+06	15.9	-600557	15.9	-8.73583e+06	15.9116	-1.17886e+06
15.9123	-3.94851e+06	15.9	-123191	15.9	-8.91885e+06	15.9113	-781791
15.912	-4.62275e+06	15.9	-227134	15.9	-9.06527e+06	15.911	-1.85124e+06
15.9117	-3.30108e+06	15.9	26948.1	15.9	-9.52833e+06	15.9107	-2.8448e+06
15.9114	-2.77942e+06	15.9	286804	15.9	-9.72783e+06	15.9104	-3.02834e+06
15.9111	-3.20005e+06	15.9	-344550	15.9	-9.06161e+06	15.9101	-2.69127e+06
15.9108	-4.24336e+06	15.9	-1.10872e+06	15.9	-8.90421e+06	15.9097	-1.7683e+06
15.9105	-3.44541e+06	15.9	-2.29251e+06	15.9	-7.7969e+06	15.9094	-543548
15.9101	-2.00828e+06	15.9	-1.92679e+06	15.9	-6.01789e+06	15.9091	-718260
15.9098	-1.45157e+06	15.9	-696800	15.9	-6.49742e+06	15.9088	-1.91654e+06
15.9095	-835063	15.9	-500464	15.9	-6.37296e+06	15.9085	-2.74774e+06
15.9092	544338	15.9	-1.00285e+06	15.9	-7.31188e+06	15.9082	-3.1607e+06
15.9089	2.63303e+06	15.9	-2.15392e+06	15.9	-7.19841e+06	15.9079	-3.94425e+06
15.9086	2.92375e+06	15.9	-2.58701e+06	15.9	-6.5505e+06	15.9076	-4.60251e+06
15.9083	843311	15.9	-1.69965e+06	15.9	-6.59442e+06	15.9072	-4.17367e+06
15.908	-898982	15.9	-513938	15.9	-7.48942e+06	15.9069	-2.86951e+06
15.9077	-715474	15.9	-1216512	15.9	-7.33019e+06	15.9066	-610609
15.9073	-175260	15.9	-843089	15.9	-7.53151e+06	15.9063	575314
15.907	793826	15.9	223284	15.9	-8.43932e+06	15.906	-30001
15.9067	727845	15.9	248307	15.9	-8.00738e+06	15.9057	-1.33593e+06
15.9064	-354644	15.9	-30797.8	15.9	-8.13001e+06	15.9054	-2.0083e+06
15.9061	-2.37117e+06	15.9	-829615	15.9	-7.0044e+06	15.9051	-1.55476e+06
15.9058	-2.89489e+06	15.9	-1.17417e+06	15.9	-6.19726e+06	15.9047	-896501
15.9055	-1.77322e+06	15.9	-1.34548e+06	15.9	-6.2723e+06	15.9044	-562960
15.9052	-1.08661e+06	15.9	-1.81129e+06	15.9	-7.53335e+06	15.9041	-1.11004e+06
15.9048	-1.06806e+06	15.9	-2.51772e+06	15.9	-9.4478e+06	15.9038	-2.47773e+06
15.9045	-868053	15.9	-3.4609e+06	15.9	-10300000	15.9035	-1.83359e+06
15.9042	-639184	15.9	-2.47345e+06	15.9	-10400000	15.9032	-750026
15.9039	-329902	15.9	-200186	15.9	-10600000	15.9029	-1.26534e+06
15.9036	-746402	15.9	-130891	15.9	-10800000	15.9026	-1.853e+06
15.9033	703103	15.9	902760	15.9	-9.57774e+06	15.9022	-1.93948e+06
15.903	2.24745e+06	15.9	1.87866e+06	15.9	-7.49491e+06	15.9019	-753555
15.9026	1.27424e+06	15.9	2.01533e+06	15.9	-6.05999e+06	15.9016	697083
15.9023	478357	15.9	2.30406e+06	15.9	-5.75433e+06	15.9013	1.63064e+06
15.902	2.18972e+06	15.9	2.60049e+06	15.9	-5.88062e+06	15.901	1.38181e+06
15.9017	1.20208e+06	15.9	2.20204e+06	15.9	-7.96895e+06	15.9007	711201
15.9014	-1.28043e+06	15.9	833465	15.9	-8.85662e+06	15.9004	988269
15.9011	-2.23096e+06	15.9	879661	15.9	-8.02935e+06	15.9001	60002
15.9008	-1.34023e+06	15.9	848864	15.9	-7.37777e+06	15.8997	-1.65006e+06
15.9005	105156	15.9	1.28388e+06	15.9	-6.72803e+06	15.8994	-2.20419e+06
15.9002	317530	15.9	925858	15.9	-5.78362e+06	15.8991	-2.85892e+06
15.8998	1.23507e+06	15.9	63520.4	15.9	-4.68729e+06	15.8988	-3.39012e+06
15.8995	1.80621e+06	15.9	-458117	15.9	-3.34205e+06	15.8985	-3.52424e+06
15.8992	892796	15.9	-654453	15.9	-4.15469e+06	15.8982	-3.406e+06
15.8989	-472172	15.9	687175	15.9	-5.69577e+06	15.8979	-3.03363e+06
15.8986	-1.56291e+06	15.9	2.04035e+06	15.9	-6.92936e+06	15.8976	-2.66833e+06
15.8983	-1.16084e+06	15.9	1.7266e+06	15.9	-7.26064e+06	15.8972	-2.41067e+06
15.898	-738155	15.9	991303	15.9	-7.89208e+06	15.8969	-2.38067e+06
15.8977	-78351.6	15.9	525487	15.9	-7.59008e+06	15.8966	-2.53244e+06
15.8973	-548461	15.9	-935482	15.9	-6.86713e+06	15.8963	-1.43299e+06
15.897	608256	15.9	-2.25016e+06	15.9	-6.84517e+06	15.896	-1.00592e+06
15.8967	138146	15.9	-3.24724e+06	15.9	-7.35398e+06	15.8957	-1.8883e+06
15.8964	43299.6	15.9	-2.73908e+06	15.9	-7.1435e+06	15.8954	-3.07246e+06
15.8961	1.31754e+06	15.9	-1.45712e+06	15.9	-5.67014e+06	15.895	-3.61777e+06
15.8958	2.51962e+06	15.9	-535111	15.9	-5.77996e+06	15.8947	-2.15478e+06
15.8955	3.15056e+06	15.9	67370.1	15.9	-7.23135e+06	15.8944	-2.17243e+06
15.8951	3.365e+06	15.9	19248.6	15.9	-7.29724e+06	15.8941	-4.00425e+06
15.8948	1.76497e+06	15.9	733372	15.9	-6.83419e+06	15.8938	-3.87366e+06
15.8945	738155	15.9	435019	15.9	-7.13984e+06	15.8935	-2.7548e+06
15.8942	1.21239e+06	15.9	-458117	15.9	-7.28626e+06	15.8932	-3.0301e+06
15.8939	657741	15.9	-92393.3	15.9	-6.20824e+06	15.8929	-3.08481e+06
15.8936	354644	15.9	-127041	15.9	-5.40658e+06	15.8925	-1.69947e+06
15.8933	1.51136e+06	15.9	-1.31853e+06	15.9	-4.23705e+06	15.8922	-1.70123e+06
15.893	2.63715e+06	15.9	-2.3849e+06	15.9	-3.28714e+06	15.8919	-2.08066e+06
15.8926	4.11758e+06	15.9	-2.0134e+06	15.9	-4.55551e+06	15.8916	-1.28122e+06
15.8923	4.7712e+06	15.9	-1.05867e+06	15.9	-5.55301e+06	15.8913	476487
15.892	3.40005e+06	15.9	802667	15.9	-6.23752e+06	15.891	642375
15.8917	1.97529e+06	15.9	563984	15.9	-6.00691e+06	15.8907	-780027
15.8914	-214436	15.9	-1.78435e+06	15.9	-5.13754e+06	15.8904	-1.25475e+06
15.8911	309283	15.9	-3.37043e+06	15.9	-4.73854e+06	15.8901	-2.94363e+06
15.8908	734031	15.9	-2.31946e+06	15.9	-4.53904e+06	15.8897	-4.0572e+06
15.8905	-35052	15.9	-802667	15.9	-5.34985e+06	15.8894	-4.22661e+06
15.8902	-136084	15.9	-1.11642e+06	15.9	-5.67746e+06	15.8891	-5.28018e+06
15.8898	567018	15.9	-1.89214e+06	15.9	-6.1936e+06	15.8888	-5.94197e+06
15.8895	406191	15.9	-1.86519e+06	15.9	-7.32836e+06	15.8885	-4.3625e+06
15.8892	661865	15.9	-2.59086e+06	15.9	-7.73284e+06	15.8882	-1.20181e+06
15.8889	1.69899e+06	15.9	-2.90654e+06	15.9	-7.28443e+06	15.8879	132357
15.8886	2.22477e+06	15.9	-2.18279e+06	15.9	-6.01423e+06	15.8875	-453545
15.8883	684546	15.9	-2.0904e+06	15.9	-5.15767e+06	15.8872	-1.12416e+06
15.888	-746402	15.9	-2.72175e+06	15.9	-4.96732e+06	15.8869	-2.11772e+06
15.8876	-804135	15.9	-3.01241e+06	15.9	-6.21739e+06	15.8866	-3.24364e+06
15.8873	-224745	15.9	-2.35988e+06	15.9	-7.90489e+06	15.8863	-2.15125e+06
15.887	1.45157e+06	15.9	-2.91616e+06	15.9	-8.03118e+06	15.886	-1.41181e+06
15.8867	833001	15.9	-3.76695e+06	15.9	-6.81405e+06	15.8857	-2.03478e+06
15.8864	-148456	15.9	-3.75348e+06	15.9	-5.76898e+06	15.8854	-1.70476e+06
15.8861	-655679	15.9	-2.01533e+06	15.9	-4.35602e+06	15.885	-1.11357e+06
15.8858	-771145	15.9	-573609	15.9	-4.57748e+06	15.8847	-114710
15.8855	-1.4928e+06	15.9	244457	15.9	-4.82273e+06	15.8844	-296481
15.8851	-2.6021e+06	15.9	758395	15.9	-6.39309e+06	15.8841	-476487
15.8848	-2.40622e+06	15.9	-843089	15.9	-7.2643e+06	15.8838	-861206
15.8845	-2.03714e+06	15.9	-3.5148e+06	15.9	-5.68478e+06	15.8835	-1.43123e+06
15.8842	-2.42065e+06	15.9	-4.1731e+06	15.9	-4.33588e+06	15.8832	-2.26772e+06
15.8839	-2.70932e+06	15.9	-2.45997e+06	15.9	-4.29745e+06	15.8829	-3.52247e+06
15.8836	-1.06806e+06	15.9	40422.1	15.9	-4.75867e+06	15.8826	-4.56016e+06
15.8833	-781454	15.9	1.82669e+06	15.9	-5.89343e+06	15.8822	-4.73663e+06
15.883	-2.28869e+06	15.9	2.46767e+06	15.9	-7.41255e+06	15.8819	-3.45541e+06
15.8826	-2.24333e+06	15.9	1.65346e+06	15.9	-7.92319e+06	15.8816	-2.89422e+06
15.8823	-2.67014e+06	15.9	1.32045e+06	15.9	-7.48759e+06	15.8813	-3.13599e+06
15.882	-3.02478e+06	15.9	587083	15.9	-8.21237e+06	15.881	-3.27364e+06
15.8817	-1.63095e+06	15.9	-808442	15.9	-8.77792e+06	15.8807	-3.62836e+06
15.8814	117527	15.9	-92393.3	15.9	-8.52168e+06	15.8804	-4.56721e+06
15.8811	929910	15.9	315677	15.9	-9.01585e+06	15.8801	-4.96958e+06
15.8808	595885	15.9	-205960	15.9	-9.68939e+06	15.8797	-3.14128e+06
15.8805	1.79384e+06	15.9	-277180	15.9	-10000000	15.8794	-2.29773e+06
15.8801	1.69075e+06	15.9	-1.30121e+06	15.9	-9.01402e+06	15.8791	-2.66303e+06
15.8798	197941	15.9	-1.88444e+06	15.9	-8.62784e+06	15.8788	-1.9483e+06
15.8795	-505162	15.9	-667927	15.9	-8.59306e+06	15.8785	-661787
15.8792	-125775	15.9	-694875	15.9	-7.33202e+06	15.8782	-492370
15.8789	-107218	15.9	-1.72468e+06	15.9	-7.4217e+06	15.8779	-1.33063e+06
15.8786	-849497	15.9	-1.00285e+06	15.9	-9.01952e+06	15.8775	-984739
15.8783	-942281	15.9	-65445.3	15.9	-10100000	15.8772	-97062.1
15.878	-1.22064e+06	15.9	-922008	15.9	-10200000	15.8769	-725319
15.8776	-2.6289e+06	15.9	-3.13752e+06	15.9	-9.33066e+06	15.8766	-686494
15.8773	-3.62686e+06	15.9	-2.84494e+06	15.9	-8.54182e+06	15.8763	-40589.6
15.877	-4.68048e+06	15.9	-1.47637e+06	15.9	-7.60106e+06	15.876	-93532.6
15.8767	-5.28461e+06	15.9	-733372	15.9	-7.8152e+06	15.8757	164123
15.8764	-4.92997e+06	15.9	-845014	15.9	-8.82185e+06	15.8754	1.28475e+06
15.8761	-6.32586e+06	15.9	-1.409e+06	15.9	-8.90421e+06	15.875	1.5177e+06
15.8758	-5.90318e+06	15.9	-1.90946e+06	15.9	-9.28856e+06	15.8747	510017
15.8755	-3.80418e+06	15.9	-2.24246e+06	15.9	-9.63814e+06	15.8744	-176477
15.8751	-2.75262e+06	15.9	-2.70058e+06	15.9	-9.10737e+06	15.8741	-792380
15.8748	-2.57736e+06	15.9	-2.57931e+06	15.9	-8.61869e+06	15.8738	-465898
15.8745	-645370	15.9	-3.40123e+06	15.9	-7.80056e+06	15.8735	792380
15.8742	1.54229e+06	15.9	-3.92864e+06	15.9	-5.77264e+06	15.8732	524135
15.8739	257736	15.9	-4.58309e+06	15.9	-4.92889e+06	15.8729	-679435
15.8736	-1.33198e+06	15.9	-4.79098e+06	15.9	-4.46034e+06	15.8726	-1.06945e+06
15.8733	-554647	15.9	-4.00948e+06	15.9	-5.20343e+06	15.8722	-1.39946e+06
15.8729	1.3361e+06	15.9	-1.24923e+06	15.9	-5.5164e+06	15.8719	-2.06301e+06
15.8726	2.50313e+06	15.9	194411	15.9	-5.29128e+06	15.8716	-3.69013e+06
15.8723	2.60828e+06	15.9	-46196.7	15.9	-6.09842e+06	15.8713	-4.2072e+06
15.872	3.26603e+06	15.9	-473516	15.9	-7.6578e+06	15.871	-2.78833e+06
15.8717	2.48045e+06	15.9	-673701	15.9	-9.34164e+06	15.8707	-448251
15.8714	2.00415e+06	15.9	-134740	15.9	-10100000	15.8704	795909
15.8711	1.97529e+06	15.9	535111	15.9	-9.17692e+06	15.8701	908854
15.8708	1.07012e+06	15.9	-1.00863e+06	15.9	-9.27392e+06	15.8697	562960
15.8704	350520	15.9	-1.98068e+06	15.9	-9.97308e+06	15.8694	-712965
15.8701	-402068	15.9	-908534	15.9	-9.84679e+06	15.8691	-2.02595e+06
15.8698	-1.16909e+06	15.9	325301	15.9	-8.42651e+06	15.8688	-3.17305e+06
15.8695	-2.42478e+06	15.9	929708	15.9	-7.64316e+06	15.8685	-3.83484e+06
15.8692	-2.25983e+06	15.9	232908	15.9	-7.89208e+06	15.8682	-979445
15.8689	-2.58973e+06	15.9	-585158	15.9	-7.42353e+06	15.8679	2.40008e+06
15.8686	-3.05984e+06	15.9	-494689	15.9	-7.92319e+06	15.8675	2.87127e+06
15.8683	-2.57117e+06	15.9	827690	15.9	-8.37892e+06	15.8672	1.1718e+06
15.868	-915477	15.9	968205	15.9	-9.03599e+06	15.8669	1.15239e+06
15.8676	183508	15.9	1.10487e+06	15.9	-9.91634e+06	15.8666	1.5777e+06
15.8673	98970.5	15.9	712198	15.9	-9.78273e+06	15.8663	2.1036e+06
15.867	-142270	15.9	-527412	15.9	-8.60954e+06	15.866	2.32596e+06
15.8667	-319592	15.9	-2.10965e+06	15.9	-7.75664e+06	15.8657	718260
15.8664	-193817	15.9	-3.50517e+06	15.9	-7.8207e+06	15.8654	-1.08533e+06
15.8661	740217	15.9	-4.03066e+06	15.9	-6.87994e+06	15.8651	-1.64476e+06
15.8658	1.00208e+06	15.9	-4.18272e+06	15.9	-6.35283e+06	15.8647	-1.83359e+06
15.8654	-255674	15.9	-2.24631e+06	15.9	-5.87147e+06	15.8644	-802969
15.8651	-1.82683e+06	15.9	-281030	15.9	-6.65482e+06	15.8641	-128828
15.8648	-2.17323e+06	15.9	-279105	15.9	-7.2405e+06	15.8638	308834
15.8645	-2.11137e+06	15.9	-26948.1	15.9	-5.76532e+06	15.8635	390013
15.8642	-2.32993e+06	15.9	136665	15.9	-4.28647e+06	15.8632	510017
15.8639	-2.22271e+06	15.9	-710274	15.9	-4.79711e+06	15.8629	-490605
15.8636	-1.97735e+06	15.9	-742996	15.9	-5.40658e+06	15.8626	-1.00415e+06
15.8633	-1.54848e+06	15.9	-794967	15.9	-4.89777e+06	15.8622	-375895
15.8629	422686	15.9	-529337	15.9	-5.17048e+06	15.8619	68825.9
15.8626	1.35466e+06	15.9	-833465	15.9	-6.42421e+06	15.8616	-564725
15.8623	-150518	15.9	-1.0221e+06	15.9	-7.01721e+06	15.8613	-1078272
15.862	-1.68662e+06	15.9	1.08177e+06	15.9	-7.4583e+06	15.861	-1.09239e+06
15.8617	-936096	15.9	2.27519e+06	15.9	-7.52968e+06	15.8607	45883.9
15.8614	325778	15.9	1.07792e+06	15.9	-6.95315e+06	15.8604	-86473.5
15.8611	987643	15.9	-461967	15.9	-6.53219e+06	15.86	-464133
15.8608	472172	15.9	-7699.44	15.9	-6.56514e+06	15.8597	-1.26181e+06
15.8605	1.30105e+06	15.9	1.09332e+06	15.9	-6.3693e+06	15.8594	-1.87595e+06
15.8601	1.74848e+06	15.9	2.48307e+06	15.9	-5.61889e+06	15.8591	-2.26243e+06
15.8598	1.35053e+06	15.9	1.60341e+06	15.9	-4.8813e+06	15.8588	-1.63594e+06
15.8595	1.9258e+06	15.9	-825765	15.9	-5.2565e+06	15.8585	-1.5177e+06
15.8592	1.31754e+06	15.9	-1.86904e+06	15.9	-4.9234e+06	15.8582	-1.1771e+06
15.8589	-10309.4	15.9	-2.91231e+06	15.9	-4.06684e+06	15.8579	305305
15.8586	-490729	15.9	-2.54467e+06	15.9	-5.18329e+06	15.8575	585902
15.8583	-134023	15.9	-2.04228e+06	15.9	-6.83785e+06	15.8572	-559431
15.858	-84537.3	15.9	-2.02688e+06	15.9	-7.64499e+06	15.8569	-1.20534e+06
15.8576	-1.71136e+06	15.9	-1.7343e+06	15.9	-7.2643e+06	15.8566	-1.67829e+06
15.8573	-2.54849e+06	15.9	-1.24731e+06	15.9	-6.72803e+06	15.8563	-1.88301e+06
15.857	-661865	15.9	-700649	15.9	-5.48346e+06	15.856	-2.86245e+06
15.8567	527842	15.9	-1.78242e+06	15.9	-4.60493e+06	15.8557	-3.15893e+06
15.8564	86599.2	15.9	-3.29344e+06	15.9	-5.72505e+06	15.8554	-1.8883e+06
15.8561	-472172	15.9	-4.20582e+06	15.9	-7.24966e+06	15.8551	-284127
15.8558	-22680.7	15.9	-2.05768e+06	15.9	-8.928e+06	15.8547	605315
15.8554	292788	15.9	-65445.3	15.9	-9.73881e+06	15.8544	534724
15.8551	-169075	15.9	205960	15.9	-9.41851e+06	15.8541	109415
15.8548	-868053	15.9	-383047	15.9	-9.60154e+06	15.8538	-164123
15.8545	-1.93405e+06	15.9	-931633	15.9	-8.59856e+06	15.8535	17647.7
15.8542	-4.22686e+06	15.8	-2.24246e+06	15.9	-7.28992e+06	15.8532	-1.2424e+06
15.8539	-5.79183e+06	15.8	-2128896	15.9	-5.98129e+06	15.8529	-1.0818e+06
15.8536	-5.84132e+06	15.8	-2.32523e+06	15.9	-4.51342e+06	15.8526	-1.89359e+06
15.8533	-3.48665e+06	15.8	-3.81315e+06	15.9	-4.42191e+06	15.8522	-2.71068e+06
15.8529	-2.60828e+06	15.8	-3.21067e+06	15.9	-5.50908e+06	15.8519	-3.08481e+06
15.8526	-4.6145e+06	15.8	-1.79974e+06	15.9	-6.85981e+06	15.8516	-3.91425e+06
15.8523	-4.17738e+06	15.8	-1.0991e+06	15.9	-8.16295e+06	15.8513	-4.50898e+06
15.852	-1.29899e+06	15.8	-1.56684e+06	15.9	-8.25996e+06	15.851	-5.26783e+06
15.8517	-1.53817e+06	15.8	-829615	15.9	-8.52535e+06	15.8507	-4.16485e+06
15.8514	-2.45983e+06	15.8	1.01055e+06	15.9	-9.01036e+06	15.8504	-3.34953e+06
15.8511	-2.4289e+06	15.8	334926	15.9	-8.54731e+06	15.85	-2.7248e+06
15.8508	-2.64127e+06	15.8	-558210	15.9	-8.20322e+06	15.8497	-1.19828e+06
15.8505	-3.06396e+06	15.8	-1.04135e+06	15.9	-9.07076e+06	15.8494	596491
15.8501	-4.27635e+06	15.8	-571684	15.9	-8.18309e+06	15.8491	1.72065e+06
15.8498	-2.98561e+06	15.8	-179012	15.9	-6.72437e+06	15.8488	430603
15.8495	-797949	15.8	-1.64576e+06	15.9	-5.43038e+06	15.8485	-472957
15.8492	-103094	15.8	-3.1279e+06	15.9	-5.98495e+06	15.8482	-1.62182e+06
15.8489	-367015	15.8	-4.21545e+06	15.9	-6.65665e+06	15.8479	-2.05948e+06
15.8486	-356706	15.8	-3.71113e+06	15.9	-6.1881e+06	15.8475	-619433
15.8483	-259797	15.8	-2.64091e+06	15.8	-5.90991e+06	15.8472	-365307
15.848	-777331	15.8	-1.66115e+06	15.8	-5.77813e+06	15.8469	-884148
15.8476	-884549	15.8	-496614	15.8	-5.79643e+06	15.8466	-1.37652e+06
15.8473	-228869	15.8	-442718	15.8	-6.57978e+06	15.8463	-1.00062e+06
15.847	-593823	15.8	-1.85942e+06	15.8	-7.55531e+06	15.846	-709436
15.8467	-969086	15.8	-3.09133e+06	15.8	-7.61022e+06	15.8457	-739437
15.8464	-1.23301e+06	15.8	-3.45897e+06	15.8	-5.51274e+06	15.8454	-716495
15.8461	-1.37734e+06	15.8	-2.29443e+06	15.8	-4.07599e+06	15.845	-631786
15.8458	-882487	15.8	-196336	15.8	-4.53172e+06	15.8447	-596491
15.8454	-1.41651e+06	15.8	82769	15.8	-4.65801e+06	15.8444	-1244160
15.8451	-1.46806e+06	15.8	-810366	15.8	-4.14554e+06	15.8441	-2.16184e+06
15.8448	-1.033e+06	15.8	-614031	15.8	-4.367e+06	15.8438	-1.92889e+06
15.8445	-1.05981e+06	15.8	259856	15.8	-4.86849e+06	15.8435	-72355.4
15.8442	-696917	15.8	1.48599e+06	15.8	-5.33154e+06	15.8432	157064
15.8439	-414439	15.8	852713	15.8	-6.25033e+06	15.8429	-656493
15.8436	-1.69075e+06	15.8	-538961	15.8	-5.45966e+06	15.8425	-1.01651e+06
15.8433	-3.1485e+06	15.8	-1.0837e+06	15.8	-6.26498e+06	15.8422	-914149
15.843	-2.35261e+06	15.8	-2.23476e+06	15.8	-7.20024e+06	15.8419	-1.31828e+06
15.8426	-2.16704e+06	15.8	-2.0365e+06	15.8	-7.08493e+06	15.8416	-1.98536e+06
15.8423	-2.58973e+06	15.8	-59670.7	15.8	-8.05131e+06	15.8413	-3.46777e+06
15.842	-3.4083e+06	15.8	386897	15.8	-8.79439e+06	15.841	-3.39894e+06
15.8417	-3.26603e+06	15.8	248307	15.8	-7.87194e+06	15.8407	-2.70715e+06
15.8414	-2.16086e+06	15.8	579383	15.8	-7.53151e+06	15.8404	-951209
15.8411	-1.2227e+06	15.8	102018	15.8	-7.96346e+06	15.84	-1.06945e+06
15.8408	-975271	15.8	-359949	15.8	-8.92983e+06	15.8397	-1.70829e+06
15.8405	-707226	15.8	-167463	15.8	-9.41119e+06	15.8394	-1.2724e+06
15.8401	-1.67837e+06	15.8	-65445.3	15.8	-9.05612e+06	15.8391	-2.00654e+06
15.8398	-2.59179e+06	15.8	1924.86	15.8	-8.49789e+06	15.8388	-4.07837e+06
15.8395	-2.47426e+06	15.8	-429244	15.8	-6.87994e+06	15.8385	-4.69604e+06
15.8392	-2.60416e+06	15.8	-881586	15.8	-5.8312e+06	15.8382	-3.33188e+06
15.8389	-1.05568e+06	15.8	-475441	15.8	-6.26864e+06	15.8379	-1.73829e+06
15.8386	-459800	15.8	-63520.4	15.8	-7.7182e+06	15.8375	-1.613e+06
15.8383	-647432	15.8	1.07215e+06	15.8	-7.78043e+06	15.8372	-2.30831e+06
15.8379	1.66188e+06	15.8	2.29636e+06	15.8	-6.09476e+06	15.8369	-2.63303e+06
15.8376	2.1691e+06	15.8	2.59086e+06	15.8	-5.36449e+06	15.8366	-2.81304e+06
15.8373	-278354	15.8	2.4465e+06	15.8	-6.46996e+06	15.8363	-3.10246e+06
15.837	-96908.6	15.8	1.07022e+06	15.8	-7.10506e+06	15.836	-3.48894e+06
15.8367	2.43096e+06	15.8	-417695	15.8	-7.75115e+06	15.8357	-3.60895e+06
15.8364	2.37735e+06	15.8	-1.73237e+06	15.8	-8.02568e+06	15.8354	-3.97249e+06
15.8361	1.29074e+06	15.8	-1.7112e+06	15.8	-7.41621e+06	15.835	-2.71597e+06
15.8358	729907	15.8	-927783	15.8	-5.95566e+06	15.8347	-125298
15.8354	381449	15.8	-1.36088e+06	15.8	-5.5768e+06	15.8344	810028
15.8351	981457	15.8	-1.45519e+06	15.8	-5.76165e+06	15.8341	1.2671e+06
15.8348	2.84128e+06	15.8	-1.85942e+06	15.8	-5.40475e+06	15.8338	2.53244e+06
15.8345	3.8949e+06	15.8	-1.89406e+06	15.8	-6.1881e+06	15.8335	4.18602e+06
15.8342	3.80624e+06	15.8	-1.64768e+06	15.8	-6.72437e+06	15.8332	4.32721e+06
15.8339	3.23922e+06	15.8	-2.1212e+06	15.8	-7.2039e+06	15.8329	4.81958e+06
15.8336	2.16704e+06	15.8	-2.35218e+06	15.8	-7.58459e+06	15.8325	6.0655e+06
15.8333	321654	15.8	-2.83917e+06	15.8	-7.67794e+06	15.8322	5.06841e+06
15.833	-2.05982e+06	15.8	-2.7718e+06	15.8	-7.35398e+06	15.8319	3.78366e+06
15.8326	-3.7217e+06	15.8	-1.15492e+06	15.8	-6.40957e+06	15.8316	2.47244e+06
15.8323	-2.51962e+06	15.8	798817	15.8	-6.44983e+06	15.8313	2.29243e+06
15.832	39175.8	15.8	1.62073e+06	15.8	-6.53768e+06	15.831	2.56244e+06
15.8317	1.0928e+06	15.8	1.30698e+06	15.8	-6.31988e+06	15.8307	1.53182e+06
15.8314	224745	15.8	2.03458e+06	15.8	-7.00074e+06	15.8303	2.1636e+06
15.8311	-1.60621e+06	15.8	512013	15.8	-7.04467e+06	15.83	3.3707e+06
15.8308	-1.83714e+06	15.8	-1.77087e+06	15.8	-7.84266e+06	15.8297	3.16775e+06
15.8305	-1.76704e+06	15.8	-3.04705e+06	15.8	-7.72735e+06	15.8294	2.85892e+06
15.8301	-1.34023e+06	15.8	-4.67741e+06	15.8	-6.96596e+06	15.8291	1.4277e+06
15.8298	-1.91755e+06	15.8	-6.32509e+06	15.8	-7.47844e+06	15.8288	222361
15.8295	-1.78765e+06	15.8	-6.00364e+06	15.8	-7.97078e+06	15.8285	739437
15.8292	-851558	15.8	-3.94211e+06	15.8	-7.03368e+06	15.8282	995328
15.8289	-305159	15.8	-1.32623e+06	15.8	-5.91723e+06	15.8278	1.09768e+06
15.8286	-748464	15.8	34647.5	15.8	-5.48895e+06	15.8275	2.07184e+06
15.8283	-923724	15.8	1.0914e+06	15.8	-6.10208e+06	15.8272	2.41244e+06
15.8279	-129899	15.8	1.63036e+06	15.8	-5.75799e+06	15.8269	806498
15.8276	-103094	15.8	671776	15.8	-5.1778e+06	15.8266	-49413.4
15.8273	319592	15.8	666002	15.8	-3.99545e+06	15.8263	326482
15.827	1.2928e+06	15.8	1.16069e+06	15.8	-2.90645e+06	15.826	97062.1
15.8267	1.49074e+06	15.8	-594782	15.8	-3.85452e+06	15.8257	-873559
15.8264	1.72786e+06	15.8	-762245	15.8	-5.06067e+06	15.8254	-1.4824e+06
15.8261	1.14435e+06	15.8	-791118	15.8	-6.20824e+06	15.825	-125298
15.8258	-156703	15.8	-1.20496e+06	15.8	-7.00257e+06	15.8247	330011
15.8254	-1.59384e+06	15.8	-1.15684e+06	15.8	-8.14282e+06	15.8244	-769438
15.8251	-2.09281e+06	15.8	-521637	15.8	-8.44847e+06	15.8241	-1078272
15.8248	-2.52581e+06	15.8	271405	15.8	-7.44915e+06	15.8238	358247
15.8245	-1.67425e+06	15.8	336851	15.8	-7.14716e+06	15.8235	1.20181e+06
15.8242	10309.4	15.8	-444643	15.8	-7.35764e+06	15.8232	1.34299e+06
15.8239	-585575	15.8	-769944	15.8	-8.60405e+06	15.8229	1.50005e+06
15.8236	-2.76499e+06	15.8	-130891	15.8	-9.68573e+06	15.8225	1.21945e+06
15.8233	-2.58973e+06	15.8	881586	15.8	-10600000	15.8222	420014
15.8229	-2.4557e+06	15.8	1.15684e+06	15.8	-9.65645e+06	15.8219	878853
15.8226	-2.14642e+06	15.8	2.30791e+06	15.8	-7.52968e+06	15.8216	1.05357e+06
15.8223	107218	15.8	3.06438e+06	15.8	-7.07395e+06	15.8213	1.72065e+06
15.822	1.38765e+06	15.8	2.10772e+06	15.8	-8.01104e+06	15.821	1.83889e+06
15.8217	2.25158e+06	15.8	756470	15.8	-8.96278e+06	15.8207	2.11066e+06
15.8214	2.60622e+06	15.8	-862338	15.8	-8.96278e+06	15.8203	2.49538e+06
15.8211	1.68868e+06	15.8	-1.41862e+06	15.8	-7.78958e+06	15.82	1.0218e+06
15.8208	1.14228e+06	15.8	-1.09525e+06	15.8	-6.40957e+06	15.8197	1.06415e+06
15.8204	1.72374e+06	15.8	-1.24923e+06	15.8	-6.61639e+06	15.8194	1.90595e+06
15.8201	1.75879e+06	15.8	-2.69481e+06	15.8	-7.38509e+06	15.8191	510017
15.8198	806197	15.8	-4.21737e+06	15.8	-7.36313e+06	15.8188	-541783
15.8195	847435	15.8	-3.51287e+06	15.8	-6.03985e+06	15.8185	88238.3
15.8192	191755	15.8	-2.16739e+06	15.8	-4.98562e+06	15.8182	-12353.4
15.8189	-286602	15.8	-1.47637e+06	15.8	-5.60791e+06	15.8178	-693553
15.8186	923724	15.8	119341	15.8	-6.22105e+06	15.8175	-891207
15.8183	1.63095e+06	15.8	1.08755e+06	15.8	-6.26498e+06	15.8172	82944
15.8179	348459	15.8	2.57739e+06	15.8	-5.84402e+06	15.8169	1.71182e+06
15.8176	-1.67631e+06	15.8	2.91809e+06	15.8	-5.85134e+06	15.8166	3.05834e+06
15.8173	-1.08455e+06	15.8	3.24339e+06	15.8	-6.27413e+06	15.8163	2.67362e+06
15.817	-1.17115e+06	15.8	2.50424e+06	15.8	-6.49376e+06	15.816	1.60594e+06
15.8167	-1.85157e+06	15.8	2.77565e+06	15.8	-5.66648e+06	15.8157	1.84065e+06
15.8164	-2.21446e+06	15.8	2.21936e+06	15.8	-5.71773e+06	15.8154	2.22008e+06
15.8161	-2.12168e+06	15.8	471591	15.8	-6.84883e+06	15.815	2.44597e+06
15.8158	-2.05982e+06	15.8	-754545	15.8	-8.25447e+06	15.8147	2.42655e+06
15.8154	-2.63715e+06	15.8	-535111	15.8	-9.57591e+06	15.8144	1.43828e+06
15.8151	-2.26189e+06	15.8	-793043	15.8	-9.31785e+06	15.8141	1.12592e+06
15.8148	-1.88869e+06	15.8	-1.39745e+06	15.8	-9.3874e+06	15.8138	2.34714e+06
15.8145	-2.33199e+06	15.8	-656378	15.8	-11400000	15.8135	2.4742e+06
15.8142	-3.76294e+06	15.8	-723748	15.8	-12300000	15.8132	931796
15.8139	-3.3918e+06	15.8	-2.19819e+06	15.8	-11700000	15.8128	626492
15.8136	-2.71756e+06	15.8	-3.75155e+06	15.8	-10100000	15.8125	1.04121e+06
15.8133	-3.08046e+06	15.8	-3.87474e+06	15.8	-9.31968e+06	15.8122	2.31537e+06
15.8129	-1.36909e+06	15.8	-1.22421e+06	15.8	-9.03599e+06	15.8119	1.81241e+06
15.8126	-659803	15.8	983604	15.8	-8.50338e+06	15.8116	-464133
15.8123	-1.39383e+06	15.8	1.97298e+06	15.8	-7.75481e+06	15.8113	-1.89359e+06
15.812	-1.3959e+06	15.8	1.26463e+06	15.8	-6.30707e+06	15.811	-2.10713e+06
15.8117	-181446	15.8	1.65346e+06	15.8	-6.68227e+06	15.8107	-1.77359e+06
15.8114	-32990.2	15.8	2.49462e+06	15.8	-6.47363e+06	15.8103	-855911
15.8111	-622689	15.8	2.77372e+06	15.8	-6.27596e+06	15.81	142946
15.8108	-921662	15.8	2.55237e+06	15.8	-7.20573e+06	15.8097	60002
15.8104	-610318	15.8	839239	15.8	-6.78843e+06	15.8094	-780027
15.8101	925786	15.8	-490839	15.8	-7.05382e+06	15.8091	-1.5777e+06
15.8098	1.61239e+06	15.8	-1.59571e+06	15.8	-7.71454e+06	15.8088	-490605
15.8095	1.00414e+06	15.8	-2.17894e+06	15.8	-7.93234e+06	15.8085	758849
15.8092	-515471	15.8	-2.07115e+06	15.8	-8.33866e+06	15.8082	1.23181e+06
15.8089	-1.23301e+06	15.8	-1.25116e+06	15.8	-9.50453e+06	15.8079	538254
15.8086	-377325	15.8	-850788	15.8	-9.68756e+06	15.8075	-356483
15.8082	12371.3	15.8	-642903	15.8	-9.27026e+06	15.8072	-525900
15.8079	1.21445e+06	15.8	-1.14722e+06	15.8	-8.99023e+06	15.8069	-1.15063e+06
15.8076	2.13817e+06	15.8	-1.076e+06	15.8	-9.10188e+06	15.8066	319423
15.8073	2.23714e+06	15.8	-523562	15.8	-8.69007e+06	15.8063	-471193
15.807	2.15879e+06	15.8	456192	15.8	-9.16045e+06	15.806	-2.28008e+06
15.8067	1.86188e+06	15.8	17323.7	15.8	-8.76145e+06	15.8057	-2.55009e+06
15.8064	1.0763e+06	15.8	177087	15.8	-8.30754e+06	15.8054	-1.98007e+06
15.8061	437120	15.8	111642	15.8	-8.23616e+06	15.805	-1824768
15.8057	-278354	15.8	338775	15.8	-7.43634e+06	15.8047	-1.04474e+06
15.8054	-1.16496e+06	15.8	2.58316e+06	15.8	-5.97763e+06	15.8044	-232949
15.8051	-2.98355e+06	15.8	3.93249e+06	15.8	-5.26382e+06	15.8041	-679435
15.8048	-4.30728e+06	15.8	3.48977e+06	15.8	-6.08012e+06	15.8038	-1.31299e+06
15.8045	-2.69901e+06	15.8	2.47922e+06	15.8	-7.21305e+06	15.8035	-1.84771e+06
15.8042	-179384	15.8	991303	15.8	-7.13252e+06	15.8032	-1.60594e+06
15.8039	179384	15.8	602481	15.8	-5.90991e+06	15.8028	-227655
15.8036	-1.34229e+06	15.8	1.26078e+06	15.8	-5.37913e+06	15.8025	1.12945e+06
15.8033	-437120	15.8	1.53989e+06	15.8	-6.75549e+06	15.8022	1.42417e+06
15.8029	-1.41858e+06	15.8	1.61111e+06	15.8	-6.80307e+06	15.8019	1.60064e+06
15.8026	-1.95879e+06	15.8	3.11827e+06	15.8	-6.58161e+06	15.8016	1.13827e+06
15.8023	160827	15.8	4.37713e+06	15.8	-6.86713e+06	15.8013	-218831
15.802	-191755	15.8	4.41178e+06	15.8	-6.2906e+06	15.801	-49413.4
15.8017	-18557	15.8	3.0509e+06	15.8	-6.69692e+06	15.8007	605315
15.8014	1.13404e+06	15.8	1.21459e+06	15.8	-8.31121e+06	15.8003	619433
15.8011	977333	15.8	388822	15.8	-8.81819e+06	15.8	-510017
15.8008	1.74848e+06	15.8	-918159	15.8	-7.76579e+06	15.7997	-1.39946e+06
15.8004	3.18561e+06	15.8	-1.62843e+06	15.8	-7.96712e+06	15.7994	-2.11242e+06
15.8001	2.64746e+06	15.8	-2.0442e+06	15.8	-7.67977e+06	15.7991	-2.76362e+06
15.7998	1.95467e+06	15.8	-2.07308e+06	15.8	-7.41255e+06	15.7988	-2.37008e+06
15.7995	37113.9	15.8	-2.58316e+06	15.8	-6.64201e+06	15.7985	-1.92183e+06
15.7992	-2.03714e+06	15.8	-2.99316e+06	15.8	-7.05748e+06	15.7982	-1.67829e+06
15.7989	-1.26187e+06	15.8	-2.65246e+06	15.8	-6.73352e+06	15.7979	-2.31714e+06
15.7986	-294850	15.8	-3.23569e+06	15.8	-6.351e+06	15.7975	-3.00187e+06
15.7982	-531966	15.8	-3.40893e+06	15.8	-7.4638e+06	15.7972	-2.61362e+06
15.7979	43299.6	15.8	-2.52734e+06	15.8	-8.34781e+06	15.7969	-1.86889e+06
15.7976	818568	15.8	215584	15.8	-9.12567e+06	15.7966	-132357
15.7973	830940	15.8	1.14722e+06	15.8	-8.26728e+06	15.7963	374130
15.797	1.14435e+06	15.8	2.0442e+06	15.8	-7.03734e+06	15.796	-589432
15.7967	1.64538e+06	15.8	2.0596e+06	15.8	-7.4034e+06	15.7957	-425309
15.7964	490729	15.8	843089	15.8	-7.59374e+06	15.7953	-522371
15.7961	-1.01857e+06	15.8	240608	15.8	-7.69807e+06	15.795	-848852
15.7957	-958776	15.8	-794967	15.8	-8.69556e+06	15.7947	-1.51064e+06
15.7954	587637	15.8	-271405	15.8	-8.35147e+06	15.7944	-885913
15.7951	874239	15.8	598632	15.8	-8.37892e+06	15.7941	-651199
15.7948	1.42682e+06	15.8	1.7651e+06	15.8	-8.84015e+06	15.7938	-1.2424e+06
15.7945	2.69488e+06	15.8	2.22706e+06	15.8	-8.26362e+06	15.7935	-1.43828e+06
15.7942	2.39797e+06	15.8	3.40893e+06	15.8	-8.15014e+06	15.7932	-2.06301e+06
15.7939	2.18766e+06	15.8	2.90654e+06	15.8	-8.20871e+06	15.7928	-584138
15.7936	113404	15.8	404221	15.8	-8.43383e+06	15.7925	405896
15.7933	-1.56085e+06	15.8	173237	15.8	-8.49606e+06	15.7922	-1.06768e+06
15.7929	204127	15.8	-257931	15.8	-8.32585e+06	15.7919	-2.95245e+06
15.7926	1.10929e+06	15.8	-775719	15.8	-7.5425e+06	15.7916	-4.34132e+06
15.7923	694855	15.8	-843089	15.8	-5.85134e+06	15.7913	-3.74307e+06
15.792	-334025	15.8	-1.3243e+06	15.8	-4.95085e+06	15.791	-2.04536e+06
15.7917	37113.9	15.8	-764170	15.8	-6.13686e+06	15.7907	-2.38243e+06
15.7914	496914	15.8	1.17032e+06	15.8	-7.06297e+06	15.7904	-2.77068e+06
15.7911	567018	15.8	2.66786e+06	15.8	-7.50406e+06	15.79	-1.97477e+06
15.7907	-313406	15.8	2.21167e+06	15.8	-8.10073e+06	15.7897	-1.43652e+06
15.7904	-2.17529e+06	15.8	756470	15.8	-8.6919e+06	15.7894	-1.3324e+06
15.7901	-2.58973e+06	15.8	981679	15.8	-8.15746e+06	15.7891	-836499
15.7898	-2.02271e+06	15.8	1824768	15.8	-7.59008e+06	15.7888	-1.20534e+06
15.7895	-1.91343e+06	15.8	1.31083e+06	15.8	-6.08195e+06	15.7885	-1.71712e+06
15.7892	-1.25569e+06	15.8	1.52834e+06	15.8	-5.06433e+06	15.7882	-2.11772e+06
15.7889	-505162	15.8	660227	15.8	-6.02155e+06	15.7878	-1.87418e+06
15.7886	-1.24332e+06	15.8	-510088	15.8	-7.14716e+06	15.7875	-1.48946e+06
15.7882	-2.12787e+06	15.8	-1.54374e+06	15.8	-7.18194e+06	15.7872	-1.26887e+06
15.7879	-3.44335e+06	15.8	-1.98646e+06	15.8	-6.61089e+06	15.7869	-1.03062e+06
15.7876	-3.94645e+06	15.8	-469666	15.8	-6.10574e+06	15.7866	-1.89359e+06
15.7873	-1.79384e+06	15.8	1.85942e+06	15.8	-6.18994e+06	15.7863	-4.11014e+06
15.787	389696	15.8	2.71213e+06	15.8	-7.00623e+06	15.786	-4.52839e+06
15.7867	1.16496e+06	15.8	1.64383e+06	15.8	-9.11469e+06	15.7857	-4.15426e+06
15.7864	808259	15.8	-273330	15.8	-9.96576e+06	15.7853	-2.71245e+06
15.7861	272169	15.8	-785343	15.8	-9.71318e+06	15.785	-1.4277e+06
15.7858	-187632	15.8	-896985	15.8	-9.83947e+06	15.7847	-751790
15.7854	-1.28043e+06	15.8	-692950	15.8	-11100000	15.7844	-919443
15.7851	-437120	15.8	-456192	15.8	-13100000	15.7841	-1.02003e+06
15.7848	107218	15.8	-1.32238e+06	15.8	-13000000	15.7838	-1.07121e+06
15.7845	-1.33198e+06	15.8	-1.80744e+06	15.8	-10800000	15.7835	-1.63594e+06
15.7842	-2.96087e+06	15.8	-752621	15.8	-8.79439e+06	15.7832	-2.81657e+06
15.7839	-3.75057e+06	15.8	-671776	15.8	-6.98244e+06	15.7828	-3.26129e+06
15.7836	-3.0887e+06	15.8	-606331	15.8	-5.98312e+06	15.7825	-3.93366e+06
15.7833	-1.84951e+06	15.8	-396521	15.8	-6.46081e+06	15.7822	-3.61601e+06
15.7829	-1.4392e+06	15.8	-359949	15.8	-6.39858e+06	15.7819	-2.03478e+06
15.7826	-1.3794e+06	15.8	390747	15.8	-7.09957e+06	15.7816	-1.06415e+06
15.7823	-1.3361e+06	15.8	789193	15.8	-8.07693e+06	15.7813	1.06945e+06
15.782	-1.3526e+06	15.8	-371498	15.8	-8.21969e+06	15.781	2.98951e+06
15.7817	-1.36909e+06	15.8	-1.89406e+06	15.8	-7.33019e+06	15.7807	1.64476e+06
15.7814	-1.22476e+06	15.8	-1.29158e+06	15.8	-6.87262e+06	15.7803	-455310
15.7811	-1.67425e+06	15.8	-336851	15.8	-8.15197e+06	15.78	-742966
15.7807	-2.499e+06	15.8	708349	15.8	-8.82185e+06	15.7797	-109415
15.7804	-3.07633e+06	15.8	2.33293e+06	15.8	-8.24166e+06	15.7794	-360012
15.7801	-2.2124e+06	15.8	3.13945e+06	15.8	-7.50406e+06	15.7791	-820616
15.7798	581451	15.8	2.31946e+06	15.8	-6.58527e+06	15.7788	-444721
15.7795	-309283	15.8	683326	15.8	-5.72688e+06	15.7785	-501194
15.7792	-2.39385e+06	15.8	-950881	15.8	-5.6921e+06	15.7782	-257656
15.7789	-1.87838e+06	15.8	-585158	15.8	-7.94149e+06	15.7778	-592961
15.7786	-938158	15.8	-161688	15.8	-8.7285e+06	15.7775	-315893
15.7782	-767021	15.8	1.31083e+06	15.8	-7.55531e+06	15.7772	460604
15.7779	-1.67837e+06	15.8	2.31946e+06	15.8	-7.20024e+06	15.7769	859441
15.7776	-1.76497e+06	15.8	3.06823e+06	15.8	-7.27345e+06	15.7766	-444721
15.7773	-600008	15.8	2.56006e+06	15.8	-6.68227e+06	15.7763	-1.54593e+06
15.777	-709288	15.8	2.75448e+06	15.8	-7.1435e+06	15.776	-1.84065e+06
15.7767	-956715	15.8	2.31176e+06	15.8	-8.15014e+06	15.7757	-2.2889e+06
15.7764	-501038	15.8	2280960	15.8	-8.06412e+06	15.7753	-4.19308e+06
15.7761	-2.21446e+06	15.8	2.88729e+06	15.8	-8.2563e+06	15.775	-4.22132e+06
15.7758	-4.198e+06	15.8	3.4301e+06	15.8	-8.08059e+06	15.7747	-1.91477e+06
15.7754	-3.21654e+06	15.8	2.16354e+06	15.8	-7.10506e+06	15.7744	-1.15769e+06
15.7751	-1.47012e+06	15.8	1.7343e+06	15.8	-7.43634e+06	15.7741	-1.09239e+06
15.7748	-482481	15.8	1.50717e+06	15.8	-8.29839e+06	15.7738	-248832
15.7745	12371.3	15.8	155914	15.8	-9.11469e+06	15.7735	367071
15.7742	432996	15.8	-1.01055e+06	15.8	-10700000	15.7731	167653
15.7739	-129899	15.8	-675626	15.8	-9.82666e+06	15.7728	160594
15.7736	-622689	15.8	-179012	15.8	-7.78592e+06	15.7725	1.00592e+06
15.7733	-1.59384e+06	15.8	23098.3	15.8	-6.75182e+06	15.7722	792380
15.7729	-3.09283e+06	15.8	906609	15.8	-7.66329e+06	15.7719	541783
15.7726	-2.70313e+06	15.8	2.3541e+06	15.8	-8.22701e+06	15.7716	1.00062e+06
15.7723	-746402	15.8	1.81707e+06	15.8	-8.36611e+06	15.7713	1.04298e+06
15.772	2.32581e+06	15.8	1.11642e+06	15.8	-9.2483e+06	15.771	1.50535e+06
15.7717	1.95673e+06	15.8	-627505	15.8	-8.89506e+06	15.7706	2.04536e+06
15.7714	-546399	15.8	-2.56969e+06	15.8	-9.0909e+06	15.7703	1.823e+06
15.7711	-2.40622e+06	15.8	-3.11442e+06	15.8	-8.99755e+06	15.77	1.26357e+06
15.7707	-3649536	15.8	-2.15199e+06	15.8	-8.47776e+06	15.7697	1.39769e+06
15.7704	-2.89282e+06	15.8	9624.3	15.8	-8.39357e+06	15.7694	617668
15.7701	-960838	15.8	1.96913e+06	15.8	-8.29107e+06	15.7691	-425309
15.7698	340211	15.8	1.73815e+06	15.8	-7.09408e+06	15.7688	-954738
15.7695	1.7258e+06	15.8	1.16262e+06	15.8	-6.64018e+06	15.7685	-1.96242e+06
15.7692	1.75466e+06	15.8	696800	15.8	-7.37777e+06	15.7682	-2.29067e+06
15.7689	616504	15.8	-669852	15.8	-7.78409e+06	15.7678	-2.67186e+06
15.7686	422686	15.8	-1.63228e+06	15.8	-8.13733e+06	15.7675	-3.78189e+06
15.7683	239179	15.8	-1.43595e+06	15.8	-8.60405e+06	15.7672	-3.69013e+06
15.7679	251550	15.8	-654453	15.8	-8.0934e+06	15.7669	-1.68535e+06
15.7676	-921662	15.8	-1.20304e+06	15.8	-7.72186e+06	15.7666	711201
15.7673	-3.09283e+06	15.8	-2.31946e+06	15.8	-7.44183e+06	15.7663	1.00768e+06
15.767	-3.94645e+06	15.8	-3.01241e+06	15.8	-6.65848e+06	15.766	852382
15.7667	-3.91964e+06	15.8	-2.0211e+06	15.8	-5.67746e+06	15.7657	515312
15.7664	-4.27841e+06	15.8	-1368576	15.8	-4.87215e+06	15.7653	137652
15.7661	-4.16707e+06	15.8	-669852	15.8	-6.58527e+06	15.765	-1.27416e+06
15.7657	-2.62066e+06	15.8	-1.0298e+06	15.8	-8.28375e+06	15.7647	-2.67891e+06
15.7654	-278354	15.8	-1.27811e+06	15.8	-9.53382e+06	15.7644	-3.15011e+06
15.7651	-193817	15.8	-1.21844e+06	15.8	-8.9518e+06	15.7641	-2.78657e+06
15.7648	-1.17734e+06	15.8	-1368576	15.8	-8.17028e+06	15.7638	-2.78657e+06
15.7645	-1.89693e+06	15.8	-331076	15.8	-7.28992e+06	15.7635	-2.72833e+06
15.7642	-2.28251e+06	15.8	275255	15.8	-7.22403e+06	15.7631	-2.35596e+06
15.7639	-2.05776e+06	15.8	-184787	15.8	-6.99342e+06	15.7628	-1.41711e+06
15.7636	-1.30517e+06	15.8	273330	15.8	-5.51091e+06	15.7625	-1.94654e+06
15.7632	107218	15.8	810366	15.8	-5.01857e+06	15.7622	-3.50835e+06
15.7629	1.35466e+06	15.8	2.40608e+06	15.8	-6.09476e+06	15.7619	-3.11305e+06
15.7626	-585575	15.8	3.3916e+06	15.8	-6.72254e+06	15.7616	-942385
15.7623	-1.61446e+06	15.8	1.92486e+06	15.8	-7.1856e+06	15.7613	-862971
15.762	977333	15.8	-298353	15.8	-7.50589e+06	15.761	-751790
15.7617	4.28047e+06	15.8	-1.25501e+06	15.8	-8.85113e+06	15.7607	-268244
15.7614	4.18769e+06	15.8	-1.742e+06	15.8	-10900000	15.7603	589432
15.7611	2.12374e+06	15.8	-1.26078e+06	15.8	-11200000	15.76	1.52476e+06
15.7607	655679	15.8	-169388	15.8	-10000000	15.7597	1.11886e+06
15.7604	-839187	15.8	-1.03173e+06	15.8	-9.2062e+06	15.7594	785321
15.7601	191755	15.8	-1.74392e+06	15.8	-8.88225e+06	15.7591	502958
15.7598	2.43715e+06	15.8	-2.29828e+06	15.8	-9.33249e+06	15.7588	204713
15.7595	1.51342e+06	15.8	-1.87481e+06	15.8	-10100000	15.7585	-3529.53
15.7592	-987643	15.8	-1.30891e+06	15.8	-9.64912e+06	15.7582	638845
15.7589	-2.29694e+06	15.8	-1.69388e+06	15.8	-7.41621e+06	15.7578	1.11533e+06
15.7586	-1.73817e+06	15.8	-2.27326e+06	15.8	-5.4377e+06	15.7575	-255891
15.7582	-661865	15.8	-1.92486e+06	15.8	-5.43038e+06	15.7572	-2.34008e+06
15.7579	-1.47631e+06	15.8	-1.43787e+06	15.8	-6.28694e+06	15.7569	-2.83774e+06
15.7576	-3.93408e+06	15.8	-948956	15.8	-7.15448e+06	15.7566	-2.51126e+06
15.7573	-3.78562e+06	15.8	-1.19341e+06	15.8	-8.57659e+06	15.7563	-1.33063e+06
15.757	-2.26189e+06	15.8	-1.0067e+06	15.8	-9.17143e+06	15.756	-492370
15.7567	-756712	15.8	-1976832	15.8	-8.65346e+06	15.7556	585902
15.7564	-280416	15.8	-2.56199e+06	15.8	-8.29473e+06	15.7553	552372
15.7561	439181	15.8	-1.7189e+06	15.8	-7.99274e+06	15.755	-841793
15.7557	622689	15.8	-1.95181e+06	15.8	-7.05382e+06	15.7547	-1.53711e+06
15.7554	-98970.5	15.8	-985529	15.8	-6.72803e+06	15.7544	-2.06301e+06
15.7551	-1.05775e+06	15.8	188636	15.8	-6.66031e+06	15.7541	-2.67009e+06
15.7548	-1.25981e+06	15.8	-246382	15.8	-7.1252e+06	15.7538	-2.37537e+06
15.7545	-1.7093e+06	15.8	-234833	15.8	-8.14099e+06	15.7535	-1.96948e+06
15.7542	-1.16084e+06	15.7	-810366	15.8	-6.94766e+06	15.7531	-2.66656e+06
15.7539	-901044	15.7	-1.21074e+06	15.8	-5.32605e+06	15.7528	-3.71836e+06
15.7536	-729907	15.7	-604406	15.8	-4.91608e+06	15.7525	-2.22713e+06
15.7532	-1.07837e+06	15.7	625580	15.8	-5.94651e+06	15.7522	-2.41244e+06
15.7529	-2.52993e+06	15.7	2.59086e+06	15.8	-7.34483e+06	15.7519	-1.98183e+06
15.7526	-2.15673e+06	15.7	3.38775e+06	15.8	-7.6395e+06	15.7516	-972386
15.7523	-604132	15.7	2.56969e+06	15.8	-6.92204e+06	15.7513	-118239
15.752	131961	15.7	1.76895e+06	15.8	-5.10825e+06	15.751	-132357
15.7517	779392	15.7	1.54759e+06	15.8	-4.73305e+06	15.7507	-1.55476e+06
15.7514	878363	15.7	1.13759e+06	15.8	-4.7422e+06	15.7503	-1.53358e+06
15.751	-630937	15.7	15398.9	15.8	-6.11856e+06	15.75	-430603
15.7507	-898982	15.7	-700649	15.8	-6.99525e+06	15.7497	-1.33946e+06
15.7504	-377325	15.7	-2.28673e+06	15.8	-7.13435e+06	15.7494	-2.66303e+06
15.7501	461862	15.7	-2.90269e+06	15.8	-7.0044e+06	15.7491	-3.7713e+06
15.7498	812383	15.7	-3.51287e+06	15.8	-7.23684e+06	15.7488	-3.98661e+06
15.7495	901044	15.7	-4.59657e+06	15.8	-7.93783e+06	15.7485	-2.54479e+06
15.7492	826816	15.7	-4.55422e+06	15.8	-7.46563e+06	15.7482	-580608
15.7489	-560833	15.7	-4.37906e+06	15.8	-6.23935e+06	15.7478	372366
15.7485	-1.87013e+06	15.7	-2.46767e+06	15.8	-5.7342e+06	15.7475	63531.6
15.7482	-1.01651e+06	15.7	-1.49177e+06	15.7	-5.66465e+06	15.7472	-450015
15.7479	-692793	15.7	-939332	15.7	-6.2906e+06	15.7469	-1.22651e+06
15.7476	-746402	15.7	-775719	15.7	-6.95132e+06	15.7466	-1.643e+06
15.7473	868053	15.7	-683326	15.7	-7.74382e+06	15.7463	-1.25475e+06
15.747	1.52579e+06	15.7	115492	15.7	-9.79371e+06	15.746	-686494
15.7467	311345	15.7	294504	15.7	-9.56859e+06	15.7456	-891207
15.7464	-1.85157e+06	15.7	-669852	15.7	-8.36062e+06	15.7453	-1.24769e+06
15.7461	-2.80416e+06	15.7	-2.16932e+06	15.7	-7.68709e+06	15.745	-1.07651e+06
15.7457	-2.70519e+06	15.7	-1.44942e+06	15.7	-7.9177e+06	15.7447	-501194
15.7454	-2.86808e+06	15.7	1.63036e+06	15.7	-7.0648e+06	15.7444	-464133
15.7451	-1.80415e+06	15.7	2.25979e+06	15.7	-6.42787e+06	15.7441	-1.0218e+06
15.7448	-668051	15.7	1.3397e+06	15.7	-7.6816e+06	15.7438	-1.29357e+06
15.7445	488667	15.7	492764	15.7	-7.74932e+06	15.7435	-861206
15.7442	1.63507e+06	15.7	384972	15.7	-8.44115e+06	15.7431	-139417
15.7439	288664	15.7	440793	15.7	-8.45214e+06	15.7428	-190595
15.7436	670113	15.7	1.04712e+06	15.7	-7.09225e+06	15.7425	-128828
15.7432	3.16912e+06	15.7	1.25308e+06	15.7	-7.42536e+06	15.7422	-354718
15.7429	1.82683e+06	15.7	-1.00093e+06	15.7	-8.08791e+06	15.7419	220596
15.7426	-338149	15.7	-1.52256e+06	15.7	-8.44664e+06	15.7416	527665
15.7423	-152579	15.7	-1.05675e+06	15.7	-9.53016e+06	15.7413	-720025
15.742	-127837	15.7	-1.15107e+06	15.7	-10700000	15.741	-2.88363e+06
15.7417	455677	15.7	-2.17509e+06	15.7	-10300000	15.7407	-2.59068e+06
15.7414	-241241	15.7	-1976832	15.7	-9.25379e+06	15.7403	-2.36479e+06
15.741	-1.07424e+06	15.7	-552435	15.7	-8.77609e+06	15.74	-3.01069e+06
15.7407	-1.87838e+06	15.7	75069.6	15.7	-7.42719e+06	15.7397	-2.74774e+06
15.7404	-2.80416e+06	15.7	-602481	15.7	-6.81771e+06	15.7394	-1.93242e+06
15.7401	-2.77942e+06	15.7	-854638	15.7	-6.35466e+06	15.7391	-1.56711e+06
15.7398	-2.90313e+06	15.7	-671776	15.7	-6.01423e+06	15.7388	-2.52185e+06
15.7395	-4.40831e+06	15.7	-768019	15.7	-6.91106e+06	15.7385	-3.316e+06
15.7392	-4.39594e+06	15.7	-440793	15.7	-6.92936e+06	15.7381	-2.35949e+06
15.7389	-4.01243e+06	15.7	-787268	15.7	-6.31073e+06	15.7378	-804733
15.7386	-5.19183e+06	15.7	-1.93256e+06	15.7	-6.70241e+06	15.7375	277068
15.7382	-5.92792e+06	15.7	-2.30598e+06	15.7	-6.54867e+06	15.7372	1.96948e+06
15.7379	-4.5279e+06	15.7	-2.52349e+06	15.7	-5.67197e+06	15.7369	1.61653e+06
15.7376	-3.82273e+06	15.7	-2.4311e+06	15.7	-6.27047e+06	15.7366	-114710
15.7373	-2.79385e+06	15.7	-1.75162e+06	15.7	-7.35215e+06	15.7363	-1.34122e+06
15.737	-395882	15.7	-871962	15.7	-7.39425e+06	15.736	-1.57064e+06
15.7367	-424748	15.7	-213660	15.7	-6.69692e+06	15.7356	-1.38711e+06
15.7364	-738155	15.7	-658302	15.7	-6.69692e+06	15.7353	-1.88301e+06
15.7361	-134023	15.7	-102018	15.7	-7.89208e+06	15.735	-1.63064e+06
15.7357	-24742.6	15.7	-939332	15.7	-9.18424e+06	15.7347	-716495
15.7354	-1.29486e+06	15.7	-1.67078e+06	15.7	-8.32036e+06	15.7344	-1.9183e+06
15.7351	-2.04745e+06	15.7	-829615	15.7	-7.09957e+06	15.7341	-1.673e+06
15.7348	-2.12993e+06	15.7	1.09717e+06	15.7	-8.30022e+06	15.7338	-1.60241e+06
15.7345	-1.99797e+06	15.7	997078	15.7	-9.63997e+06	15.7335	-2.95598e+06
15.7342	-1.3526e+06	15.7	-128966	15.7	-9.83032e+06	15.7332	-4.11543e+06
15.7339	-579390	15.7	-248307	15.7	-9.09273e+06	15.7328	-4.02367e+06
15.7335	-901044	15.7	-153989	15.7	-7.61937e+06	15.7325	-3.496e+06
15.7332	-1.28662e+06	15.7	-98167.9	15.7	-6.79026e+06	15.7322	-1.50535e+06
15.7329	-2.9753e+06	15.7	127041	15.7	-6.07097e+06	15.7319	-2.05948e+06
15.7326	-3.12582e+06	15.7	182862	15.7	-6.80673e+06	15.7316	-2.45302e+06
15.7323	-863930	15.7	997078	15.7	-7.33202e+06	15.7313	-2.68068e+06
15.732	1.34229e+06	15.7	1.7266e+06	15.7	-7.39791e+06	15.731	-2.1036e+06
15.7317	1.51755e+06	15.7	1.48022e+06	15.7	-7.64865e+06	15.7307	-1.77359e+06
15.7314	387634	15.7	-375348	15.7	-6.26498e+06	15.7303	-2.04007e+06
15.731	-1.41239e+06	15.7	-1.30891e+06	15.7	-5.49444e+06	15.73	-1.793e+06
15.7307	-2.85365e+06	15.7	-1.48984e+06	15.7	-6.48827e+06	15.7297	-1.13651e+06
15.7304	-2.40416e+06	15.7	-1.31276e+06	15.7	-7.22586e+06	15.7294	-725319
15.7301	-1.37322e+06	15.7	155914	15.7	-7.83168e+06	15.7291	-248832
15.7298	-1.76497e+06	15.7	1.01055e+06	15.7	-7.57178e+06	15.7288	-217066
15.7295	-1.5794e+06	15.7	1.69965e+06	15.7	-6.91838e+06	15.7285	-441191
15.7292	-1.2495e+06	15.7	2.10195e+06	15.7	-6.08378e+06	15.7281	-381189
15.7289	-484543	15.7	943182	15.7	-5.02223e+06	15.7278	-1.02003e+06
15.7286	1.06393e+06	15.7	490839	15.7	-5.93919e+06	15.7275	-1.74535e+06
15.7282	1.08455e+06	15.7	977829	15.7	-7.11605e+06	15.7272	-1.68535e+06
15.7279	68042.2	15.7	1.20881e+06	15.7	-8.34781e+06	15.7269	-1.84065e+06
15.7276	0	15.7	96243	15.7	-8.09523e+06	15.7266	-1.8583e+06
15.7273	-771145	15.7	-1.63421e+06	15.7	-5.73054e+06	15.7263	-1.32181e+06
15.727	-785578	15.7	-2.45805e+06	15.7	-5.7159e+06	15.726	-1.74888e+06
15.7267	777331	15.7	-902760	15.7	-8.03118e+06	15.7256	-1.90065e+06
15.7264	2.56086e+06	15.7	105867	15.7	-8.74864e+06	15.7253	-2.02595e+06
15.7261	3.19386e+06	15.7	-223284	15.7	-8.19041e+06	15.725	-1.68712e+06
15.7257	2.18354e+06	15.7	675626	15.7	-8.27277e+06	15.7247	-1.17886e+06
15.7254	1.12373e+06	15.7	1.24154e+06	15.7	-8.54731e+06	15.7244	-765908
15.7251	608256	15.7	1.7266e+06	15.7	-8.34598e+06	15.7241	469428
15.7248	1.27631e+06	15.7	1.32815e+06	15.7	-8.10439e+06	15.7238	298245
15.7245	3.35881e+06	15.7	92393.3	15.7	-8.60222e+06	15.7235	-1.5477e+06
15.7242	4.58769e+06	15.7	-1.71313e+06	15.7	-8.80354e+06	15.7231	-2.82716e+06
15.7239	3.87841e+06	15.7	-1.78435e+06	15.7	-9.48074e+06	15.7228	-3.00363e+06
15.7235	3.49077e+06	15.7	271405	15.7	-10200000	15.7225	-2.41773e+06
15.7232	3.47634e+06	15.7	65445.3	15.7	-8.58757e+06	15.7222	-1.22475e+06
15.7229	1.96085e+06	15.7	-2.10387e+06	15.7	-6.10757e+06	15.7219	-857676
15.7226	870115	15.7	-2.7718e+06	15.7	-5.21258e+06	15.7216	-631786
15.7223	1.28868e+06	15.7	-2.44842e+06	15.7	-5.59876e+06	15.7213	-388249
15.722	1.34435e+06	15.7	-1.78627e+06	15.7	-6.34917e+06	15.721	102356
15.7217	296911	15.7	-313752	15.7	-6.58161e+06	15.7206	-658258
15.7214	-709288	15.7	61595.5	15.7	-7.76579e+06	15.7203	-2.81127e+06
15.721	-336087	15.7	943182	15.7	-8.73399e+06	15.72	-2.43008e+06
15.7207	919601	15.7	321452	15.7	-7.85364e+06	15.7197	-1.86183e+06
15.7204	2.04333e+06	15.7	-1.36088e+06	15.7	-7.15631e+06	15.7194	-1.75241e+06
15.7201	1.25775e+06	15.7	-3.27419e+06	15.7	-7.07212e+06	15.7191	-1.21769e+06
15.7198	367015	15.7	-4.67741e+06	15.7	-7.63584e+06	15.7188	47648.7
15.7195	354644	15.7	-4.49455e+06	15.7	-7.03002e+06	15.7185	-255891
15.7192	169075	15.7	-3345408	15.7	-4.77698e+06	15.7181	-1.26004e+06
15.7189	292788	15.7	-2.97199e+06	15.7	-4.0705e+06	15.7178	-254126
15.7186	-243302	15.7	-2.61011e+06	15.7	-4.98929e+06	15.7175	668846
15.7182	-905167	15.7	-3.08363e+06	15.7	-6.05267e+06	15.7172	917678
15.7179	-2.07219e+06	15.7	-3.58794e+06	15.7	-6.1515e+06	15.7169	709436
15.7176	-2.85365e+06	15.7	-3.59372e+06	15.7	-5.64452e+06	15.7166	301775
15.7173	-2.68664e+06	15.7	-3.7862e+06	15.7	-6.18994e+06	15.7163	-266480
15.717	-3.20829e+06	15.7	-2.69096e+06	15.7	-5.51091e+06	15.716	194124
15.7167	-4.04336e+06	15.7	-2.61781e+06	15.7	-5.07348e+06	15.7156	375895
15.7164	-3.38355e+06	15.7	-3.76503e+06	15.7	-6.15333e+06	15.7153	615903
15.716	-2.46189e+06	15.7	-2.07115e+06	15.7	-6.62371e+06	15.715	1.40828e+06
15.7157	-967024	15.7	-406146	15.7	-6.81039e+06	15.7147	1.33416e+06
15.7154	-1.02888e+06	15.7	716048	15.7	-6.67129e+06	15.7144	559431
15.7151	-2.23302e+06	15.7	1.50524e+06	15.7	-6.81954e+06	15.7141	28236.3
15.7148	-608256	15.7	1.84594e+06	15.7	-6.65848e+06	15.7138	-885913
15.7145	787640	15.7	1.24731e+06	15.7	-7.74016e+06	15.7134	434132
15.7142	261859	15.7	180937	15.7	-9.44414e+06	15.7131	723554
15.7139	-138146	15.7	-754545	15.7	-9123840	15.7128	-522371
15.7135	171136	15.7	-710274	15.7	-6.98244e+06	15.7125	-903560
15.7132	-756712	15.7	-954731	15.7	-7.02636e+06	15.7122	-940620
15.7129	-2.26807e+06	15.7	-1.71313e+06	15.7	-7.91587e+06	15.7119	60002
15.7126	-3.30108e+06	15.7	-3.24147e+06	15.7	-8.44847e+06	15.7116	834734
15.7123	-2.37735e+06	15.7	-3.62836e+06	15.7	-8.28924e+06	15.7113	1.00415e+06
15.712	-2.87633e+06	15.7	-2.69096e+06	15.7	-8.33683e+06	15.711	600020
15.7117	-2.66602e+06	15.7	-1.26271e+06	15.7	-8.97925e+06	15.7106	448251
15.7114	-309283	15.7	-1.77087e+06	15.7	-8.63699e+06	15.7103	427073
15.7111	1.24538e+06	15.7	-3.55329e+06	15.7	-6.58344e+06	15.71	291186
15.7107	2.54437e+06	15.7	-4.61004e+06	15.7	-4.86666e+06	15.7097	-765908
15.7104	3.1753e+06	15.7	-4.12498e+06	15.7	-5.72688e+06	15.7094	-2.32773e+06
15.7101	2.41241e+06	15.7	-3.84587e+06	15.7	-7.09591e+06	15.7091	-2.77421e+06
15.7098	1.99178e+06	15.7	-4.77173e+06	15.7	-7.29358e+06	15.7088	-2.92245e+06
15.7095	1.61446e+06	15.7	-4.97192e+06	15.7	-6.38577e+06	15.7084	-3.10069e+06
15.7092	350520	15.7	-5.11436e+06	15.7	-7.07029e+06	15.7081	-2.3489e+06
15.7089	-1.41445e+06	15.7	-5.10088e+06	15.7	-8.41004e+06	15.7078	-2.67891e+06
15.7086	-1.74642e+06	15.7	-3.66686e+06	15.7	-8.84564e+06	15.7075	-2.20243e+06
15.7082	-1.6825e+06	15.7	-2.44457e+06	15.7	-7.92319e+06	15.7072	-1.47711e+06
15.7079	-2.24127e+06	15.7	-1.85364e+06	15.7	-7.25698e+06	15.7069	-1.53358e+06
15.7076	-2.29694e+06	15.7	-1.36473e+06	15.7	-6.46447e+06	15.7066	-1.27593e+06
15.7073	-2.07426e+06	15.7	-1.15492e+06	15.7	-5.79277e+06	15.7063	-967092
15.707	-824754	15.7	-2.37913e+06	15.7	-6.12771e+06	15.7059	-330011
15.7067	-1.24744e+06	15.7	-1.94603e+06	15.7	-7.08676e+06	15.7056	442956
15.7064	-1.47631e+06	15.7	111642	15.7	-8.10988e+06	15.7053	-799439
15.706	-647432	15.7	1.53989e+06	15.7	-8.60222e+06	15.705	-1.48593e+06
15.7057	82475.4	15.7	1.54181e+06	15.7	-8.63882e+06	15.7047	-1.7683e+06
15.7054	983519	15.7	467741	15.7	-9.08174e+06	15.7044	-529430
15.7051	445367	15.7	675626	15.7	-8.17577e+06	15.7041	171182
15.7048	496914	15.7	119341	15.7	-6.87628e+06	15.7038	-225890
15.7045	315468	15.7	138590	15.7	-5.3407e+06	15.7035	-1.2424e+06
15.7042	-1.33404e+06	15.7	-57745.8	15.7	-3.83256e+06	15.7031	-2.07184e+06
15.7039	-2.82478e+06	15.7	42346.9	15.7	-3.7502e+06	15.7028	-1.05533e+06
15.7035	-4.58357e+06	15.7	57745.8	15.7	-5.13937e+06	15.7025	-645904
15.7032	-5.80627e+06	15.7	658302	15.7	-5.04785e+06	15.7022	-758849
15.7029	-5.00832e+06	15.7	1.83439e+06	15.7	-4.91058e+06	15.7019	-1.4224e+06
15.7026	-2.60828e+06	15.7	1.7035e+06	15.7	-4.93438e+06	15.7016	-1.23887e+06
15.7023	-1.63301e+06	15.7	386897	15.7	-6.50291e+06	15.7013	75884.9
15.702	-265983	15.7	-155914	15.7	-6.87811e+06	15.701	-1.01474e+06
15.7017	-109280	15.7	-196336	15.7	-4.77698e+06	15.7006	-3.14834e+06
15.7014	-144332	15.7	-1.25501e+06	15.7	-3.8289e+06	15.7003	-3.90896e+06
15.701	-808259	15.7	-1.70928e+06	15.7	-3.83073e+06	15.7	-2.6595e+06
15.7007	-2.01652e+06	15.7	-1.6958e+06	15.7	-4.14005e+06	15.6997	-2.4742e+06
15.7004	-1.91343e+06	15.7	-798817	15.7	-4.77515e+06	15.6994	-3.14658e+06
15.7001	-1.81652e+06	15.7	-937407	15.7	-5.93919e+06	15.6991	-3.84543e+06
15.6998	-1.19589e+06	15.7	-1.99993e+06	15.7	-6.63103e+06	15.6988	-3.64777e+06
15.6995	-171136	15.7	-1.95951e+06	15.7	-6.21739e+06	15.6984	-2.83774e+06
15.6992	-360830	15.7	-952806	15.7	-5.86232e+06	15.6981	-2.51126e+06
15.6989	-55670.9	15.7	997078	15.7	-6.33819e+06	15.6978	-4.09602e+06
15.6985	773207	15.7	2.0442e+06	15.7	-6.93302e+06	15.6975	-4.24956e+06
15.6982	1.31136e+06	15.7	783418	15.7	-7.936e+06	15.6972	-3.21011e+06
15.6979	1.16703e+06	15.7	-1.20881e+06	15.7	-8.24532e+06	15.6969	-2.44773e+06
15.6976	1.20002e+06	15.7	-1.88251e+06	15.7	-7.54799e+06	15.6966	-2.27478e+06
15.6973	-61856.5	15.7	943182	15.7	-6.94949e+06	15.6963	-2.48303e+06
15.697	-2.10931e+06	15.7	2.33293e+06	15.7	-5.8129e+06	15.6959	-2.63833e+06
15.6967	-2.47839e+06	15.7	1.12219e+06	15.7	-4.71658e+06	15.6956	-2.6948e+06
15.6964	-1.77734e+06	15.7	-600557	15.7	-3.91858e+06	15.6953	-2.89069e+06
15.696	-1.57734e+06	15.7	-71219.8	15.7	-4.4274e+06	15.695	-2.3242e+06
15.6957	-686608	15.7	729522	15.7	-4.32856e+06	15.6947	-1.78065e+06
15.6954	218560	15.7	-590932	15.7	-3.04372e+06	15.6944	-1.1171e+06
15.6951	385572	15.7	-1.50717e+06	15.7	-3.42807e+06	15.6941	-751790
15.6948	1.19796e+06	15.7	-2.49077e+06	15.7	-5.71224e+06	15.6938	-840029
15.6945	1.9691e+06	15.7	-1.82669e+06	15.7	-5.44319e+06	15.6935	-1.81947e+06
15.6942	1.70518e+06	15.7	-517788	15.7	-5.47796e+06	15.6931	-1.27063e+06
15.6939	1.24538e+06	15.7	-575533	15.7	-6.2485e+06	15.6928	-910619
15.6935	383511	15.7	142440	15.7	-5.68844e+06	15.6925	-2.24478e+06
15.6932	-1.4227e+06	15.7	138590	15.7	-6.6054e+06	15.6922	-2.92245e+06
15.6929	-2.49076e+06	15.7	554360	15.7	-7.59557e+06	15.6919	-2.95245e+06
15.6926	-1.36497e+06	15.7	1.47444e+06	15.7	-7.88842e+06	15.6916	-1.42064e+06
15.6923	-329902	15.7	1.69003e+06	15.7	-7.68526e+06	15.6913	478252
15.692	-216498	15.7	2.30791e+06	15.7	-7.34666e+06	15.691	686494
15.6917	1.33404e+06	15.7	2.25016e+06	15.7	-6.32171e+06	15.6906	-86473.5
15.6913	1.18765e+06	15.7	1.39167e+06	15.7	-6.46813e+06	15.6903	-1.6677e+06
15.691	-148456	15.7	1.36473e+06	15.7	-6.58161e+06	15.69	-1.65712e+06
15.6907	-2.18766e+06	15.7	2.0442e+06	15.7	-6.53585e+06	15.6897	-577078
15.6904	-3.48046e+06	15.7	3.10865e+06	15.7	-6.93668e+06	15.6894	-658258
15.6901	-4.15264e+06	15.7	3.53019e+06	15.7	-5.98861e+06	15.6891	100592
[truncated: 63,538 more rows]

## Sheet: Fig. 1c
	Fresh		10 days		20 days		30 days
1H (ppm)	Intensity (a.u.)	1H (ppm)	Intensity (a.u.)	1H (ppm)	Intensity (a.u.)	1H (ppm)	Intensity (a.u.)
16.2983	283400	16.2975	300301	16.2984	-1.92693e+06	16.2991	-22040900
16.298	-85631.6	16.2971	529942	16.298	-2.14697e+06	16.2988	-20842200
16.2976	-293594	16.2968	809045	16.2977	-2.40159e+06	16.2985	-19721500
16.2973	-709519	16.2965	1.00336e+06	16.2974	-1.64088e+06	16.2982	-20004700
16.297	189613	16.2962	1.5227e+06	16.2971	-1.10963e+06	16.2978	-20064200
16.2967	762529	16.2959	1.04222e+06	16.2968	-1.35797e+06	16.2975	-19898000
16.2964	748257	16.2956	1.58983e+06	16.2965	-2.69079e+06	16.2972	-20320800
16.2961	534178	16.2953	3.04187e+06	16.2962	-2.95169e+06	16.2969	-20786800
16.2958	860393	16.295	3.44462e+06	16.2959	-2.15326e+06	16.2966	-21345100
16.2954	705441	16.2946	2.69211e+06	16.2955	-1.37368e+06	16.2963	-22184600
16.2951	236506	16.2943	1.233e+06	16.2952	-440082	16.296	-22032700
16.2948	1.78195e+06	16.294	1.34605e+06	16.2949	-251475	16.2956	-21739200
16.2945	2.36098e+06	16.2937	1.43438e+06	16.2946	-213754	16.2953	-22235900
16.2942	1.91855e+06	16.2934	1.11994e+06	16.2943	873877	16.295	-21552400
16.2939	1.75341e+06	16.2931	201378	16.294	1.18508e+06	16.2947	-19672200
16.2936	1.22127e+06	16.2928	-950363	16.2937	622401	16.2944	-18756700
16.2933	-32621.6	16.2924	-476948	16.2934	103734	16.2941	-18245600
16.293	-430197	16.2921	639464	16.2931	537529	16.2938	-19124100
16.2926	-110098	16.2918	897369	16.2927	763856	16.2935	-20296200
16.2923	-2038.85	16.2915	-45928.3	16.2924	785860	16.2932	-20918100
16.292	-383303	16.2912	558206	16.2921	754426	16.2928	-21979300
16.2917	-1.03573e+06	16.2909	1.7912e+06	16.2918	773287	16.2925	-21858200
16.2914	-893015	16.2906	2.46247e+06	16.2915	-122594	16.2922	-21148000
16.2911	-711558	16.2903	2.82989e+06	16.2912	-1.27309e+06	16.2919	-20499400
16.2908	-2.00011e+06	16.29	1.97139e+06	16.2909	-1.96465e+06	16.2916	-19865100
16.2904	-2.75448e+06	16.2896	915034	16.2905	-1.88292e+06	16.2913	-19971900
16.2901	-2.32225e+06	16.2893	858507	16.2902	-921028	16.291	-20090900
16.2898	-1.91855e+06	16.289	1.49444e+06	16.2899	-364639	16.2906	-21000200
16.2895	-1.77584e+06	16.2887	3.26798e+06	16.2896	-455799	16.2903	-20673900
16.2892	-1.80438e+06	16.2884	4.04169e+06	16.2893	-880164	16.29	-19836400
16.2889	-2.6138e+06	16.2881	3.72019e+06	16.289	-609828	16.2897	-20425500
16.2886	-3.05012e+06	16.2878	1.79474e+06	16.2887	-50295.1	16.2894	-19826100
16.2883	-3.26827e+06	16.2874	134252	16.2884	-691557	16.2891	-18984600
16.2879	-3.29274e+06	16.2871	-540541	16.288	-1.85463e+06	16.2888	-18522700
16.2876	-3.16837e+06	16.2868	-890303	16.2877	-1.1505e+06	16.2885	-18711600
16.2873	-2.61788e+06	16.2865	-833776	16.2874	-88016.4	16.2882	-19602400
16.287	-1.05816e+06	16.2862	-1.11288e+06	16.2871	182320	16.2878	-20817500
16.2867	183496	16.2859	-1.52977e+06	16.2868	1.29824e+06	16.2875	-21868500
16.2864	350682	16.2856	-1.80534e+06	16.2865	1.9395e+06	16.2872	-21585200
16.2861	65243.1	16.2853	-1.21887e+06	16.2862	2.02438e+06	16.2869	-21334800
16.2858	79515	16.2849	-1.01749e+06	16.2859	1.3674e+06	16.2866	-20887300
16.2854	136603	16.2846	-1.37785e+06	16.2855	710418	16.2863	-20171000
16.2851	-205924	16.2843	-989226	16.2852	807865	16.286	-20464500
16.2848	-1.05816e+06	16.284	-745452	16.2849	1.20708e+06	16.2857	-21398400
16.2845	-1.98584e+06	16.2837	713656	16.2846	1.45227e+06	16.2853	-21544200
16.2842	-2.14283e+06	16.2834	1.66402e+06	16.2843	965037	16.285	-21767900
16.2839	-1.59234e+06	16.2831	1.8548e+06	16.284	760713	16.2847	-21488700
16.2836	-636120	16.2828	2.13743e+06	16.2837	700988	16.2844	-20959200
16.2833	-417964	16.2825	939764	16.2834	-28291	16.2841	-19432000
16.2829	-338449	16.2821	462816	16.283	-590967	16.2838	-18473500
16.2826	-185535	16.2818	385091	16.2827	-710418	16.2835	-18411900
16.2823	917481	16.2815	151917	16.2824	-767000	16.2831	-18132700
16.282	362915	16.2812	819644	16.2821	-229471	16.2828	-18147100
16.2817	55048.9	16.2809	208444	16.2818	1.26681e+06	16.2825	-19189800
16.2814	1.00719e+06	16.2806	-1.65695e+06	16.2815	1.4837e+06	16.2822	-19586000
16.2811	1.58418e+06	16.2803	-1.82653e+06	16.2812	-339492	16.2819	-18317500
16.2808	1.45574e+06	16.2799	-1.01042e+06	16.2809	-1.71632e+06	16.2816	-17069500
16.2804	1.68613e+06	16.2796	-529942	16.2805	-1.79176e+06	16.2813	-17227500
16.2801	1.33341e+06	16.2793	-526409	16.2802	-1.69432e+06	16.281	-18479600
16.2798	1.09078e+06	16.279	476948	16.2799	-1.61259e+06	16.2807	-19696800
16.2795	1.10913e+06	16.2787	1.11641e+06	16.2796	-763856	16.2803	-19070800
16.2792	884860	16.2784	939764	16.2793	-427508	16.28	-18184000
16.2789	-1.02146e+06	16.2781	529942	16.279	-732422	16.2797	-18448800
16.2786	-2.3773e+06	16.2778	116587	16.2787	-2.30414e+06	16.2794	-17904900
16.2783	-2.4772e+06	16.2775	-120120	16.2783	-3.00199e+06	16.2791	-17120800
16.2779	-2.31001e+06	16.2771	-98922.6	16.278	-3.4515e+06	16.2788	-16798500
16.2776	-2.56283e+06	16.2768	-151917	16.2777	-4.18392e+06	16.2785	-17950100
16.2773	-1.97768e+06	16.2765	-1.20827e+06	16.2774	-2.39216e+06	16.2782	-18278500
16.277	-1.37622e+06	16.2762	-1.79474e+06	16.2771	-873877	16.2778	-18229200
16.2767	-903209	16.2759	-2.21869e+06	16.2768	-1.26052e+06	16.2775	-18582300
16.2764	46893.5	16.2756	-2.1021e+06	16.2765	-1.45541e+06	16.2772	-18736200
16.2761	273205	16.2753	-1.05635e+06	16.2762	-182320	16.2769	-18539200
16.2758	807383	16.275	-1.30719e+06	16.2758	1.10963e+06	16.2766	-18034200
16.2754	393497	16.2746	-1.2224e+06	16.2755	1.15364e+06	16.2763	-16644600
16.2751	362915	16.2743	-1.02456e+06	16.2752	833012	16.276	-15862600
16.2748	71359.6	16.274	-1.99258e+06	16.2749	930459	16.2756	-15811200
16.2745	-505634	16.2737	-2.19749e+06	16.2746	383500	16.2753	-15883100
16.2742	-842044	16.2734	-1.30719e+06	16.2743	-1.21337e+06	16.275	-16704100
16.2739	-1.03166e+06	16.2731	-378026	16.274	-2.22241e+06	16.2747	-16958600
16.2736	-2.38749e+06	16.2728	-137785	16.2737	-2.70965e+06	16.2744	-16954500
16.2733	-2.85031e+06	16.2724	-784315	16.2734	-2.37959e+06	16.2741	-17861800
16.2729	-2.2203e+06	16.2721	109521	16.273	-634975	16.2738	-18251800
16.2726	-1.91855e+06	16.2718	865572	16.2727	154029	16.2735	-17539500
16.2723	-1.30894e+06	16.2715	876171	16.2724	817295	16.2732	-16209400
16.272	-536217	16.2712	604134	16.2721	1.19765e+06	16.2728	-15452000
16.2717	-568838	16.2709	236708	16.2718	-760713	16.2725	-15889200
16.2714	-1.53117e+06	16.2706	-275570	16.2715	-2.37644e+06	16.2722	-17227500
16.2711	-1.68205e+06	16.2703	-289702	16.2712	-2.65306e+06	16.2719	-17291200
16.2707	-2.52613e+06	16.27	975094	16.2708	-2.0118e+06	16.2716	-17615500
16.2704	-3.64546e+06	16.2696	1.02456e+06	16.2705	-1.41769e+06	16.2713	-18333900
16.2701	-3.59245e+06	16.2693	-201378	16.2702	-1.44284e+06	16.271	-18662300
16.2698	-2.94409e+06	16.269	272037	16.2699	-2.09353e+06	16.2706	-18660300
16.2695	-3.16021e+06	16.2687	2.09857e+06	16.2696	-2.06524e+06	16.2703	-17545700
16.2692	-3.21118e+06	16.2684	2.86522e+06	16.2693	-1.22594e+06	16.27	-16219700
16.2689	-3.29478e+06	16.2681	1.27539e+06	16.269	-936746	16.2697	-16065800
16.2686	-3.75556e+06	16.2678	137785	16.2687	-352065	16.2694	-17613400
16.2682	-4.14905e+06	16.2675	261438	16.2684	273479	16.2691	-17968500
16.2679	-3.27235e+06	16.2671	-363894	16.268	-28291	16.2688	-16595300
16.2676	-1.60253e+06	16.2668	-339163	16.2677	154029	16.2685	-16369500
16.2673	-1.57807e+06	16.2665	-204911	16.2674	238902	16.2681	-16917600
16.267	-2.49351e+06	16.2662	-699524	16.2671	-845586	16.2678	-16078100
16.2667	-1.68409e+06	16.2659	-1.34959e+06	16.2668	-1.36425e+06	16.2675	-16180700
16.2664	-990880	16.2656	-982160	16.2665	-1.37368e+06	16.2672	-17038700
16.2661	-1.43943e+06	16.2653	-416888	16.2662	-1.07191e+06	16.2669	-16952500
16.2658	-1.43535e+06	16.2649	201378	16.2659	-1.27309e+06	16.2666	-17543600
16.2654	-1.54952e+06	16.2646	1.22593e+06	16.2655	-2.36387e+06	16.2663	-18413900
16.2651	-1.24166e+06	16.2643	2.40594e+06	16.2652	-2.64678e+06	16.266	-19001000
16.2648	-1.20088e+06	16.264	2.81929e+06	16.2649	-2.43931e+06	16.2657	-18026000
16.2645	-897093	16.2637	3.26091e+06	16.2646	-1.41141e+06	16.2653	-16338800
16.2642	-411847	16.2634	2.37767e+06	16.2643	-572106	16.265	-17133100
16.2639	-220195	16.2631	695991	16.264	-688414	16.2647	-17161900
16.2636	-240584	16.2628	317965	16.2637	455799	16.2644	-16310000
16.2632	-42815.8	16.2625	519343	16.2633	2.17526e+06	16.2641	-16141700
16.2629	-116214	16.2621	685392	16.263	2.76623e+06	16.2638	-16901200
16.2626	-909326	16.2618	628865	16.2627	2.12497e+06	16.2635	-17022300
16.2623	-1.19273e+06	16.2615	858507	16.2624	622401	16.2631	-16431100
16.262	-589227	16.2612	936231	16.2621	-515524	16.2628	-16359300
16.2617	-299710	16.2609	512278	16.2618	-993328	16.2625	-16422900
16.2614	-1.31506e+06	16.2606	1.01749e+06	16.2615	-1.30453e+06	16.2622	-16344900
16.2611	-2.14487e+06	16.2603	1.5015e+06	16.2612	-877020	16.2619	-15696300
16.2608	-2.47312e+06	16.2599	1.42378e+06	16.2609	-314344	16.2616	-15109200
16.2604	-2.70555e+06	16.2596	1.2542e+06	16.2605	-132025	16.2613	-15160600
16.2601	-3.63526e+06	16.2593	310899	16.2602	-301770	16.261	-15837900
16.2598	-3.79837e+06	16.259	-243773	16.2599	-286053	16.2606	-16174500
16.2595	-2.73817e+06	16.2587	17664.7	16.2596	-477803	16.2603	-16188900
16.2592	-2.39361e+06	16.2584	197845	16.2593	-581537	16.26	-15569000
16.2589	-2.30594e+06	16.2581	219043	16.259	-157172	16.2597	-15359700
16.2586	-1.3803e+06	16.2578	1.24713e+06	16.2587	1.26681e+06	16.2594	-15583400
16.2583	-57087.7	16.2574	1.43084e+06	16.2584	1.55915e+06	16.2591	-15174900
16.2579	-148836	16.2571	1.64282e+06	16.258	295484	16.2588	-14358000
16.2576	-738063	16.2568	1.30719e+06	16.2577	-770143	16.2585	-13198300
16.2573	-968452	16.2565	1.39198e+06	16.2574	-1.17879e+06	16.2582	-13697000
16.257	-1.32933e+06	16.2562	1.91133e+06	16.2571	-1.64716e+06	16.2578	-14532500
16.2567	-611654	16.2559	1.18707e+06	16.2568	-1.76976e+06	16.2575	-15530000
16.2564	232429	16.2556	-215510	16.2565	-2.49589e+06	16.2572	-17539500
16.2561	-238545	16.2553	-734853	16.2562	-2.30729e+06	16.2569	-18728000
16.2557	-774762	16.255	-335630	16.2558	-1.10963e+06	16.2566	-17258300
16.2554	-181457	16.2546	-63593.1	16.2555	-1.00904e+06	16.2563	-14938900
16.2551	279322	16.2543	-522876	16.2552	-1.38311e+06	16.256	-12820600
16.2548	929714	16.254	-674793	16.2549	-1.25738e+06	16.2556	-11160000
16.2545	1.49855e+06	16.2537	-1.40258e+06	16.2546	-770143	16.2553	-10497000
16.2542	1.2437e+06	16.2534	-2.31761e+06	16.2543	-704131	16.255	-10952700
16.2539	962336	16.2531	-964495	16.254	-122594	16.2547	-11556200
16.2536	1.3436e+06	16.2528	777249	16.2537	707274	16.2544	-12964300
16.2533	1.36195e+06	16.2524	1.17647e+06	16.2534	836156	16.2541	-13723700
16.2529	260972	16.2521	406289	16.253	-414934	16.2538	-13422000
16.2526	-789034	16.2518	-392157	16.2527	-1.93007e+06	16.2535	-14017300
16.2523	-558644	16.2515	-388624	16.2524	-1.57801e+06	16.2532	-14015200
16.252	-173302	16.2512	-370960	16.2521	-1.21337e+06	16.2528	-13666300
16.2517	-988841	16.2509	727787	16.2518	-2.33243e+06	16.2525	-14041900
16.2514	-2.50982e+06	16.2506	1.47324e+06	16.2515	-2.39216e+06	16.2522	-13374800
16.2511	-2.28555e+06	16.2503	791381	16.2512	-1.83891e+06	16.2519	-13588300
16.2508	-342526	16.2499	-614733	16.2508	-955606	16.2516	-13204400
16.2504	-452624	16.2496	625332	16.2505	-248332	16.2513	-12338200
16.2501	-2.23254e+06	16.2493	1.89719e+06	16.2502	-1.0059e+06	16.251	-12779500
16.2498	-2.624e+06	16.249	1.63929e+06	16.2499	-1.18822e+06	16.2507	-11843500
16.2495	-2.23458e+06	16.2487	826710	16.2496	-773287	16.2503	-10874700
16.2492	-1.62904e+06	16.2484	-1.5333e+06	16.2493	-688414	16.25	-11047100
16.2489	-921559	16.2481	-3.20792e+06	16.249	-924172	16.2497	-11823000
16.2486	-106020	16.2478	-2.28228e+06	16.2487	-1081344	16.2494	-12024200
16.2482	-26505	16.2475	-243773	16.2483	-1.90493e+06	16.2491	-11560300
16.2479	-466896	16.2471	551140	16.248	-2.02438e+06	16.2488	-10776200
16.2476	-16310.8	16.2468	208444	16.2477	-977610	16.2485	-10913700
16.2473	191652	16.2465	-960962	16.2474	-292340	16.2481	-12126800
16.247	-758451	16.2462	-1.823e+06	16.2471	-1.21337e+06	16.2478	-12026200
16.2467	-966413	16.2459	-929166	16.2468	-1.00904e+06	16.2475	-11330400
16.2464	-230390	16.2456	703057	16.2465	-864447	16.2472	-11028700
16.2461	409808	16.2453	784315	16.2462	-1.25738e+06	16.2469	-11061500
16.2458	784956	16.2449	1.15527e+06	16.2459	-1.45227e+06	16.2466	-11410400
16.2454	220195	16.2446	1.95019e+06	16.2455	-2.45817e+06	16.2463	-12330000
16.2451	218157	16.2443	2.02438e+06	16.2452	-2568192	16.246	-12426500
16.2448	271167	16.244	1.95019e+06	16.2449	-2.41731e+06	16.2456	-12303300
16.2445	-809422	16.2437	1.83007e+06	16.2446	-1.9395e+06	16.2453	-11708100
16.2442	-1.6902e+06	16.2434	2.7239e+06	16.2443	-499807	16.245	-10408800
16.2439	-937870	16.2431	4.04169e+06	16.244	741852	16.2447	-10098800
16.2436	424080	16.2428	3.9781e+06	16.2437	1.01219e+06	16.2444	-10932200
16.2432	1.86554e+06	16.2424	3.35277e+06	16.2433	760713	16.2441	-11375600
16.2429	2.67089e+06	16.2421	3.17612e+06	16.243	248332	16.2438	-12046800
16.2426	3.30089e+06	16.2418	3.13373e+06	16.2427	226328	16.2435	-12420300
16.2423	3.96963e+06	16.2415	3.91451e+06	16.2424	-28291	16.2431	-11533600
16.242	3.58429e+06	16.2412	4.30666e+06	16.2421	-625545	16.2428	-10388200
16.2417	2.53225e+06	16.2409	2.44833e+06	16.2418	-883307	16.2425	-9.31473e+06
16.2414	2.67701e+06	16.2406	70659	16.2415	-1.02791e+06	16.2422	-9.64931e+06
16.2411	2.53225e+06	16.2403	-699524	16.2412	-1.29195e+06	16.2419	-10006500
16.2407	2.18157e+06	16.2399	303834	16.2408	-848729	16.2416	-9.88125e+06
16.2404	1.51486e+06	16.2396	1.43791e+06	16.2405	-1.52457e+06	16.2413	-11192900
16.2401	901170	16.2393	2.38121e+06	16.2402	-2.40159e+06	16.241	-12594800
16.2398	-191652	16.239	2.12684e+06	16.2399	-2.26957e+06	16.2406	-13684700
16.2395	-1.60661e+06	16.2387	1.74881e+06	16.2396	-1.46484e+06	16.2403	-13196200
16.2392	-1.627e+06	16.2384	1.33899e+06	16.2393	-66012.3	16.24	-11701900
16.2389	-1.17845e+06	16.2381	2.26815e+06	16.239	1.4837e+06	16.2397	-10318500
16.2386	-350682	16.2378	2.94295e+06	16.2387	1.85149e+06	16.2394	-10628400
16.2383	652431	16.2374	1.98198e+06	16.2384	1.42398e+06	16.2391	-11782000
16.2379	888937	16.2371	1.78767e+06	16.238	666410	16.2388	-12122700
16.2376	1.17234e+06	16.2368	801979	16.2377	9430.33	16.2385	-11810700
16.2373	1.06836e+06	16.2365	-215510	16.2374	-851873	16.2381	-11761400
16.237	654470	16.2362	-261438	16.2371	-1.37683e+06	16.2378	-13007400
16.2367	450585	16.2359	805512	16.2368	-710418	16.2375	-13970000
16.2364	224273	16.2356	2.17983e+06	16.2365	-232615	16.2372	-14078800
16.2361	-193690	16.2353	2.72744e+06	16.2362	-744996	16.2369	-13077200
16.2357	-152914	16.2349	2.47306e+06	16.2358	358352	16.2366	-12455200
16.2354	-729907	16.2346	2.25049e+06	16.2355	1.79491e+06	16.2363	-13261900
16.2351	-1.33341e+06	16.2343	2.13743e+06	16.2352	1.41455e+06	16.236	-13274200
16.2348	-1.80642e+06	16.234	1.05988e+06	16.2349	-176033	16.2356	-13436400
16.2345	-1.34564e+06	16.2337	385091	16.2346	-1.35482e+06	16.2353	-15148200
16.2342	-169224	16.2334	-141318	16.2343	-2.06838e+06	16.235	-14598100
16.2339	1.77787e+06	16.2331	-1.39905e+06	16.234	-2.15326e+06	16.2347	-13335800
16.2336	3.21526e+06	16.2328	-999824	16.2337	-1.29195e+06	16.2344	-12851400
16.2333	3.32332e+06	16.2324	-166049	16.2334	-223184	16.2341	-12843200
16.2329	1.90021e+06	16.2321	-378026	16.233	-260906	16.2338	-12693300
16.2326	387381	16.2318	-247306	16.2327	-487233	16.2335	-12687200
16.2323	-85631.6	16.2315	413355	16.2324	-572106	16.2331	-13448700
16.232	375148	16.2312	2.23282e+06	16.2321	-1.51514e+06	16.2328	-13883800
16.2317	572916	16.2309	4.10175e+06	16.2318	-1.48056e+06	16.2325	-13848900
16.2314	22427.3	16.2306	4.66349e+06	16.2315	-1.47742e+06	16.2322	-13274200
16.2311	-625926	16.2303	4.19361e+06	16.2312	-1.73204e+06	16.2319	-12537300
16.2308	-1.19884e+06	16.2299	2.1233e+06	16.2309	-1.87349e+06	16.2316	-12582500
16.2304	-2.08982e+06	16.2296	897369	16.2305	-367783	16.2313	-13249600
16.2301	-1.47001e+06	16.2293	1.01396e+06	16.2302	767000	16.2309	-13081300
16.2298	246700	16.229	1.62869e+06	16.2299	-452656	16.2306	-12683100
16.2295	1.04797e+06	16.2287	1.75941e+06	16.2296	-785860	16.2303	-12436700
16.2292	1.61884e+06	16.2284	-148384	16.2293	-1.8672e+06	16.23	-12469600
16.2289	666703	16.2281	-1.61809e+06	16.229	-1.8955e+06	16.2297	-12845200
16.2286	-120292	16.2278	-1.36019e+06	16.2287	-1.00276e+06	16.2294	-12670700
16.2282	-424080	16.2274	-370960	16.2283	-936746	16.2291	-12467500
16.2279	-799228	16.2271	-56527.2	16.228	-1216512	16.2288	-13682700
16.2276	-493401	16.2268	-21197.7	16.2277	-1.72261e+06	16.2284	-14362100
16.2273	181457	16.2265	-130719	16.2274	-1.93007e+06	16.2281	-14124000
16.227	815539	16.2262	999824	16.2271	-1.63145e+06	16.2278	-13846900
16.2267	-146797	16.2259	657128	16.2268	-1.04677e+06	16.2275	-13177700
16.2264	-1.15807e+06	16.2256	317965	16.2265	-1.10335e+06	16.2272	-12555800
16.2261	-556605	16.2252	-197845	16.2262	-2.31672e+06	16.2269	-11862000
16.2258	-507673	16.2249	240241	16.2258	-2.12497e+06	16.2266	-11913300
16.2254	-833888	16.2246	-349762	16.2255	-1.23537e+06	16.2263	-12715900
16.2251	-2.13875e+06	16.2243	-1.32839e+06	16.2252	-1.28252e+06	16.226	-13292700
16.2248	-3.01138e+06	16.224	-1.5651e+06	16.2249	-1.19765e+06	16.2256	-13678600
16.2245	-2.47312e+06	16.2237	-1.33192e+06	16.2246	-1.58744e+06	16.2253	-14249200
16.2242	-2.1204e+06	16.2234	-1.69228e+06	16.2243	-1.58744e+06	16.225	-14655600
16.2239	-3.07662e+06	16.2231	-3.08073e+06	16.224	-1.58429e+06	16.2247	-14411400
16.2236	-4.2041e+06	16.2228	-2.74157e+06	16.2237	-1.38311e+06	16.2244	-13781200
16.2232	-4.17556e+06	16.2224	-1.27539e+06	16.2233	-333205	16.2241	-12923200
16.2229	-4.17556e+06	16.2221	-1.54037e+06	16.223	748139	16.2238	-11851800
16.2226	-3.75148e+06	16.2218	-999824	16.2227	911598	16.2234	-11034800
16.2223	-3.12147e+06	16.2215	-35329.5	16.2224	191750	16.2231	-10560700
16.222	-1.53933e+06	16.2212	441619	16.2221	-572106	16.2228	-10739200
16.2217	-287477	16.2209	915034	16.2218	279766	16.2225	-11211300
16.2214	593304	16.2206	459283	16.2215	396074	16.2222	-11769700
16.2211	823694	16.2203	635931	16.2212	-477803	16.2219	-11383800
16.2207	550489	16.2199	310899	16.2208	-807865	16.2216	-10599700
16.2204	-1.54341e+06	16.2196	794913	16.2205	-751283	16.2213	-11102600
16.2201	-2.96041e+06	16.2193	1.2118e+06	16.2202	-424365	16.2209	-11782000
16.2198	-1.56176e+06	16.219	1.30366e+06	16.2199	-748139	16.2206	-13374800
16.2195	617771	16.2187	844375	16.2196	-1.54343e+06	16.2203	-15324800
16.2192	858355	16.2184	826710	16.2193	-1.7006e+06	16.22	-15177000
16.2189	-395536	16.2181	1.35312e+06	16.219	-1.41141e+06	16.2197	-13477400
16.2186	-1.82681e+06	16.2177	2.27875e+06	16.2187	-1.96465e+06	16.2194	-12878100
16.2182	-2.65458e+06	16.2174	2.48013e+06	16.2183	-2.60277e+06	16.2191	-11985200
16.2179	-2.54652e+06	16.2171	1.60749e+06	16.218	-2.76623e+06	16.2188	-10443700
16.2176	-1.81865e+06	16.2168	639464	16.2177	-2.90768e+06	16.2185	-9.23263e+06
16.2173	-1.48428e+06	16.2165	625332	16.2174	-2.21613e+06	16.2181	-9.58157e+06
16.217	-950103	16.2162	-484014	16.2171	-1.24166e+06	16.2178	-9.33731e+06
16.2167	-607576	16.2159	-1.34605e+06	16.2168	-304914	16.2175	-8.50601e+06
16.2164	-1.20088e+06	16.2156	-922100	16.2165	169746	16.2172	-7.67265e+06
16.2161	-613693	16.2153	134252	16.2161	-612971	16.2169	-7.83686e+06
16.2157	-26505	16.2149	727787	16.2158	-53438.5	16.2166	-9.7971e+06
16.2154	-1.21311e+06	16.2146	1.52977e+06	16.2155	694701	16.2163	-10889100
16.2151	-1.54952e+06	16.2143	1.90779e+06	16.2152	-399217	16.2159	-10289700
16.2148	-1.03777e+06	16.214	3.11253e+06	16.2149	-443225	16.2156	-9.49331e+06
16.2145	-1.3171e+06	16.2137	3.46936e+06	16.2146	-789004	16.2153	-9.47484e+06
16.2142	-1.7636e+06	16.2134	3.39516e+06	16.2143	-1.65031e+06	16.215	-10536000
16.2139	-964375	16.2131	3.21498e+06	16.214	-1622016	16.2147	-11260600
16.2136	134564	16.2127	2.22222e+06	16.2137	-807865	16.2144	-11591100
16.2132	1.65758e+06	16.2124	1.04222e+06	16.2133	-286053	16.2141	-10357500
16.2129	1.47205e+06	16.2121	455750	16.213	-883307	16.2138	-9.17105e+06
16.2126	230390	16.2118	229642	16.2127	-1622016	16.2135	-9.41121e+06
16.2123	183496	16.2115	900902	16.2124	-1.68488e+06	16.2131	-9.50768e+06
16.212	617771	16.2112	1.05635e+06	16.2121	-1.93007e+06	16.2128	-9.43584e+06
16.2117	754373	16.2109	667727	16.2118	-2.24127e+06	16.2125	-10564800
16.2114	-336410	16.2106	1.29306e+06	16.2115	-1.03419e+06	16.2122	-11381700
16.2111	-181457	16.2102	1.97139e+06	16.2111	-386643	16.2119	-11396100
16.2107	1.17641e+06	16.2099	1.47324e+06	16.2108	-28291	16.2116	-11254400
16.2104	1.79011e+06	16.2096	851441	16.2105	672697	16.2113	-11521300
16.2101	1.86962e+06	16.2093	1.08815e+06	16.2102	987041	16.211	-12110400
16.2098	2.27331e+06	16.209	240241	16.2099	675840	16.2106	-13183900
16.2095	2.30186e+06	16.2087	-328564	16.2096	91159.8	16.2103	-12034400
16.2092	1.91855e+06	16.2084	-1.06342e+06	16.2093	-166602	16.21	-10556600
16.2089	1.30078e+06	16.2081	-2.17276e+06	16.209	980754	16.2097	-11309900
16.2085	375148	16.2078	-1.93606e+06	16.2086	1.11592e+06	16.2094	-11381700
16.2082	-193690	16.2074	-1.87953e+06	16.2083	-116307	16.2091	-11256500
16.2079	97864.7	16.2071	-1.8442e+06	16.208	-1.09706e+06	16.2088	-10472400
16.2076	-79515	16.2068	-1.45204e+06	16.2077	-1.81062e+06	16.2084	-10027000
16.2073	-778840	16.2065	-473415	16.2074	-2.81967e+06	16.2081	-10441600
16.207	-1.88186e+06	16.2062	-572338	16.2071	-1.83263e+06	16.2078	-10562700
16.2067	-1.78399e+06	16.2059	-1.68168e+06	16.2068	-251475	16.2075	-10780300
16.2064	-1.71467e+06	16.2056	-1.68875e+06	16.2065	-31434.4	16.2072	-10144000
16.2061	-1.87166e+06	16.2052	-830243	16.2062	430652	16.2069	-9.23468e+06
16.2057	-1.9369e+06	16.2049	310899	16.2058	1.25423e+06	16.2066	-9.05405e+06
16.2054	-1.92263e+06	16.2046	925633	16.2055	660123	16.2063	-7.63775e+06
16.2051	-1.837e+06	16.2043	35329.5	16.2052	-792147	16.206	-7.4017e+06
16.2048	-2.01234e+06	16.204	-787848	16.2049	-144598	16.2056	-7.07123e+06
16.2045	-2.81361e+06	16.2037	-879704	16.2046	1.49313e+06	16.2053	-7.17181e+06
16.2042	-3.41915e+06	16.2034	-975094	16.2043	1.2951e+06	16.205	-7.81838e+06
16.2039	-2.86254e+06	16.2031	-780782	16.204	141455	16.2047	-7.28676e+06
16.2035	-1.99807e+06	16.2028	695991	16.2036	458943	16.2044	-6.23172e+06
16.2032	-1.32525e+06	16.2024	1.11288e+06	16.2033	1.36425e+06	16.2041	-7.13281e+06
16.2029	-1.99195e+06	16.2021	816111	16.203	2.36072e+06	16.2038	-8.71332e+06
16.2026	-3.5741e+06	16.2018	925633	16.2027	2.73479e+06	16.2035	-9.19568e+06
16.2023	-4.55071e+06	16.2015	1.11641e+06	16.2024	1.33596e+06	16.2031	-9.54257e+06
16.202	-4.84022e+06	16.2012	968028	16.2021	418078	16.2028	-10784400
16.2017	-4.11032e+06	16.2009	900902	16.2018	235758	16.2025	-11617800
16.2014	-3.76779e+06	16.2006	1.63222e+06	16.2015	-782717	16.2022	-10673600
16.201	-3.9574e+06	16.2003	1.92546e+06	16.2011	-110020	16.2019	-9.63904e+06
16.2007	-3.85546e+06	16.1999	922100	16.2008	1486848	16.2016	-9.39478e+06
16.2004	-4.00837e+06	16.1996	169582	16.2005	1.94265e+06	16.2013	-8.99863e+06
16.2001	-3.3274e+06	16.1993	462816	16.2002	1.11592e+06	16.2009	-9.3681e+06
16.1998	-1.68409e+06	16.199	936231	16.1999	62868.8	16.2006	-9.31884e+06
16.1995	-1.34972e+06	16.1987	289702	16.1996	-537529	16.2003	-10300000
16.1992	-1.97156e+06	16.1984	-148384	16.1993	185463	16.2	-11045100
16.1989	-2.27535e+06	16.1981	1.17294e+06	16.199	1.94893e+06	16.1997	-10997900
16.1986	-2.35487e+06	16.1977	2.04204e+06	16.1987	2.2067e+06	16.1994	-10552500
16.1982	-1.61477e+06	16.1974	1.19767e+06	16.1983	1.20708e+06	16.1991	-10784400
16.1979	-964375	16.1971	593535	16.198	-1.45227e+06	16.1988	-11129200
16.1976	-964375	16.1968	1.8548e+06	16.1977	-3.88844e+06	16.1985	-11472000
16.1973	-375148	16.1965	2.50133e+06	16.1974	-3.93245e+06	16.1981	-11160000
16.197	387381	16.1962	2.31761e+06	16.1971	-2.65621e+06	16.1978	-11100500
16.1967	550489	16.1959	1.28599e+06	16.1968	-1.0059e+06	16.1975	-10616100
16.1964	968452	16.1956	325031	16.1965	-320631	16.1972	-10687900
16.196	1.73914e+06	16.1953	554673	16.1961	-314344	16.1969	-10542200
16.1957	1.63312e+06	16.1949	272037	16.1958	-487233	16.1966	-9.78888e+06
16.1954	1.35379e+06	16.1946	-572338	16.1955	-103734	16.1963	-9.54052e+06
16.1951	2.31205e+06	16.1943	134252	16.1952	326918	16.1959	-9.12589e+06
16.1948	1.31098e+06	16.194	2.11977e+06	16.1949	-106877	16.1956	-9.62878e+06
16.1945	-293594	16.1937	2.68857e+06	16.1946	47151.6	16.1953	-10033100
16.1942	-736024	16.1934	2.52606e+06	16.1943	6286.88	16.195	-8.89805e+06
16.1939	-750296	16.1931	1.62162e+06	16.194	-1.09706e+06	16.1947	-7.12871e+06
16.1935	-807383	16.1928	1.29306e+06	16.1937	-1.17879e+06	16.1944	-7.40991e+06
16.1932	-1.0969e+06	16.1924	2.80163e+06	16.1933	-870733	16.1941	-8.12833e+06
16.1929	-1.21108e+06	16.1921	1.89366e+06	16.193	-1.07506e+06	16.1938	-8.53269e+06
16.1926	-405731	16.1918	420421	16.1927	-1.48056e+06	16.1934	-8.40132e+06
16.1923	581071	16.1915	922100	16.1924	-3.02713e+06	16.1931	-8.35206e+06
16.192	933792	16.1912	1.7912e+06	16.1921	-4.07076e+06	16.1928	-8.27201e+06
16.1917	990880	16.1909	738386	16.1918	-4.01103e+06	16.1925	-7.95796e+06
16.1914	201846	16.1906	-1.39198e+06	16.1915	-2.59334e+06	16.1922	-8.04417e+06
16.1911	-230390	16.1902	-1.61809e+06	16.1912	-1.1285e+06	16.1919	-7.89228e+06
16.1907	915442	16.1899	-166049	16.1908	-773287	16.1916	-7.7137e+06
16.1904	1.28651e+06	16.1896	413355	16.1905	-1.24795e+06	16.1913	-6.91523e+06
16.1901	784956	16.1893	660661	16.1902	-2.18784e+06	16.191	-6.4575e+06
16.1898	-599421	16.189	823177	16.1899	-1.9175e+06	16.1906	-6.67508e+06
16.1895	-515828	16.1887	-296768	16.1896	-1.30453e+06	16.1903	-7.09792e+06
16.1892	-93787	16.1884	-2.29995e+06	16.1893	-877020	16.19	-8.19196e+06
16.1889	191652	16.1881	-3.01714e+06	16.189	-952463	16.1897	-9.04174e+06
16.1885	-505634	16.1878	-1.97845e+06	16.1886	-1.67231e+06	16.1894	-8.6189e+06
16.1882	-1.6535e+06	16.1874	-1.28599e+06	16.1883	-2.00552e+06	16.1891	-8.21453e+06
16.1879	-1.32525e+06	16.1871	-2.51899e+06	16.188	-1.23852e+06	16.1888	-9.14026e+06
16.1876	-381264	16.1868	-2.4448e+06	16.1877	-694701	16.1884	-10616100
16.1873	1.62496e+06	16.1865	-1.14821e+06	16.1874	-1.55286e+06	16.1881	-10624300
16.187	1.98991e+06	16.1862	-1.16941e+06	16.1871	-2.75994e+06	16.1878	-9.89152e+06
16.1867	1.76768e+06	16.1859	-953896	16.1868	-2.62792e+06	16.1875	-10172700
16.1864	856316	16.1856	-950363	16.1865	-3.45464e+06	16.1872	-10349200
16.1861	656509	16.1852	229642	16.1862	-4.66487e+06	16.1869	-9.11563e+06
16.1857	1.37214e+06	16.1849	2.7663e+06	16.1858	-4.50455e+06	16.1866	-8.56348e+06
16.1854	1.17234e+06	16.1846	2.85109e+06	16.1855	-4.40082e+06	16.1863	-8.90626e+06
16.1851	717674	16.1843	1.04575e+06	16.1852	-2.90454e+06	16.1859	-9.43378e+06
16.1848	-868549	16.184	70659	16.1849	-2.50218e+06	16.1856	-9.81146e+06
16.1845	-2.11225e+06	16.1837	840842	16.1846	-2.32929e+06	16.1853	-8.85905e+06
16.1842	-2.62807e+06	16.1834	1.96079e+06	16.1843	-1.66288e+06	16.185	-8.53269e+06
16.1839	-2.13875e+06	16.1831	1.57216e+06	16.184	-789004	16.1847	-7.68496e+06
16.1836	-848160	16.1827	1.27186e+06	16.1837	53438.5	16.1844	-6.27687e+06
16.1832	126409	16.1824	685392	16.1833	418078	16.1841	-5.77193e+06
16.1829	1.3436e+06	16.1821	452217	16.183	-47151.6	16.1838	-6.55603e+06
16.1826	1.97156e+06	16.1818	826710	16.1827	-1.54343e+06	16.1834	-7.94975e+06
16.1823	1.49244e+06	16.1815	1.14114e+06	16.1824	-2.7788e+06	16.1831	-9.22852e+06
16.182	-126409	16.1812	1.92899e+06	16.1821	-3.27232e+06	16.1828	-9.84841e+06
16.1817	-1.58826e+06	16.1809	1.09521e+06	16.1818	-2838528	16.1825	-9.58978e+06
16.1814	-1.94302e+06	16.1806	-879704	16.1815	-3.01456e+06	16.1822	-10417000
16.181	-1.54341e+06	16.1802	-335630	16.1811	-2.48018e+06	16.1819	-10012600
16.1807	-1.7004e+06	16.1799	915034	16.1808	-1.32968e+06	16.1816	-8.39311e+06
16.1804	-2.00419e+06	16.1796	3.34217e+06	16.1805	-1.33282e+06	16.1813	-7.75886e+06
16.1801	-2.18564e+06	16.1793	5.23583e+06	16.1802	-2.01495e+06	16.1809	-6.65661e+06
16.1798	-1.98584e+06	16.179	4.71295e+06	16.1799	-2.38587e+06	16.1806	-6.15782e+06
16.1795	-1.18457e+06	16.1787	3.20792e+06	16.1796	-1.92064e+06	16.1803	-8.09959e+06
16.1792	-1.837e+06	16.1784	1.75234e+06	16.1793	-2.13754e+06	16.18	-8.0688e+06
16.1789	-1.80642e+06	16.1781	590002	16.179	-2.28843e+06	16.1797	-6.82287e+06
16.1786	10194.2	16.1777	208444	16.1787	-1.25423e+06	16.1794	-6.5745e+06
16.1782	1.29059e+06	16.1774	1.24713e+06	16.1783	-1.54029e+06	16.1791	-6.47803e+06
16.1779	1.43331e+06	16.1771	1.70995e+06	16.178	-2.62477e+06	16.1788	-6.15782e+06
16.1776	1.67797e+06	16.1768	1.40611e+06	16.1777	-2.64363e+06	16.1784	-6.66071e+06
16.1773	2.18157e+06	16.1765	38862.4	16.1774	-1.83577e+06	16.1781	-7.8307e+06
16.177	2.40584e+06	16.1762	-3532.95	16.1771	-572106	16.1778	-7.58438e+06
16.1767	2.37322e+06	16.1759	1.09875e+06	16.1768	-342635	16.1775	-6.85981e+06
16.1764	1.31913e+06	16.1756	1.2224e+06	16.1765	-496664	16.1772	-6.90497e+06
16.1761	697286	16.1752	851441	16.1761	-669553	16.1769	-7.19028e+06
16.1757	829811	16.1749	-38862.4	16.1758	-1.34225e+06	16.1766	-7.14307e+06
16.1754	1.21108e+06	16.1746	1.33899e+06	16.1755	-716705	16.1763	-7.32781e+06
16.1751	946025	16.1743	2.82636e+06	16.1752	345779	16.1759	-7.68701e+06
16.1748	369031	16.174	2.1445e+06	16.1749	-279766	16.1756	-7.65623e+06
16.1745	738063	16.1737	2.21163e+06	16.1746	-1.32339e+06	16.1753	-6.98092e+06
16.1742	1.08874e+06	16.1734	1.81594e+06	16.1743	-2.45817e+06	16.175	-6.40414e+06
16.1739	1.90632e+06	16.1731	1.15174e+06	16.174	-3.86643e+06	16.1747	-5.70625e+06
16.1735	1.38845e+06	16.1727	628865	16.1736	-3.64325e+06	16.1744	-4.68816e+06
16.1732	-762529	16.1724	1.32839e+06	16.1733	-2.63735e+06	16.1741	-4.73331e+06
16.1729	-1.17845e+06	16.1721	2.19396e+06	16.173	-1.95208e+06	16.1738	-5.10689e+06
16.1726	-962336	16.1718	1.85127e+06	16.1727	-1.98037e+06	16.1734	-4.93652e+06
16.1723	-3.1174e+06	16.1715	597068	16.1724	-2.74737e+06	16.1731	-5.42094e+06
16.172	-3.51701e+06	16.1712	166049	16.1721	-2.81967e+06	16.1728	-6.29945e+06
16.1717	-1.37622e+06	16.1709	-791381	16.1718	-1.20394e+06	16.1725	-6.48624e+06
16.1714	201846	16.1706	-869105	16.1715	-738709	16.1722	-6.87829e+06
16.1711	-53010	16.1702	-374493	16.1712	-936746	16.1719	-6.35282e+06
16.1707	-220195	16.1699	70659	16.1708	-1.06563e+06	16.1716	-5.91151e+06
16.1704	-589227	16.1696	1.43084e+06	16.1705	-798434	16.1713	-6.92344e+06
16.1701	-1.01331e+06	16.1693	2.01731e+06	16.1702	-1.84834e+06	16.1709	-8.32743e+06
16.1698	-1.41904e+06	16.169	1.13408e+06	16.1699	-2.52104e+06	16.1706	-8.70511e+06
16.1695	-2.25904e+06	16.1687	2.25049e+06	16.1696	-2.84796e+06	16.1703	-8.3069e+06
16.1692	-1.04389e+06	16.1684	3.74493e+06	16.1693	-3.17488e+06	16.17	-7.52691e+06
16.1689	189613	16.1681	3.82618e+06	16.169	-1.8232e+06	16.1697	-6.72229e+06
16.1685	83592.7	16.1677	2.40241e+06	16.1686	-1.33596e+06	16.1694	-5.08841e+06
16.1682	-271167	16.1674	982160	16.1683	-1.64088e+06	16.1691	-3.49764e+06
16.1679	-542333	16.1671	-402756	16.168	-2.5902e+06	16.1687	-4.23248e+06
16.1676	-994957	16.1668	-1.38492e+06	16.1677	-3.77213e+06	16.1684	-6.11061e+06
16.1673	-1.6535e+06	16.1665	-2.11624e+06	16.1674	-3.09629e+06	16.1681	-7.87175e+06
16.167	-791073	16.1662	-2.13037e+06	16.1671	-2.24442e+06	16.1678	-8.35616e+06
16.1667	-299710	16.1659	-2.60732e+06	16.1668	-1.79491e+06	16.1675	-7.19644e+06
16.1664	-542333	16.1655	-1.11288e+06	16.1665	-1.90493e+06	16.1672	-6.62992e+06
16.166	-65243.1	16.1652	1.62869e+06	16.1661	-2.14697e+06	16.1669	-5.08226e+06
16.1657	246700	16.1649	2.1127e+06	16.1658	-2.14383e+06	16.1666	-3.76243e+06
16.1654	693208	16.1646	1.39198e+06	16.1655	-2.3733e+06	16.1663	-5.06378e+06
16.1651	519906	16.1643	1.2224e+06	16.1652	-1.75404e+06	16.1659	-7.1636e+06
16.1648	-281361	16.164	1.2436e+06	16.1649	-2.34815e+06	16.1656	-7.9867e+06
16.1645	-774762	16.1637	1.16587e+06	16.1646	-2.62477e+06	16.1653	-7.9128e+06
16.1642	-40776.9	16.1634	1.37785e+06	16.1643	-3.48293e+06	16.165	-8.67227e+06
16.1639	517867	16.163	321498	16.164	-4.06761e+06	16.1647	-9.70678e+06
16.1635	456702	16.1627	434553	16.1636	-2.76623e+06	16.1644	-9.03968e+06
16.1632	-199807	16.1624	392157	16.1633	-1.28881e+06	16.1641	-8.16527e+06
16.1629	-801267	16.1621	-752518	16.163	-1.26052e+06	16.1638	-7.54949e+06
16.1626	-1.05612e+06	16.1618	-1.53683e+06	16.1627	-1.55286e+06	16.1634	-6.92755e+06
16.1623	-799228	16.1615	-2.64265e+06	16.1624	-2.58077e+06	16.1631	-5.80888e+06
16.162	-848160	16.1612	-2.83342e+06	16.1621	-2.80081e+06	16.1628	-5.43736e+06
16.1617	-1.60049e+06	16.1609	-1.89719e+06	16.1618	-1.90178e+06	16.1625	-3.96358e+06
16.1614	-2.50574e+06	16.1606	-1.89719e+06	16.1615	-726135	16.1622	-3.41759e+06
16.161	-2.74633e+06	16.1602	-1.4909e+06	16.1611	754426	16.1619	-4.17911e+06
16.1607	-2.05924e+06	16.1599	-1.33899e+06	16.1608	807865	16.1616	-5.06378e+06
16.1604	-2.42623e+06	16.1596	-1.07402e+06	16.1605	666410	16.1612	-5.49894e+06
16.1601	-2.39565e+06	16.1593	-515811	16.1602	961893	16.1609	-5.97103e+06
16.1598	-2.23254e+06	16.159	-1.01042e+06	16.1599	-245188	16.1606	-6.41029e+06
16.1595	-1.68205e+06	16.1587	-918567	16.1596	-1.05934e+06	16.1603	-4.97552e+06
16.1592	-699324	16.1584	-77724.9	16.1593	-1.40512e+06	16.16	-4.10727e+06
16.1589	377187	16.158	1.40965e+06	16.159	-2.51161e+06	16.1597	-4.49521e+06
16.1585	1.3069e+06	16.1577	1.36372e+06	16.1586	-1.91121e+06	16.1594	-4.46853e+06
16.1582	550489	16.1574	936231	16.1583	-9430.33	16.1591	-4.25095e+06
16.1579	-1.60457e+06	16.1571	42395.4	16.158	100590	16.1588	-5.04736e+06
16.1576	-2.77895e+06	16.1568	-10598.8	16.1577	-977610	16.1584	-6.50266e+06
16.1573	-2.13263e+06	16.1565	219043	16.1574	-1.28881e+06	16.1581	-6.62171e+06
16.157	-177380	16.1562	-339163	16.1571	-2.05581e+06	16.1578	-5.30599e+06
16.1567	1.71875e+06	16.1559	-618266	16.1568	-1.67545e+06	16.1575	-5.5913e+06
16.1564	1.92467e+06	16.1556	-844375	16.1565	-414934	16.1572	-6.13935e+06
16.156	1.76156e+06	16.1552	-1.17294e+06	16.1561	116307	16.1569	-5.43941e+06
16.1557	2.38341e+06	16.1549	-1.61102e+06	16.1558	0	16.1566	-5.13562e+06
16.1554	1.21108e+06	16.1546	-2.34588e+06	16.1555	257762	16.1562	-6.01619e+06
16.1551	-452624	16.1543	-1.60749e+06	16.1552	-1.1285e+06	16.1559	-6.91934e+06
16.1548	-1.18865e+06	16.154	-964495	16.1549	-1.06248e+06	16.1556	-6.2974e+06
16.1545	-2.18972e+06	16.1537	-1.58629e+06	16.1546	-965037	16.1553	-6.19682e+06
16.1542	-1.76972e+06	16.1534	-752518	16.1543	-2.12497e+06	16.155	-7.24981e+06
16.1539	-1.26205e+06	16.1531	671260	16.1539	-3.03971e+06	16.1547	-7.6747e+06
16.1535	-968452	16.1527	2.12684e+06	16.1536	-3.25346e+06	16.1544	-7.91485e+06
16.1532	-1.3436e+06	16.1524	3.04187e+06	16.1533	-3.05228e+06	16.1541	-6.90908e+06
16.1529	-1.89001e+06	16.1521	2.91468e+06	16.153	-3.29118e+06	16.1537	-6.25019e+06
16.1526	-2.34467e+06	16.1518	2.00318e+06	16.1527	-2.75366e+06	16.1534	-6.34871e+06
16.1523	-3.03177e+06	16.1515	1.39905e+06	16.1524	-2.15011e+06	16.1531	-6.68329e+06
16.152	-3.82284e+06	16.1512	2.03851e+06	16.1521	-1.47427e+06	16.1528	-8.02775e+06
16.1517	-3.3641e+06	16.1509	2.91822e+06	16.1518	-1.34539e+06	16.1525	-8.03185e+06
16.1514	-2.40176e+06	16.1505	2.7345e+06	16.1515	-1.87978e+06	16.1522	-6.3795e+06
16.151	-2.43438e+06	16.1502	2.08444e+06	16.1511	-2.49904e+06	16.1519	-5.81298e+06
16.1507	-3.22546e+06	16.1499	1.04575e+06	16.1508	-1.45856e+06	16.1516	-5.17668e+06
16.1504	-2.6505e+06	16.1496	378026	16.1505	323775	16.1513	-4.2489e+06
16.1501	-2.47516e+06	16.1493	321498	16.1502	1.22909e+06	16.1509	-4.16885e+06
16.1498	-2.31001e+06	16.149	2.10564e+06	16.1499	694701	16.1506	-4.56705e+06
16.1495	-2.624e+06	16.1487	2.7663e+06	16.1496	-452656	16.1503	-4.37821e+06
16.1492	-2.26108e+06	16.1484	1.5439e+06	16.1493	-1.96779e+06	16.15	-3.73164e+06
16.1488	-1.90021e+06	16.1481	381558	16.1489	-3.27547e+06	16.1497	-3.15691e+06
16.1485	-2.3304e+06	16.1477	-137785	16.1486	-3.20631e+06	16.1494	-2.64171e+06
16.1482	-1.85739e+06	16.1474	-692458	16.1483	-2.38587e+06	16.1491	-3.26365e+06
16.1479	-1.33137e+06	16.1471	-1.28246e+06	16.148	-1.6283e+06	16.1487	-3.23901e+06
16.1476	-1.73914e+06	16.1468	-508745	16.1477	-1.09706e+06	16.1484	-2.82849e+06
16.1473	-1.13972e+06	16.1465	7065.9	16.1474	-1.3894e+06	16.1481	-4.22837e+06
16.147	-672819	16.1462	-664194	16.1471	-1.94893e+06	16.1478	-5.93204e+06
16.1467	-1.2804e+06	16.1459	-296768	16.1468	-2.64678e+06	16.1475	-6.48213e+06
16.1464	-2.047e+06	16.1456	-833776	16.1465	-3.2346e+06	16.1472	-6.11882e+06
16.146	-1.96137e+06	16.1452	-1.95372e+06	16.1461	-4.39139e+06	16.1469	-5.73909e+06
16.1457	-1.92467e+06	16.1449	-1.77354e+06	16.1458	-5.16153e+06	16.1466	-4.63889e+06
16.1454	-2.8707e+06	16.1446	-1.77707e+06	16.1455	-4.66172e+06	16.1462	-4.10111e+06
16.1451	-3.67604e+06	16.1443	-3.29977e+06	16.1452	-3.97645e+06	16.1459	-4.47263e+06
16.1448	-2.99507e+06	16.144	-3.46229e+06	16.1449	-3.78156e+06	16.1456	-5.79656e+06
16.1445	-1.40069e+06	16.1437	-2.63911e+06	16.1446	-3.18431e+06	16.1453	-5.6262e+06
16.1442	-850199	16.1434	-1.2012e+06	16.1443	-2.6122e+06	16.145	-5.86635e+06
16.1439	-638159	16.143	-1.5227e+06	16.144	-2.03695e+06	16.1447	-7.52896e+06
16.1435	-966413	16.1427	-660661	16.1436	-2.65306e+06	16.1444	-8.1858e+06
16.1432	-782917	16.1424	632398	16.1433	-3.82871e+06	16.1441	-8.21659e+06
16.1429	-1.11321e+06	16.1421	706590	16.143	-4.24365e+06	16.1438	-7.41197e+06
16.1426	-1.41088e+06	16.1418	1.06695e+06	16.1427	-4.15877e+06	16.1434	-6.48829e+06
16.1423	-1.2437e+06	16.1415	1.39551e+06	16.1424	-4.71202e+06	16.1431	-5.79451e+06
16.142	-2.27331e+06	16.1412	929166	16.1421	-3.86643e+06	16.1428	-6.03672e+06
16.1417	-1.91448e+06	16.1409	582937	16.1418	-2.15326e+06	16.1425	-6.83724e+06
16.1413	-1.05001e+06	16.1406	423954	16.1414	-1.33911e+06	16.1422	-6.82902e+06
16.141	-165147	16.1402	759584	16.1411	-1.26366e+06	16.1419	-5.50509e+06
16.1407	81553.9	16.1399	1.15174e+06	16.1408	-1.51828e+06	16.1416	-3.75422e+06
16.1404	142719	16.1396	38862.4	16.1405	-1.53714e+06	16.1412	-3.47712e+06
16.1401	-570877	16.1393	-229642	16.1402	-2.33872e+06	16.1409	-4.04774e+06
16.1398	-1.85535e+06	16.139	264971	16.1399	-2.81338e+06	16.1406	-4.07032e+06
16.1395	-1.04797e+06	16.1387	1.36372e+06	16.1396	-2.69707e+06	16.1403	-4.04979e+06
16.1392	-120292	16.1384	1.08462e+06	16.1393	-2.2067e+06	16.14	-4.97963e+06
16.1389	-844083	16.138	204911	16.139	-2.11868e+06	16.1397	-5.81298e+06
16.1385	-2.71778e+06	16.1377	-144851	16.1386	-1.91121e+06	16.1394	-5.10483e+06
16.1382	-3.42322e+06	16.1374	674793	16.1383	-572106	16.1391	-5.95256e+06
16.1379	-2.33856e+06	16.1371	2.31055e+06	16.138	264049	16.1388	-6.22145e+06
16.1376	-2.18361e+06	16.1368	2.67798e+06	16.1377	-392930	16.1384	-5.94435e+06
16.1373	-1.33137e+06	16.1365	2.84756e+06	16.1374	-1.16307e+06	16.1381	-5.28341e+06
16.137	57087.7	16.1362	2.78043e+06	16.1371	-1.10963e+06	16.1378	-4.82773e+06
16.1367	601460	16.1359	1.98552e+06	16.1368	339492	16.1375	-5.89098e+06
16.1364	-442430	16.1355	1.99258e+06	16.1364	1.67545e+06	16.1372	-6.03261e+06
16.136	-1.01738e+06	16.1352	2.29288e+06	16.1361	2.30414e+06	16.1369	-5.91356e+06
16.1357	-1.08059e+06	16.1349	1.77354e+06	16.1358	531242	16.1366	-4.95705e+06
16.1354	-203885	16.1346	816111	16.1355	-1.02162e+06	16.1363	-3.49764e+06
16.1351	1.27224e+06	16.1343	1.07755e+06	16.1352	-1.94579e+06	16.1359	-2.13061e+06
16.1348	2.34671e+06	16.134	1.91486e+06	16.1349	-2.81024e+06	16.1356	-2.41181e+06
16.1345	2.91147e+06	16.1337	1.46264e+06	16.1346	-2.66564e+06	16.1353	-2.71765e+06
16.1342	2.02865e+06	16.1334	113054	16.1343	-1.84206e+06	16.135	-2.96602e+06
16.1338	1.0602e+06	16.1331	-1.11994e+06	16.1339	-2027520	16.1347	-3.36833e+06
16.1335	1.25389e+06	16.1327	-2.00671e+06	16.1336	-2.96112e+06	16.1344	-3.11996e+06
16.1332	678936	16.1324	-2.64618e+06	16.1333	-3.55838e+06	16.1341	-2.52471e+06
16.1329	448546	16.1321	-2.26815e+06	16.133	-2.69707e+06	16.1337	-2.50829e+06
16.1326	609615	16.1318	-1.07755e+06	16.1327	-1.92693e+06	16.1334	-2.78128e+06
16.1323	511751	16.1315	-946830	16.1324	-3.27232e+06	16.1331	-2.93112e+06
16.132	-38738.1	16.1312	-1.09875e+06	16.1321	-5.17725e+06	16.1328	-2.46518e+06
16.1317	-1.40477e+06	16.1309	56527.2	16.1318	-5.35642e+06	16.1325	-2.98654e+06
16.1314	-2.01438e+06	16.1305	1.24713e+06	16.1315	-3.52694e+06	16.1322	-5.05557e+06
16.131	-1.63719e+06	16.1302	2.88642e+06	16.1311	-1.97094e+06	16.1319	-6.33435e+06
16.1307	-648353	16.1299	2.26462e+06	16.1308	-1.28881e+06	16.1316	-6.12703e+06
16.1304	14271.9	16.1296	720722	16.1305	-1.45227e+06	16.1313	-5.87046e+06
16.1301	1.0235e+06	16.1293	957429	16.1302	-1.87663e+06	16.1309	-5.37373e+06
16.1298	907287	16.129	-385091	16.1299	-2.11554e+06	16.1306	-4.70047e+06
16.1295	-897093	16.1287	-1.27893e+06	16.1296	-2.12811e+06	16.1303	-4.35358e+06
16.1292	-1.64943e+06	16.1284	-1.23653e+06	16.1293	-1.8672e+06	16.13	-4.34332e+06
16.1288	-1.9104e+06	16.1281	-1.14468e+06	16.1289	-1.85777e+06	16.1297	-3.92048e+06
16.1285	-2.04904e+06	16.1277	-971561	16.1286	-1.48999e+06	16.1294	-4.50753e+06
16.1282	-2.25496e+06	16.1274	-91856.7	16.1283	-1.32653e+06	16.1291	-4.43568e+06
16.1279	-2.76875e+06	16.1271	1.2224e+06	16.128	-1.34225e+06	16.1288	-3.62285e+06
16.1276	-2.23865e+06	16.1268	2.52606e+06	16.1277	-2162688	16.1284	-3.9759e+06
16.1273	-3.09293e+06	16.1265	3.55415e+06	16.1274	-2.92969e+06	16.1281	-4.62452e+06
16.127	-3.3539e+06	16.1262	3.28918e+06	16.1271	-3.03028e+06	16.1278	-4.85852e+06
16.1267	-2.4405e+06	16.1259	1.61456e+06	16.1268	-2.71908e+06	16.1275	-4.32484e+06
16.1263	-2.42011e+06	16.1256	476948	16.1264	-3.4515e+06	16.1272	-4.30637e+06
16.126	-1.95322e+06	16.1252	466349	16.1261	-3.33834e+06	16.1269	-4.54447e+06
16.1257	-627965	16.1249	229642	16.1258	-1.67545e+06	16.1266	-4.61221e+06
16.1254	-642237	16.1246	-1.09875e+06	16.1255	-1.08449e+06	16.1262	-4.27969e+06
16.1251	-503595	16.1243	321498	16.1252	-1.512e+06	16.1259	-4.73126e+06
16.1248	-77476.2	16.124	2.52253e+06	16.1249	-1.512e+06	16.1256	-6.60119e+06
16.1245	-793111	16.1237	4.2678e+06	16.1246	-1.78862e+06	16.1253	-7.03223e+06
16.1242	-1.43943e+06	16.1234	4.01696e+06	16.1243	-2.21927e+06	16.125	-6.75103e+06
16.1239	-212040	16.123	3.11606e+06	16.124	-2.22556e+06	16.1247	-7.91691e+06
16.1235	646314	16.1227	1.56156e+06	16.1236	-1.15993e+06	16.1244	-8.10369e+06
16.1232	1.49651e+06	16.1224	480481	16.1233	-870733	16.1241	-8.40748e+06
16.1229	1.19273e+06	16.1221	890303	16.123	-1.69746e+06	16.1237	-7.71986e+06
16.1226	784956	16.1218	604134	16.1227	-1.25109e+06	16.1234	-6.54166e+06
16.1223	10194.2	16.1215	777249	16.1224	-188607	16.1231	-6.25635e+06
16.122	-707480	16.1212	321498	16.1221	-867590	16.1228	-4.28995e+06
16.1217	-1.32117e+06	16.1209	-1.28599e+06	16.1218	-1.71003e+06	16.1225	-2.15319e+06
16.1213	-1.77584e+06	16.1205	-1.80534e+06	16.1214	-1.49942e+06	16.1222	-1.90071e+06
16.121	-1.30282e+06	16.1202	-1.76294e+06	16.1211	-1.19765e+06	16.1219	-2.73613e+06
16.1207	-1.90632e+06	16.1199	-1.40965e+06	16.1208	-983897	16.1216	-3.43401e+06
16.1204	-2.51186e+06	16.1196	-713656	16.1205	-392930	16.1212	-2.83465e+06
16.1201	-2.34875e+06	16.1193	-102456	16.1202	-157172	16.1209	-2.86133e+06
16.1198	-1.4802e+06	16.119	1.23653e+06	16.1199	100590	16.1206	-3.39501e+06
16.1195	-617771	16.1187	1.876e+06	16.1196	-396074	16.1203	-4.28584e+06
16.1192	132525	16.1184	1.20827e+06	16.1193	248332	16.12	-6.05314e+06
16.1188	-122331	16.118	-282636	16.119	531242	16.1197	-7.4756e+06
16.1185	-1.47205e+06	16.1177	-254372	16.1186	-512381	16.1194	-7.05481e+06
16.1182	-937870	16.1174	-642997	16.1183	-836156	16.1191	-5.05762e+06
16.1179	-395536	16.1171	-579404	16.118	-864447	16.1187	-3.09738e+06
16.1176	112137	16.1168	123653	16.1177	-380356	16.1184	-2.37076e+06
16.1173	719713	16.1165	-211977	16.1174	496664	16.1181	-2.99886e+06
16.117	811461	16.1162	-1.14114e+06	16.1171	1.37054e+06	16.1178	-4.04979e+06
16.1167	1.48836e+06	16.1159	-325031	16.1168	1.68488e+06	16.1175	-4.4049e+06
16.1164	1.12952e+06	16.1155	1.55096e+06	16.1165	1.09392e+06	16.1172	-5.05557e+06
16.116	687091	16.1152	2.34588e+06	16.1161	22004.1	16.1169	-6.18245e+06
16.1157	1.11729e+06	16.1149	1.53683e+06	16.1158	-965037	16.1166	-6.01824e+06
16.1154	585149	16.1146	1.21887e+06	16.1155	-1.09392e+06	16.1162	-4.29816e+06
16.1151	-576994	16.1143	1.26833e+06	16.1152	-729279	16.1159	-3.71317e+06
16.1148	-2.60565e+06	16.114	1.48384e+06	16.1149	-609828	16.1156	-5.34499e+06
16.1145	-2.00215e+06	16.1137	1.85833e+06	16.1146	-826725	16.1153	-6.87623e+06
16.1142	-1.18865e+06	16.1134	2.76983e+06	16.1143	-1.13478e+06	16.115	-6.3364e+06
16.1138	-1.24574e+06	16.113	3.23971e+06	16.1139	-1.62516e+06	16.1147	-5.10894e+06
16.1135	-311944	16.1127	2.52253e+06	16.1136	-1.79176e+06	16.1144	-3.94716e+06
16.1132	-954180	16.1124	1.75941e+06	16.1133	-682127	16.1141	-2.8757e+06
16.1129	-2.30594e+06	16.1121	957429	16.113	-584680	16.1137	-2.7936e+06
16.1126	-3.34167e+06	16.1118	710123	16.1127	-1.4837e+06	16.1134	-4.14421e+06
16.1123	-2.69128e+06	16.1115	1.26126e+06	16.1124	-2.17841e+06	16.1131	-5.13768e+06
16.112	-2.33652e+06	16.1112	1.37785e+06	16.1121	-2.40788e+06	16.1128	-5.74935e+06
16.1117	-2.3039e+06	16.1109	1.08462e+06	16.1118	-2.2507e+06	16.1125	-5.27315e+06
16.1114	-2.64235e+06	16.1105	-554673	16.1115	-2.66564e+06	16.1122	-4.721e+06
16.111	-2.53633e+06	16.1102	-1.38492e+06	16.1111	-3.33205e+06	16.1119	-4.33305e+06
16.1107	-2.80953e+06	16.1099	-932698	16.1108	-3.02085e+06	16.1116	-3.87327e+06
16.1104	-3.71886e+06	16.1096	-950363	16.1105	-2.98313e+06	16.1112	-3.63312e+06
16.1101	-4.47731e+06	16.1093	-310899	16.1102	-2.79766e+06	16.1109	-3.04812e+06
16.1098	-4.27954e+06	16.109	678326	16.1099	-3.62753e+06	16.1106	-2.5206e+06
16.1095	-2.52001e+06	16.1087	1.52977e+06	16.1096	-4.67744e+06	16.1103	-2.34408e+06
16.1092	-265050	16.1084	1.30366e+06	16.1093	-4.05818e+06	16.11	-2.72792e+06
16.1089	-617771	16.108	-310899	16.109	-2.46131e+06	16.1097	-3.72548e+06
16.1085	-784956	16.1077	-886770	16.1086	-1.47113e+06	16.1094	-4.04774e+06
16.1082	548450	16.1074	21197.7	16.1083	-971324	16.109	-3.73164e+06
16.1079	1.9104e+06	16.1071	-1.13408e+06	16.108	-1.34539e+06	16.1087	-1.90071e+06
16.1076	2.12652e+06	16.1068	-3.86858e+06	16.1077	-1.63145e+06	16.1084	-82104.3
16.1073	1.27836e+06	16.1065	-4.6105e+06	16.1074	-2.12811e+06	16.1081	502889
16.107	48932.3	16.1062	-4.45505e+06	16.1071	-3.34777e+06	16.1078	-287365
16.1067	-952142	16.1059	-2.16216e+06	16.1068	-3.03971e+06	16.1075	-2.53086e+06
16.1063	-1.0235e+06	16.1055	-473415	16.1064	-113164	16.1072	-3.50996e+06
16.106	-1.31506e+06	16.1052	173114	16.1061	996471	16.1069	-2.0485e+06
16.1057	-311944	16.1049	381558	16.1058	-1.47113e+06	16.1065	-318154
16.1054	976608	16.1046	360361	16.1055	-3.48922e+06	16.1062	-1.28083e+06
16.1051	1.34768e+06	16.1043	1.2648e+06	16.1052	-3.67154e+06	16.1059	-3.13228e+06
16.1048	630004	16.104	2.06324e+06	16.1049	-3.63068e+06	16.1056	-4.03953e+06
16.1045	-95825.8	16.1037	473415	16.1046	-2297856	16.1053	-5.25468e+06
16.1042	-1.2702e+06	16.1033	-420421	16.1043	-779574	16.105	-5.25878e+06
16.1039	-2.88701e+06	16.103	756051	16.1039	-1.10335e+06	16.1047	-5.15615e+06
16.1035	-1.95118e+06	16.1027	1.5651e+06	16.1036	-2.05581e+06	16.1044	-5.64057e+06
16.1032	-242623	16.1024	1.37785e+06	16.1033	-2.88568e+06	16.1041	-5.41683e+06
16.1029	568838	16.1021	978627	16.103	-3.62439e+06	16.1037	-5.21568e+06
16.1026	1.06224e+06	16.1018	1.09168e+06	16.1027	-3.12458e+06	16.1034	-6.35693e+06
16.1023	1.29875e+06	16.1015	1.87953e+06	16.1024	-1.02791e+06	16.1031	-7.09176e+06
16.102	1.05205e+06	16.1012	413355	16.1021	-392930	16.1028	-6.19682e+06
16.1017	1.84312e+06	16.1009	35329.5	16.1018	-2.08096e+06	16.1025	-5.06584e+06
16.1013	2.75244e+06	16.1005	317965	16.1014	-3.53952e+06	16.1022	-4.27353e+06
16.101	2.03273e+06	16.1002	805512	16.1011	-4.18078e+06	16.1019	-2.71355e+06
16.1007	-20388.5	16.0999	809045	16.1008	-5.01065e+06	16.1015	-3.17333e+06
16.1004	-1.23146e+06	16.0996	-844375	16.1005	-5.06094e+06	16.1012	-3.72959e+06
16.1001	-1.22331e+06	16.0993	-1.61102e+06	16.1002	-5.02008e+06	16.1009	-3.56538e+06
16.0998	-1.93487e+06	16.099	-1.5333e+06	16.0999	-4.22793e+06	16.1006	-3.46275e+06
16.0995	-3.02565e+06	16.0987	-816111	16.0996	-2.20355e+06	16.1003	-3.35807e+06
16.0992	-3.29682e+06	16.0983	-763117	16.0993	-744996	16.1	-3.79732e+06
16.0988	-2.1204e+06	16.098	268504	16.0989	-1.42712e+06	16.0997	-3.40117e+06
16.0985	269128	16.0977	607667	16.0986	-1.94579e+06	16.0994	-3.35396e+06
16.0982	1.17641e+06	16.0974	120120	16.0983	-2.24756e+06	16.099	-3.2657e+06
16.0979	2.56487e+06	16.0971	-17664.7	16.098	-3.48922e+06	16.0987	-1.98692e+06
16.0976	4.63634e+06	16.0968	332097	16.0977	-3.84757e+06	16.0984	-704044
16.0973	3.32944e+06	16.0965	607667	16.0974	-2.59334e+06	16.0981	-1.51277e+06
16.097	1.37826e+06	16.0962	-49461.3	16.0971	-980754	16.0978	-1.13304e+06
16.0967	289516	16.0958	-81257.8	16.0968	-899024	16.0975	-1.04683e+06
16.0963	534178	16.0955	289702	16.0964	-2568192	16.0972	-1.37525e+06
16.096	2.55671e+06	16.0952	105988	16.0961	-3.00513e+06	16.0969	-1.75703e+06
16.0957	4.08177e+06	16.0949	-254372	16.0958	-3.07743e+06	16.0966	-2.03003e+06
16.0954	4.1776e+06	16.0946	-816111	16.0955	-3.11829e+06	16.0962	-2.45492e+06
16.0951	3.14594e+06	16.0943	35329.5	16.0952	-2.45188e+06	16.0959	-2.70944e+06
16.0948	538256	16.094	35329.5	16.0949	-3.53323e+06	16.0956	-2.26813e+06
16.0945	-793111	16.0937	-607667	16.0946	-4.35681e+06	16.0953	-658887
16.0942	-764568	16.0934	-734853	16.0943	-4.29394e+06	16.095	262734
16.0938	-1.40884e+06	16.093	303834	16.0939	-2.81652e+06	16.0947	-681466
16.0935	-1.60457e+06	16.0927	547607	16.0936	-1.66917e+06	16.0944	-1.17614e+06
16.0932	683014	16.0924	1.5545e+06	16.0933	-2.1344e+06	16.094	-919568
16.0929	1.70448e+06	16.0921	2.1021e+06	16.093	-2.84167e+06	16.0937	-266839
16.0926	1.64127e+06	16.0918	2.40947e+06	16.0927	-2.53676e+06	16.0934	-716360
16.0923	2.20603e+06	16.0915	2.96061e+06	16.0924	-2.97998e+06	16.0931	-779991
16.092	2.62196e+06	16.0912	1.77707e+06	16.0921	-2.9014e+06	16.0928	98525.2
16.0917	2.32836e+06	16.0908	1.11641e+06	16.0918	-3379200	16.0925	-36946.9
16.0913	1.47001e+06	16.0905	1.00689e+06	16.0914	-4.08019e+06	16.0922	-1.08172e+06
16.091	1.18661e+06	16.0902	-166049	16.0911	-3.85072e+06	16.0919	-1.5764e+06
16.0907	191652	16.0899	-547607	16.0908	-2.87311e+06	16.0916	-2.78744e+06
16.0904	-1.34156e+06	16.0896	-346229	16.0905	-2.23499e+06	16.0912	-4.23863e+06
16.0901	-1.90021e+06	16.0893	-1.80887e+06	16.0902	-2.39845e+06	16.0909	-2.83876e+06
16.0898	-2.52409e+06	16.089	-1.20827e+06	16.0899	-3.02399e+06	16.0906	57473
16.0895	-3.22953e+06	16.0887	-74191.9	16.0896	-3.44207e+06	16.0903	650677
16.0892	-3.71478e+06	16.0883	-939764	16.0892	-2.92969e+06	16.09	-722518
16.0888	-4.28158e+06	16.088	-1.56863e+06	16.0889	-2.66564e+06	16.0897	-2.26813e+06
16.0885	-3.50274e+06	16.0877	-625332	16.0886	-3.36977e+06	16.0894	-2.95781e+06
16.0882	-1.7738e+06	16.0874	-91856.7	16.0883	-3.98588e+06	16.0891	-3.39707e+06
16.0879	57087.7	16.0871	-953896	16.088	-4.74974e+06	16.0887	-3.79527e+06
16.0876	762529	16.0868	-756051	16.0877	-4.96664e+06	16.0884	-3.79732e+06
16.0873	1.13156e+06	16.0865	678326	16.0874	-4.01103e+06	16.0881	-3.22259e+06
16.087	1.01331e+06	16.0862	190779	16.0871	-3.04914e+06	16.0878	-1.54972e+06
16.0866	-8155.39	16.0859	-321498	16.0867	-2.32615e+06	16.0875	-1.2562e+06
16.0863	-1.63719e+06	16.0855	187246	16.0864	-2.40788e+06	16.0872	-1.69135e+06
16.086	-1.55768e+06	16.0852	-858507	16.0861	-4.27822e+06	16.0869	-1.95819e+06
16.0857	-364954	16.0849	-1.36725e+06	16.0858	-5.5136e+06	16.0865	-1.44504e+06
16.0854	-134564	16.0846	-727787	16.0855	-5.42558e+06	16.0862	-135472
16.0851	-868549	16.0843	-816111	16.0852	-4.59886e+06	16.0859	903147
16.0848	-1.19069e+06	16.084	-1.15527e+06	16.0849	-3.046e+06	16.0856	1.68109e+06
16.0845	-609615	16.0837	-88323.7	16.0846	-694701	16.0853	1.84529e+06
16.0842	-715635	16.0833	1.5333e+06	16.0843	-389787	16.085	359206
16.0838	-1.82885e+06	16.083	2.45893e+06	16.0839	-1.77919e+06	16.0847	-862095
16.0835	-1.90836e+06	16.0827	3.0878e+06	16.0836	-2.48646e+06	16.0844	-638361
16.0832	-2.52205e+06	16.0824	2.65678e+06	16.0833	-3.89472e+06	16.0841	-346891
16.0829	-3.48235e+06	16.0821	653596	16.083	-4.37881e+06	16.0837	745096
16.0826	-2.97672e+06	16.0818	-1.98905e+06	16.0827	-2.9234e+06	16.0834	1.1002e+06
16.0823	-1.05205e+06	16.0815	-3.48702e+06	16.0824	-2.21613e+06	16.0831	340733
16.082	-625926	16.0812	-3.49409e+06	16.0821	-1.25738e+06	16.0828	753307
16.0816	-238545	16.0809	-2.37414e+06	16.0817	-1.12535e+06	16.0825	1.35062e+06
16.0813	852238	16.0805	-1.46264e+06	16.0814	-2.12497e+06	16.0822	459784
16.081	948064	16.0802	-2.03851e+06	16.0811	-3.42321e+06	16.0819	90314.7
16.0807	-199807	16.0799	-2.52253e+06	16.0808	-3.97017e+06	16.0816	324312
16.0804	-1.21108e+06	16.0796	-1.64989e+06	16.0805	-3.88529e+06	16.0812	69788.7
16.0801	-1.09894e+06	16.0793	-113054	16.0802	-3.42635e+06	16.0809	-511099
16.0798	-1.81253e+06	16.079	1.75941e+06	16.0799	-2.00866e+06	16.0806	-974989
16.0795	-2.13467e+06	16.0787	2.70624e+06	16.0796	-1.92379e+06	16.0803	-1.65645e+06
16.0791	-1.20496e+06	16.0784	3.40576e+06	16.0792	-1.71318e+06	16.08	-1.57435e+06
16.0788	-1.22739e+06	16.078	3.27151e+06	16.0789	-1.53714e+06	16.0797	-1.05709e+06
16.0785	-1.74321e+06	16.0777	1.95019e+06	16.0786	-936746	16.0794	-1.86993e+06
16.0782	-1.4904e+06	16.0774	1.03515e+06	16.0783	-458943	16.079	-2.68481e+06
16.0779	-134564	16.0771	575871	16.078	-1.16622e+06	16.0787	-2.62528e+06
16.0776	140680	16.0768	1.46617e+06	16.0777	-2.14697e+06	16.0784	-2.58629e+06
16.0773	-530100	16.0765	2.67444e+06	16.0774	-2.61849e+06	16.0781	-3.34575e+06
16.077	-1.89817e+06	16.0762	3.9357e+06	16.0771	-2.38902e+06	16.0778	-3.90201e+06
16.0767	-3.32536e+06	16.0758	5.03445e+06	16.0768	-2.6625e+06	16.0775	-4.07237e+06
16.0763	-2.9339e+06	16.0755	4.8578e+06	16.0764	-3.53952e+06	16.0772	-2.8367e+06
16.076	-2.54244e+06	16.0752	2.91822e+06	16.0761	-4.19649e+06	16.0769	-2.83055e+06
16.0757	-1.44146e+06	16.0749	-282636	16.0758	-4.41339e+06	16.0766	-3.43606e+06
16.0754	448546	16.0746	-1.71701e+06	16.0755	-3.84129e+06	16.0762	-3.58591e+06
16.0751	613693	16.0743	-1.25066e+06	16.0752	-2.60591e+06	16.0759	-3.41554e+06
16.0748	332332	16.074	-1.53683e+06	16.0749	-2.36387e+06	16.0756	-3.67006e+06
16.0745	-1.27836e+06	16.0737	-2.26109e+06	16.0746	-3.22203e+06	16.0753	-3.75422e+06
16.0741	-2.7239e+06	16.0734	-445152	16.0742	-3.66525e+06	16.075	-3.17949e+06
16.0738	-2.23254e+06	16.073	763117	16.0739	-3.57409e+06	16.0747	-2.77923e+06
16.0735	-1.10913e+06	16.0727	-183713	16.0736	-2.25699e+06	16.0744	-2.43234e+06
16.0732	326216	16.0724	-621799	16.0733	-1.57172e+06	16.074	-3.57359e+06
16.0729	746218	16.0721	-180180	16.073	-3.30376e+06	16.0737	-5.08431e+06
16.0726	442430	16.0718	1.30366e+06	16.0727	-4.51713e+06	16.0734	-5.84993e+06
16.0723	733985	16.0715	3.38456e+06	16.0724	-4.25936e+06	16.0731	-6.05314e+06
16.072	1.43943e+06	16.0712	3.76259e+06	16.0721	-2.93912e+06	16.0728	-6.50677e+06
16.0717	2.66885e+06	16.0709	1.36372e+06	16.0718	-1.556e+06	16.0725	-6.31587e+06
16.0713	3.04196e+06	16.0705	1.31072e+06	16.0714	-69155.7	16.0722	-4.31458e+06
16.071	1.71467e+06	16.0702	4.11589e+06	16.0711	-119451	16.0719	-3.33549e+06
16.0707	1.55564e+06	16.0699	4.67056e+06	16.0708	-1.85149e+06	16.0715	-3.31907e+06
16.0704	2.34875e+06	16.0696	4.64936e+06	16.0705	-3.12458e+06	16.0712	-4.41105e+06
16.0701	1.09078e+06	16.0693	3.84032e+06	16.0702	-4.41654e+06	16.0709	-4.22837e+06
16.0698	-829811	16.069	2.24696e+06	16.0699	-5.3187e+06	16.0706	-2.53702e+06
16.0695	-2.69739e+06	16.0687	491080	16.0696	-2.83224e+06	16.0703	-1.92945e+06
16.0692	-3.0807e+06	16.0683	-759584	16.0693	-1.43655e+06	16.07	-295575
16.0688	-1.64739e+06	16.068	-635931	16.0689	-1.512e+06	16.0697	-63630.8
16.0685	-1.97564e+06	16.0677	-113054	16.0686	-352065	16.0694	-2.27839e+06
16.0682	-2.16118e+06	16.0674	-109521	16.0683	600397	16.0691	-3.80348e+06
16.0679	-1.29059e+06	16.0671	91856.7	16.068	455799	16.0687	-3.13638e+06
16.0676	-234467	16.0668	-1.01396e+06	16.0677	333205	16.0684	-1.51688e+06
16.0673	793111	16.0665	-261438	16.0674	-1.16307e+06	16.0681	453626
16.067	1.21108e+06	16.0662	2.52959e+06	16.0671	-1.63459e+06	16.0678	1.73856e+06
16.0666	634081	16.0659	3.92511e+06	16.0667	-2.21927e+06	16.0675	843622
16.0663	-277283	16.0655	4.01343e+06	16.0664	-3.29118e+06	16.0672	-1.16178e+06
16.066	106020	16.0652	2.65324e+06	16.0661	-3.6181e+06	16.0669	-2.2435e+06
16.0657	-417964	16.0649	1.95372e+06	16.0658	-3.99846e+06	16.0665	-2.20861e+06
16.0654	-1.5903e+06	16.0646	2.00318e+06	16.0655	-3.36348e+06	16.0662	-2.66428e+06
16.0651	-2.66477e+06	16.0643	3.28564e+06	16.0652	-3.70612e+06	16.0659	-3.0666e+06
16.0648	-2.89312e+06	16.064	3.74846e+06	16.0649	-4.2185e+06	16.0656	-3.01939e+06
16.0645	-2.60972e+06	16.0637	3.87918e+06	16.0646	-4.27822e+06	16.0653	-3.93485e+06
16.0642	-2.50167e+06	16.0633	2.61438e+06	16.0643	-3.41378e+06	16.065	-6.04493e+06
16.0638	-756412	16.063	2.55079e+06	16.0639	-3.26918e+06	16.0647	-4.85647e+06
16.0635	-703402	16.0627	2.70977e+06	16.0636	-2.81652e+06	16.0644	-3.28417e+06
16.0632	-1.14379e+06	16.0624	3.44109e+06	16.0633	-1.01848e+06	16.0641	-3.72959e+06
16.0629	-507673	16.0621	3.75552e+06	16.063	-3143.44	16.0637	-3.78501e+06
16.0626	-434274	16.0618	3.26798e+06	16.0627	-330061	16.0634	-2.35845e+06
16.0623	409808	16.0615	1.62516e+06	16.0624	499807	16.0631	-2.04645e+06
16.062	948064	16.0612	-261438	16.0621	2.34815e+06	16.0628	-2.72176e+06
16.0617	273205	16.0608	-1.2648e+06	16.0617	2.92969e+06	16.0625	-2.69713e+06
16.0613	-1.26612e+06	16.0605	-1.03162e+06	16.0614	2.2507e+06	16.0622	-1.37935e+06
16.061	-1.97564e+06	16.0602	-1.67815e+06	16.0611	1.32653e+06	16.0619	599361
16.0607	-1.66778e+06	16.0599	-1.55803e+06	16.0608	722992	16.0615	773833
16.0604	-899131	16.0596	-1.5015e+06	16.0605	352065	16.0612	-69788.7
16.0601	285439	16.0593	-346229	16.0602	685270	16.0609	-1.30546e+06
16.0598	1.67593e+06	16.059	1.13054e+06	16.0599	69155.7	16.0606	-1.70572e+06
16.0595	1.70855e+06	16.0587	2.08797e+06	16.0596	-936746	16.0603	-1.69751e+06
16.0591	1.34768e+06	16.0583	3.17259e+06	16.0592	-710418	16.06	-1.54356e+06
16.0588	-542333	16.058	4.59637e+06	16.0589	-751283	16.0597	-1.54356e+06
16.0585	-1.33952e+06	16.0577	4.58223e+06	16.0586	-367783	16.0594	-1.84529e+06
16.0582	-373109	16.0574	3.45522e+06	16.0583	-2.15326e+06	16.059	-1.59488e+06
16.0579	-1.23554e+06	16.0571	1.77354e+06	16.058	-4.58943e+06	16.0587	-2.97833e+06
16.0576	-1.59234e+06	16.0568	1.67462e+06	16.0577	-3.92302e+06	16.0584	-3.27801e+06
16.0573	-1.08467e+06	16.0565	1.05988e+06	16.0574	-1.25738e+06	16.0581	-3.5818e+06
16.057	-530100	16.0562	-752518	16.0571	1.2228e+06	16.0578	-4.03748e+06
16.0567	-1.32729e+06	16.0558	-1.67462e+06	16.0568	688414	16.0575	-3.20207e+06
16.0563	-1.07651e+06	16.0555	-1.07048e+06	16.0564	-1.98666e+06	16.0572	-1.58461e+06
16.056	-1.00923e+06	16.0552	-56527.2	16.0561	-3.16545e+06	16.0569	-1.83914e+06
16.0557	-1.26816e+06	16.0549	922100	16.0558	-3.00199e+06	16.0565	-3.07275e+06
16.0554	-1.4537e+06	16.0546	1.05988e+06	16.0555	-3.22517e+06	16.0562	-4.00053e+06
16.0551	-1.41088e+06	16.0543	-328564	16.0552	-3.33205e+06	16.0559	-3.03991e+06
16.0548	-1.07039e+06	16.054	-1.01396e+06	16.0549	-3108864	16.0556	-1.09404e+06
16.0545	-644276	16.0537	-2.23636e+06	16.0546	-1.52457e+06	16.0553	-482363
16.0541	-1.34564e+06	16.0533	-4.20774e+06	16.0542	-1.63145e+06	16.055	-1.40193e+06
16.0538	-2.07351e+06	16.053	-3.74139e+06	16.0539	-2.86682e+06	16.0547	-1.92124e+06
16.0535	-2.69943e+06	16.0527	-3.45522e+06	16.0536	-2.13125e+06	16.0544	-1.30546e+06
16.0532	-2.99099e+06	16.0524	-1.27893e+06	16.0533	-1.16307e+06	16.054	-1.60103e+06
16.0529	-2.91759e+06	16.0521	1.67815e+06	16.053	-2.04638e+06	16.0537	-1.36498e+06
16.0526	-1.37622e+06	16.0518	2.01025e+06	16.0527	-3.42635e+06	16.0534	-652729
16.0523	-740101	16.0515	2.60732e+06	16.0524	-3.42635e+06	16.0531	223734
16.052	-2.52817e+06	16.0512	3.35983e+06	16.0521	-3.90415e+06	16.0528	1.91098e+06
16.0516	-3.05012e+06	16.0508	4.01343e+06	16.0517	-3.76584e+06	16.0525	1.6934e+06
16.0513	-3.09701e+06	16.0505	3.6566e+06	16.0514	-4.23107e+06	16.0522	630150
16.051	-2.44866e+06	16.0502	3.20792e+06	16.0511	-5.01693e+06	16.0519	225787
16.0507	-1.47613e+06	16.0499	3.46936e+06	16.0508	-4.12734e+06	16.0515	576783
16.0504	-2.3406e+06	16.0496	2.57552e+06	16.0505	-2.57448e+06	16.0512	199103
16.0501	-1.99603e+06	16.0493	1.5227e+06	16.0502	-1.64088e+06	16.0509	-2.50829e+06
16.0498	-809422	16.049	741919	16.0499	-1.15993e+06	16.0506	-4.01285e+06
16.0495	2.0572e+06	16.0487	-1.98198e+06	16.0496	-1.0059e+06	16.0503	-4.11343e+06
16.0492	2.50982e+06	16.0483	-2.79456e+06	16.0493	-1.4617e+06	16.05	-3.79527e+06
16.0488	848160	16.048	-2.61438e+06	16.0489	-2.78509e+06	16.0497	-4.31048e+06
16.0485	-242623	16.0477	-2.91468e+06	16.0486	-4.1242e+06	16.0494	-3.83017e+06
16.0482	-250778	16.0474	-2.30702e+06	16.0483	-4.66487e+06	16.049	-2.7936e+06
16.0479	-424080	16.0471	-21197.7	16.048	-4.35367e+06	16.0487	-2.45081e+06
16.0476	-473012	16.0468	1.42731e+06	16.0477	-3.4295e+06	16.0484	-593204
16.0473	-591266	16.0465	1.21887e+06	16.0474	-2.88882e+06	16.0481	10263
16.047	-874665	16.0462	49461.3	16.0471	-2.83224e+06	16.0478	231945
16.0466	-1.22535e+06	16.0458	-1.65695e+06	16.0467	-2.78823e+06	16.0475	794359
16.0463	-1.73506e+06	16.0455	-3.08073e+06	16.0464	-2.96427e+06	16.0472	1.70161e+06
16.046	-1.42108e+06	16.0452	-1.7912e+06	16.0461	-3.52694e+06	16.0468	1.86787e+06
16.0457	-2.13671e+06	16.0449	-2.25049e+06	16.0458	-4.55485e+06	16.0465	1.8884e+06
16.0454	-2.07351e+06	16.0446	-3.50469e+06	16.0455	-5.46016e+06	16.0462	2.69918e+06
16.0451	-1.47409e+06	16.0443	-3.02774e+06	16.0452	-6.11714e+06	16.0459	3.04402e+06
16.0448	-923598	16.044	-2.39887e+06	16.0449	-6.38433e+06	16.0456	952410
16.0445	360876	16.0436	-1.64635e+06	16.0446	-5.98826e+06	16.0453	-621940
16.0441	597382	16.0433	-1.49444e+06	16.0442	-5.56075e+06	16.045	-424890
16.0438	-397575	16.043	-2.83342e+06	16.0439	-4.89748e+06	16.0447	-511099
16.0435	-377187	16.0427	-3.15139e+06	16.0436	-3.0177e+06	16.0444	-201156
16.0432	224273	16.0424	-1.52977e+06	16.0433	-1.23223e+06	16.044	114946
16.0429	825733	16.0421	-1.2118e+06	16.043	-28291	16.0437	1.34651e+06
16.0426	1.63719e+06	16.0418	-1.90073e+06	16.0427	-952463	16.0434	2.73613e+06
16.0423	950103	16.0415	-2.22222e+06	16.0424	-3.1403e+06	16.0431	2.56165e+06
16.042	-63204.3	16.0411	-1.5439e+06	16.0421	-4.20278e+06	16.0428	2.25992e+06
16.0417	-1.2437e+06	16.0408	-600601	16.0417	-4.03618e+06	16.0425	1.88635e+06
16.0413	-2.06535e+06	16.0405	420421	16.0414	-4.25308e+06	16.0422	2.44876e+06
16.041	-1.96749e+06	16.0402	1.00689e+06	16.0411	-4.9855e+06	16.0419	2.89623e+06
16.0407	-2.05312e+06	16.0399	3.60361e+06	16.0408	-5.78079e+06	16.0415	2.46723e+06
16.0404	-4.05731e+06	16.0396	4.44445e+06	16.0405	-6.08885e+06	16.0412	3.17744e+06
16.0401	-3.42526e+06	16.0393	4.25014e+06	16.0402	-5.55446e+06	16.0409	2.7977e+06
16.0398	-994957	16.039	3.9887e+06	16.0399	-5.64562e+06	16.0406	2.20245e+06
16.0395	-731946	16.0387	2.93588e+06	16.0396	-5.46959e+06	16.0403	1.81861e+06
16.0391	-1.39049e+06	16.0383	2.83342e+06	16.0392	-4.74031e+06	16.04	599361
16.0388	-2.98895e+06	16.038	2.7345e+06	16.0389	-3.52694e+06	16.0397	-558309
16.0385	-4.88508e+06	16.0377	2.1339e+06	16.0386	-2.88568e+06	16.0393	-722518
16.0382	-4.53643e+06	16.0374	2.66384e+06	16.0383	-3.36663e+06	16.039	-597309
16.0379	-2.64642e+06	16.0371	3.38456e+06	16.038	-2.70022e+06	16.0387	311996
16.0376	-905248	16.0368	4.08409e+06	16.0377	-2.13125e+06	16.0384	2.18603e+06
16.0373	-462818	16.0365	3.82972e+06	16.0374	-2.84481e+06	16.0381	3.07275e+06
16.037	373109	16.0361	3.34217e+06	16.0371	-3.17488e+06	16.0378	2.29071e+06
16.0366	931753	16.0358	2.4872e+06	16.0367	-2.7065e+06	16.0375	2.0444e+06
16.0363	1.22127e+06	16.0355	1.05282e+06	16.0364	-2.81338e+06	16.0372	2.05261e+06
16.036	1.86962e+06	16.0352	-102456	16.0361	-2.3953e+06	16.0369	1.94382e+06
16.0357	434274	16.0349	982160	16.0358	-638119	16.0365	2.38102e+06
16.0354	-1.87982e+06	16.0346	823177	16.0355	-66012.3	16.0362	1.02015e+06
16.0351	-3.05012e+06	16.0343	74191.9	16.0352	-961893	16.0359	-724570
16.0348	-2.98283e+06	16.034	300301	16.0349	-1.52143e+06	16.0356	-1.00167e+06
16.0345	-2.95021e+06	16.0337	579404	16.0346	-1.01219e+06	16.0353	-1.80424e+06
16.0341	-3.36818e+06	16.0333	727787	16.0342	-160316	16.035	-2.90649e+06
16.0338	-2.29778e+06	16.033	49461.3	16.0339	-930459	16.0347	-3.16717e+06
16.0335	-835927	16.0327	579404	16.0336	-1.49628e+06	16.0343	-2.58834e+06
16.0332	-1.32729e+06	16.0324	787848	16.0333	-2.14068e+06	16.034	-1.67082e+06
16.0329	-956219	16.0321	579404	16.033	-2.20041e+06	16.0337	-447468
16.0326	670781	16.0318	1.20827e+06	16.0327	-3.00827e+06	16.0334	1.30546e+06
16.0323	1.17234e+06	16.0315	1.8654e+06	16.0324	-4.03932e+06	16.0331	3.76038e+06
16.032	1.16826e+06	16.0312	1.32132e+06	16.0321	-3.15602e+06	16.0328	4.79489e+06
16.0316	913403	16.0308	1.44144e+06	16.0317	-2.3953e+06	16.0325	4.32895e+06
16.0313	1.10506e+06	16.0305	1.04929e+06	16.0314	-2.59963e+06	16.0322	2.42002e+06
16.031	1.51282e+06	16.0302	-226109	16.0311	-3.55209e+06	16.0318	1.1433e+06
16.0307	848160	16.0299	-664194	16.0308	-3.53323e+06	16.0315	1.56203e+06
16.0304	-485246	16.0296	-84790.8	16.0305	-2.71593e+06	16.0312	1.0612e+06
16.0301	-444469	16.0293	-155450	16.0302	-2.97684e+06	16.0309	818990
16.0298	-191652	16.029	272037	16.0299	-4.58943e+06	16.0306	476205
16.0295	-678936	16.0286	674793	16.0296	-4.39139e+06	16.0303	578835
16.0291	-91748.1	16.0283	-169582	16.0292	-3.6684e+06	16.03	1.91919e+06
16.0288	106020	16.028	-1.16587e+06	16.0289	-4.23422e+06	16.0297	2.06492e+06
16.0285	988841	16.0277	-1.5015e+06	16.0286	-4.87233e+06	16.0294	1.78782e+06
16.0282	996996	16.0274	-607667	16.0283	-6.158e+06	16.029	2.70328e+06
16.0279	530100	16.0271	886770	16.028	-5.52303e+06	16.0287	2.32355e+06
16.0276	715635	16.0268	2.42007e+06	16.0277	-3.42635e+06	16.0284	2.20245e+06
16.0273	-362915	16.0265	2.62851e+06	16.0274	-3.36663e+06	16.0281	2.15934e+06
16.0269	-1.13156e+06	16.0262	1.74881e+06	16.027	-3.93559e+06	16.0278	726623
16.0266	-2.04496e+06	16.0258	1.13408e+06	16.0267	-4.31595e+06	16.0275	775886
16.0263	-1.1601e+06	16.0255	275570	16.0264	-5.82794e+06	16.0272	1.60103e+06
16.026	-519906	16.0252	-575871	16.0261	-6.77726e+06	16.0268	1.92945e+06
16.0257	277283	16.0249	-2.23989e+06	16.0258	-5.79651e+06	16.0265	2.75049e+06
16.0254	53010	16.0246	-1.45557e+06	16.0255	-3.47665e+06	16.0262	3.15281e+06
16.0251	-607576	16.0243	833776	16.0252	-3.48922e+06	16.0259	3.30059e+06
16.0248	1.51282e+06	16.024	1.04929e+06	16.0249	-3.835e+06	16.0256	2.10187e+06
16.0245	2.76264e+06	16.0236	1.33899e+06	16.0246	-3.24718e+06	16.0253	314049
16.0241	1.83496e+06	16.0233	2.58965e+06	16.0242	-2.37016e+06	16.025	6157.82
16.0238	411847	16.023	2.15863e+06	16.0239	-3.02399e+06	16.0247	1.22746e+06
16.0235	-1.95525e+06	16.0227	759584	16.0236	-4.13991e+06	16.0243	2.14703e+06
16.0232	-4.02876e+06	16.0224	763117	16.0233	-3.55523e+06	16.024	950357
16.0229	-3.48031e+06	16.0221	1.18354e+06	16.023	-1.93322e+06	16.0237	307891
16.0226	-1.71467e+06	16.0218	681859	16.0227	-1.1505e+06	16.0234	695834
16.0223	-409808	16.0215	989226	16.0224	-927315	16.0231	681466
16.022	1.21311e+06	16.0211	872638	16.0221	-242045	16.0228	896989
16.0216	1.20088e+06	16.0208	819644	16.0217	446369	16.0225	2.2435e+06
16.0213	-377187	16.0205	780782	16.0214	480947	16.0222	2.38718e+06
16.021	-2.02661e+06	16.0202	67126	16.0211	-1.47427e+06	16.0219	1.61951e+06
16.0207	-1.94506e+06	16.0199	-88323.7	16.0208	-2.81338e+06	16.0215	1.24388e+06
16.0204	-1.5536e+06	16.0196	1.32839e+06	16.0205	-1.85149e+06	16.0212	-363312
16.0201	-2.17953e+06	16.0193	2.7239e+06	16.0202	-1.36111e+06	16.0209	-346891
16.0198	-1.29467e+06	16.019	2.93941e+06	16.0199	-1.49942e+06	16.0206	139577
16.0194	-269128	16.0187	2.20809e+06	16.0195	-1.2228e+06	16.0203	-355101
16.0191	-136603	16.0183	1.94665e+06	16.0192	-1.93322e+06	16.02	-831306
16.0188	-342526	16.018	1.61102e+06	16.0189	-1.73518e+06	16.0197	-270944
16.0185	-1.54952e+06	16.0177	1.05635e+06	16.0186	-144598	16.0193	527520
16.0182	-2.94206e+06	16.0174	890303	16.0183	-396074	16.019	-22578.7
16.0179	-1.08263e+06	16.0171	1.44144e+06	16.018	-575250	16.0187	387943
16.0176	1.33341e+06	16.0168	2.97121e+06	16.0177	-738709	16.0184	1.56409e+06
16.0173	1.5169e+06	16.0165	3.20085e+06	16.0174	-1216512	16.0181	2.37897e+06
16.017	676897	16.0161	2.7557e+06	16.0171	-2.00552e+06	16.0178	2.81002e+06
16.0166	-599421	16.0158	4.15828e+06	16.0167	-2.75366e+06	16.0175	2.19424e+06
16.0163	-1.31506e+06	16.0155	3.19379e+06	16.0164	-2.5902e+06	16.0172	-102630
16.016	-780878	16.0152	533475	16.0161	-2.59963e+06	16.0169	-1.69545e+06
16.0157	-1.91652e+06	16.0149	1.48031e+06	16.0158	-2.44874e+06	16.0165	-3.55101e+06
16.0154	-3.46604e+06	16.0146	4.03816e+06	16.0155	-3.30061e+06	16.0162	-3.54485e+06
16.0151	-4.56702e+06	16.0143	4.36319e+06	16.0152	-3.44207e+06	16.0159	-3.90406e+06
16.0148	-4.75663e+06	16.014	4.05229e+06	16.0149	-2.47075e+06	16.0156	-3.25954e+06
16.0145	-2.83196e+06	16.0136	3.47642e+06	16.0145	-1.97408e+06	16.0153	-2.30097e+06
16.0141	-632043	16.0133	2.51193e+06	16.0142	-2.31043e+06	16.015	-977041
16.0138	897093	16.013	2.74157e+06	16.0139	-2.61849e+06	16.0147	-1.39372e+06
16.0135	2.03681e+06	16.0127	3.19379e+06	16.0136	-1.14421e+06	16.0144	-1.79603e+06
16.0132	2.46089e+06	16.0124	2.26815e+06	16.0133	-1.48056e+06	16.014	-1.92124e+06
16.0129	1.39253e+06	16.0121	1.45557e+06	16.013	-1.83891e+06	16.0137	-2.14292e+06
16.0126	-717674	16.0118	879704	16.0127	-1.69117e+06	16.0134	-2.23939e+06
16.0123	-801267	16.0115	642997	16.0124	-1.52457e+06	16.0131	-2.61297e+06
16.0119	1.61681e+06	16.0112	1.94665e+06	16.012	-1.49628e+06	16.0128	-2.89828e+06
16.0116	1.86554e+06	16.0108	3.28918e+06	16.0117	-1.01219e+06	16.0125	-1.28904e+06
16.0113	1.12748e+06	16.0105	3.01361e+06	16.0114	-729279	16.0122	112893
16.011	-20388.5	16.0102	1.78061e+06	16.0111	-2.59963e+06	16.0118	626045
16.0107	-1.6637e+06	16.0099	1.71701e+06	16.0108	-5.01379e+06	16.0115	1.06736e+06
16.0104	-1.47816e+06	16.0096	1.00689e+06	16.0105	-4.94149e+06	16.0112	-375627
16.0101	-530100	16.0093	335630	16.0102	-2.81652e+06	16.0109	-2.30508e+06
16.0098	-20388.5	16.009	2.57199e+06	16.0099	-1.2951e+06	16.0106	-2.9927e+06
16.0095	1.21923e+06	16.0086	3.01714e+06	16.0096	-1.42084e+06	16.0103	-2.7156e+06
16.0091	2.39972e+06	16.0083	1.89013e+06	16.0092	-2.9234e+06	16.01	-2.08134e+06
16.0088	2.12652e+06	16.008	2.46247e+06	16.0089	-3.92616e+06	16.0097	-788201
16.0085	1.03981e+06	16.0077	2.52959e+06	16.0086	-2.35444e+06	16.0094	-812833
16.0082	746218	16.0074	2.4554e+06	16.0083	-694701	16.009	-394101
16.0079	1.38845e+06	16.0071	413355	16.008	515524	16.0087	1.05299e+06
16.0076	799228	16.0068	-593535	16.0077	1.27938e+06	16.0084	2.7156e+06
16.0073	295633	16.0065	-1.02102e+06	16.0074	1.02162e+06	16.0081	4.05185e+06
16.0069	417964	16.0062	-996292	16.007	1.34854e+06	16.0078	3.03375e+06
16.0066	1.26409e+06	16.0058	-1.09168e+06	16.0067	741852	16.0075	823096
16.0063	534178	16.0055	-1.33899e+06	16.0064	-895881	16.0072	1.20899e+06
16.006	-167185	16.0052	-996292	16.0061	-2.70965e+06	16.0069	2.43645e+06
16.0057	-483207	16.0049	-14131.8	16.0058	-3.80042e+06	16.0065	2.23734e+06
16.0054	-558644	16.0046	1.1906e+06	16.0055	-3.82871e+06	16.0062	1.50046e+06
16.0051	-1.14787e+06	16.0043	2.52606e+06	16.0052	-2.95798e+06	16.0059	389995
16.0048	-1.30894e+06	16.004	3.37043e+06	16.0049	-2.08725e+06	16.0056	-275049
16.0044	-1.97156e+06	16.0037	3.56475e+06	16.0045	-2.47389e+06	16.0053	-1.00167e+06
16.0041	-1.94098e+06	16.0033	3.51528e+06	16.0042	-4.00789e+06	16.005	-1.31162e+06
16.0038	-1.52098e+06	16.003	4.79421e+06	16.0039	-3.68097e+06	16.0047	-667097
16.0035	-2.70555e+06	16.0027	6.53596e+06	16.0036	-2.04324e+06	16.0043	-868253
16.0032	-4.69546e+06	16.0024	6.30278e+06	16.0033	-1.13793e+06	16.004	-1.41425e+06
16.0029	-4.21226e+06	16.0021	3.77672e+06	16.003	-609828	16.0037	-1.80629e+06
16.0026	-1.9471e+06	16.0018	438086	16.0027	-2.34501e+06	16.0034	-264786
16.0023	-1.68817e+06	16.0015	-635931	16.0024	-3.89472e+06	16.0031	-525468
16.002	-866510	16.0011	-208444	16.0021	-3.81299e+06	16.0028	-1.79398e+06
16.0016	1.1336e+06	16.0008	1.09521e+06	16.0017	-3.7407e+06	16.0025	-2.41387e+06
16.0013	415925	16.0005	208444	16.0014	-4.65229e+06	16.0022	-3.0276e+06
16.001	-1.34972e+06	16.0002	-144851	16.0011	-6.58865e+06	16.0019	-2.77923e+06
16.0007	-1.46797e+06	15.9999	1.39905e+06	16.0008	-7.29593e+06	16.0015	-1.95613e+06
16.0004	130486	15.9996	1.64989e+06	16.0005	-5.1521e+06	16.0012	-1.80014e+06
16.0001	736024	15.9993	978627	16.0002	-2.83538e+06	16.0009	-3.16717e+06
15.9998	18349.6	15.999	197845	15.9999	-2.05267e+06	16.0006	-4.16474e+06
15.9994	-766606	15.9986	-31796.5	15.9995	-2.38902e+06	16.0003	-4.71689e+06
15.9991	-1.9104e+06	15.9983	727787	15.9992	-1.91436e+06	16	-4.14216e+06
15.9988	-2.59953e+06	15.998	1.25066e+06	15.9989	-1.59058e+06	15.9997	-3.56127e+06
15.9985	-2.6607e+06	15.9977	1.92546e+06	15.9986	-3.24718e+06	15.9993	-3.57359e+06
15.9982	-3.03788e+06	15.9974	1.71348e+06	15.9983	-2.93912e+06	15.999	-1.64619e+06
15.9979	-2.82176e+06	15.9971	667727	15.998	-1.99294e+06	15.9987	-149840
15.9976	-358837	15.9968	-144851	15.9977	-1.90807e+06	15.9984	831306
15.9973	2.33856e+06	15.9965	-134252	15.9974	-773287	15.9981	720465
15.997	2.53225e+06	15.9961	52994.2	15.997	-50295.1	15.9978	658887
15.9966	1.53933e+06	15.9958	236708	15.9967	-1.40198e+06	15.9975	59525.6
15.9963	1.70651e+06	15.9955	-727787	15.9964	-2.59334e+06	15.9972	472100
15.996	2.68312e+06	15.9952	-2.39181e+06	15.9961	-3.48608e+06	15.9968	-127262
15.9957	1.74525e+06	15.9949	-3.75199e+06	15.9958	-2.60277e+06	15.9965	-1.56409e+06
15.9954	1.47816e+06	15.9946	-1.73821e+06	15.9955	-1.03105e+06	15.9962	-833359
15.9951	1.01738e+06	15.9943	-770183	15.9952	-1.67545e+06	15.9959	-833359
15.9948	1.22739e+06	15.994	-1.15174e+06	15.9949	-2.0118e+06	15.9956	30789.1
15.9945	263011	15.9936	-1.88306e+06	15.9946	-1.52457e+06	15.9953	449521
15.9941	-1.07855e+06	15.9933	-1.60749e+06	15.9942	-2.70022e+06	15.995	77999.1
15.9938	-1.7738e+06	15.993	-1.44851e+06	15.9939	-3.44836e+06	15.9947	1.06941e+06
15.9935	-3.07458e+06	15.9927	-204911	15.9936	-4.08962e+06	15.9943	1.37114e+06
15.9932	-3.0807e+06	15.9924	-1.24006e+06	15.9933	-4.78432e+06	15.994	603467
15.9929	-2.27535e+06	15.9921	-4.16181e+06	15.993	-4325376	15.9937	-447468
15.9926	-1.82885e+06	15.9918	-4.07349e+06	15.9927	-2.78509e+06	15.9934	-158051
15.9923	-1.37214e+06	15.9915	-3.99223e+06	15.9924	-2.10611e+06	15.9931	706097
15.9919	-1.35583e+06	15.9911	-3.52235e+06	15.9921	-1.19765e+06	15.9928	1.39988e+06
15.9916	-81553.9	15.9908	-2.04911e+06	15.9917	333205	15.9925	1.6893e+06
15.9913	1.63923e+06	15.9905	-1.69582e+06	15.9914	-66012.3	15.9922	1.29725e+06
15.991	2.99507e+06	15.9902	-1.5757e+06	15.9911	-1.74775e+06	15.9918	1.91098e+06
15.9907	2.46293e+06	15.9899	-1.51917e+06	15.9908	-2.41731e+06	15.9915	2.64581e+06
15.9904	1.12137e+06	15.9896	-1.15174e+06	15.9905	-3.02399e+06	15.9912	2.72176e+06
15.9901	2.10205e+06	15.9893	-1.64635e+06	15.9902	-3.65582e+06	15.9909	938042
15.9898	3.4008e+06	15.989	-2.27522e+06	15.9899	-4.47626e+06	15.9906	-1.07351e+06
15.9894	2.12856e+06	15.9886	-3.11253e+06	15.9895	-4.47312e+06	15.9903	-1.07762e+06
15.9891	1.64127e+06	15.9883	-3.09133e+06	15.9892	-5.43501e+06	15.99	857990
15.9888	434274	15.988	-2.09857e+06	15.9889	-5.67391e+06	15.9897	2.73818e+06
15.9885	-2.25293e+06	15.9877	-2.50133e+06	15.9886	-5.2464e+06	15.9893	2.64786e+06
15.9882	-4.13274e+06	15.9874	-2.82283e+06	15.9883	-4.4354e+06	15.989	1.08172e+06
15.9879	-3.48031e+06	15.9871	-2.50839e+06	15.988	-3.97017e+06	15.9887	568572
15.9876	-1.74321e+06	15.9868	-2.45893e+06	15.9877	-5.09238e+06	15.9884	1.34241e+06
15.9873	-12233.1	15.9865	-1.58983e+06	15.9874	-6.70496e+06	15.9881	-186787
15.987	1.99807e+06	15.9861	526409	15.987	-6.0857e+06	15.9878	-1.02836e+06
15.9866	576994	15.9858	-105988	15.9867	-3.75641e+06	15.9875	-1.26441e+06
15.9863	101942	15.9855	-1.5439e+06	15.9864	-1.93007e+06	15.9871	-765623
15.986	656509	15.9852	-2.39534e+06	15.9861	-2.31043e+06	15.9868	-209366
15.9857	756412	15.9849	-1.10935e+06	15.9858	-1.86092e+06	15.9865	-584993
15.9854	-228351	15.9846	890303	15.9855	-47151.6	15.9862	-363312
15.9851	-1.97768e+06	15.9843	816111	15.9852	1.15679e+06	15.9859	-1.04683e+06
15.9848	-2.16526e+06	15.984	791381	15.9849	672697	15.9856	-1.70982e+06
15.9845	-1.01942e+06	15.9836	-328564	15.9846	0	15.9853	-242208
15.9841	-2.5404e+06	15.9833	-1.67815e+06	15.9842	-1.0562e+06	15.985	-38999.5
15.9838	-3.08681e+06	15.983	-1.65695e+06	15.9839	-2.21927e+06	15.9847	-749202
15.9835	-2.17749e+06	15.9827	-2.78043e+06	15.9836	-1892352	15.9843	-745096
15.9832	-2.15506e+06	15.9824	-1.93606e+06	15.9833	-1757184	15.984	-1.44093e+06
15.9829	-1.11117e+06	15.9821	-847908	15.983	-2.79766e+06	15.9837	-1.16999e+06
15.9826	-173302	15.9818	-1.22947e+06	15.9827	-3.80042e+06	15.9834	-1.4984e+06
15.9823	-786995	15.9815	-1.78767e+06	15.9824	-4.44797e+06	15.9831	-114946
15.9819	-324177	15.9811	-1.17294e+06	15.982	-4.94463e+06	15.9828	1.23977e+06
15.9816	-324177	15.9808	-1.37432e+06	15.9817	-5.48216e+06	15.9825	890832
15.9813	-1.01535e+06	15.9805	-515811	15.9814	-5.0075e+06	15.9822	324312
15.981	-1.19476e+06	15.9802	1.48737e+06	15.9811	-3.54266e+06	15.9818	-63630.8
15.9807	-954180	15.9799	2.09857e+06	15.9808	-2.65306e+06	15.9815	-424890
15.9804	-623887	15.9796	2.4342e+06	15.9805	-2.43931e+06	15.9812	-794359
15.9801	-1.86147e+06	15.9793	2.51899e+06	15.9802	-2.58705e+06	15.9809	-630150
15.9798	-1.38845e+06	15.9789	1.5439e+06	15.9799	-3.39177e+06	15.9806	-506994
15.9794	-707480	15.9786	498146	15.9795	-4.54227e+06	15.9803	523415
15.9791	1.33341e+06	15.9783	-886770	15.9792	-3.3069e+06	15.98	3.03786e+06
15.9788	4.27138e+06	15.978	-2.06324e+06	15.9789	-2.12497e+06	15.9796	4.40695e+06
15.9785	3.14798e+06	15.9777	-2.08444e+06	15.9786	-1.64716e+06	15.9793	4.69021e+06
15.9782	862432	15.9774	-1.8124e+06	15.9783	-2.2287e+06	15.979	4.03953e+06
15.9779	-736024	15.9771	-992759	15.978	-3.07429e+06	15.9787	2.79565e+06
15.9776	-886898	15.9768	-399223	15.9777	-3.32576e+06	15.9784	2.13471e+06
15.9773	63204.3	15.9764	-476948	15.9774	-3.56466e+06	15.9781	1.49019e+06
15.9769	797189	15.9761	-1.01042e+06	15.977	-5.15839e+06	15.9778	628098
15.9766	713596	15.9758	35329.5	15.9767	-5.83737e+06	15.9775	137525
15.9763	701363	15.9755	-105988	15.9764	-4.3128e+06	15.9771	1.05094e+06
15.976	1.06224e+06	15.9752	-427487	15.9761	-3514368	15.9768	1.8145e+06
15.9757	880782	15.9749	-635931	15.9758	-3.43264e+06	15.9765	2.8367e+06
15.9754	903209	15.9746	-1.18354e+06	15.9755	-1.99294e+06	15.9762	2.48776e+06
15.9751	1.07855e+06	15.9743	-2.21516e+06	15.9752	-911598	15.9759	1.00988e+06
15.9748	1.56991e+06	15.974	-3.25738e+06	15.9749	-713561	15.9756	1.11867e+06
15.9744	1.28447e+06	15.9736	-3.03834e+06	15.9745	-2.9014e+06	15.9753	1.62361e+06
15.9741	-238545	15.9733	-2.36708e+06	15.9742	-5.0798e+06	15.975	1.10841e+06
15.9738	-1.59438e+06	15.973	-2.22929e+06	15.9739	-5.52303e+06	15.9747	420785
15.9735	-2.06943e+06	15.9727	-2.07384e+06	15.9736	-4.95721e+06	15.9743	-888779
15.9732	-1.42923e+06	15.9724	-1.18e+06	15.9733	-4.59886e+06	15.974	-1.41425e+06
15.9729	-519906	15.9721	240241	15.973	-5.71792e+06	15.9737	-1.84324e+06
15.9726	-269128	15.9718	1.69582e+06	15.9727	-4.44797e+06	15.9734	-2.11624e+06
15.9723	-1.63516e+06	15.9715	780782	15.9724	-2.92026e+06	15.9731	-2.05055e+06
15.9719	-3.06031e+06	15.9711	-98922.6	15.972	-1.76033e+06	15.9728	-2.3215e+06
15.9716	-2.79526e+06	15.9708	-293235	15.9717	-965037	15.9725	-1.17409e+06
15.9713	-2.50982e+06	15.9705	420421	15.9714	-1.56858e+06	15.9721	367417
15.971	-801267	15.9702	1.38138e+06	15.9711	-3.48922e+06	15.9718	-346891
15.9707	477090	15.9699	674793	15.9708	-4.84719e+06	15.9715	-1.23772e+06
15.9704	-442430	15.9696	-650063	15.9705	-5.40986e+06	15.9712	-2.64171e+06
15.9701	-678936	15.9693	-1.08462e+06	15.9702	-4.67744e+06	15.9709	-3.18565e+06
15.9698	-101942	15.9689	-590002	15.9699	-5.1521e+06	15.9706	-1.83093e+06
15.9694	-55048.9	15.9686	964495	15.9695	-5.71163e+06	15.9703	-915463
15.9691	309905	15.9683	1.23653e+06	15.9692	-4.27822e+06	15.97	-322259
15.9688	958258	15.968	406289	15.9689	-3.16859e+06	15.9696	-1.23977e+06
15.9685	619809	15.9677	155450	15.9686	-2.55247e+06	15.9693	-609624
15.9682	-992918	15.9674	-91856.7	15.9683	-3.95445e+06	15.969	-964725
15.9679	-897093	15.9671	-63593.1	15.968	-4.61772e+06	15.9687	-1.40809e+06
15.9676	-597382	15.9668	-286169	15.9677	-4.09276e+06	15.9684	-127262
15.9673	-1.96749e+06	15.9665	296768	15.9673	-3.46093e+06	15.9681	1.67493e+06
15.9669	-2.35895e+06	15.9661	134252	15.967	-3.44207e+06	15.9678	3.13433e+06
15.9666	-760490	15.9658	-1.27893e+06	15.9667	-4.91634e+06	15.9675	2.62939e+06
15.9663	1.87982e+06	15.9655	-2.51546e+06	15.9664	-5.76507e+06	15.9672	1.09404e+06
15.966	3.56187e+06	15.9652	-2.05264e+06	15.9661	-4.54856e+06	15.9668	738939
15.9657	3.884e+06	15.9649	-448684	15.9658	-3.88529e+06	15.9665	899042
15.9654	3.43546e+06	15.9646	113054	15.9655	-2.76623e+06	15.9662	1.15562e+06
15.9651	2.80749e+06	15.9643	-466349	15.9652	-2.58705e+06	15.9659	1.63593e+06
15.9648	2.91963e+06	15.964	321498	15.9649	-2.48018e+06	15.9656	1.80629e+06
15.9644	2.48332e+06	15.9636	-378026	15.9645	-1.70689e+06	15.9653	-492626
15.9641	1.3171e+06	15.9633	-1.36372e+06	15.9642	-587824	15.965	-1.59693e+06
15.9638	774762	15.963	-2.22576e+06	15.9639	996471	15.9647	-640414
15.9635	-189613	15.9627	-2.66031e+06	15.9636	1.0782e+06	15.9643	-236050
15.9632	-1.65554e+06	15.9624	-1.95725e+06	15.9633	-682127	15.964	447468
15.9629	-1.67389e+06	15.9621	-2.12684e+06	15.963	-2.12811e+06	15.9637	1.09404e+06
15.9626	-890976	15.9618	-2.21869e+06	15.9627	-1.54657e+06	15.9634	695834
15.9622	307866	15.9614	-2.29995e+06	15.9624	-2.53361e+06	15.9631	-26683.9
15.9619	556605	15.9611	-1.33899e+06	15.962	-3.4012e+06	15.9628	-437205
15.9616	-375148	15.9608	-144851	15.9617	-3.60238e+06	15.9625	-755360
15.9613	1.24166e+06	15.9605	1.31426e+06	15.9614	-2.98313e+06	15.9621	-275049
15.961	2.834e+06	15.9602	3.41636e+06	15.9611	-2.23184e+06	15.9618	-12315.6
15.9607	3.40487e+06	15.9599	3.74139e+06	15.9608	-1.99923e+06	15.9615	-307891
15.9604	1.06224e+06	15.9596	4.52924e+06	15.9605	-2.64363e+06	15.9612	720465
15.9601	-835927	15.9593	3.80499e+06	15.9602	-4.16506e+06	15.9609	2.29276e+06
15.9597	-148836	15.9589	3.54708e+06	15.9598	-3.71555e+06	15.9606	1.59077e+06
15.9594	10194.2	15.9586	3.22558e+06	15.9595	-2.96112e+06	15.9603	623993
15.9591	1.12544e+06	15.9583	2.60732e+06	15.9592	-2.37959e+06	15.96	650677
15.9588	2.04496e+06	15.958	1.92899e+06	15.9589	-1.6063e+06	15.9596	1.52714e+06
15.9585	1.55768e+06	15.9577	1.33899e+06	15.9586	-817295	15.9593	2.25171e+06
15.9582	2.42623e+06	15.9574	1.62516e+06	15.9583	-650692	15.959	2.11829e+06
15.9579	2.65254e+06	15.9571	1.30366e+06	15.958	-1.24166e+06	15.9587	2.22913e+06
15.9576	2.21623e+06	15.9568	678326	15.9577	-1.79176e+06	15.9584	1.55177e+06
15.9573	872626	15.9565	-1.12348e+06	15.9573	-1.03105e+06	15.9581	-414627
15.9569	-819616	15.9561	-2.34588e+06	15.957	-977610	15.9578	-2.00745e+06
15.9566	-2.00215e+06	15.9558	-2.76983e+06	15.9567	-1.02476e+06	15.9575	-2.25582e+06
15.9563	-2.24273e+06	15.9555	-2.42714e+06	15.9564	-2.00866e+06	15.9572	-1.67903e+06
15.956	-1.92875e+06	15.9552	-2.30348e+06	15.9561	-2.10296e+06	15.9568	-2.49392e+06
15.9557	-1824768	15.9549	-2.64618e+06	15.9558	-1.64402e+06	15.9565	-2.92086e+06
15.9554	-2.19788e+06	15.9546	-3.26798e+06	15.9555	-1.78233e+06	15.9562	-2.46313e+06
15.9551	-3.32128e+06	15.9543	-3.6672e+06	15.9552	-2.21927e+06	15.9559	-964725
15.9548	-3.91051e+06	15.954	-3.21498e+06	15.9549	-2.56191e+06	15.9556	-804622
15.9544	-3.51089e+06	15.9536	-2.08797e+06	15.9545	-3.04914e+06	15.9553	-1.0612e+06
15.9541	-3.5741e+06	15.9533	-1.27539e+06	15.9542	-3.18431e+06	15.955	-176524
15.9538	-3.75759e+06	15.953	-1.8336e+06	15.9539	-1.37368e+06	15.9547	589098
15.9535	-2.43642e+06	15.9527	-2.34588e+06	15.9536	-1.10963e+06	15.9543	796412
15.9532	-1.35583e+06	15.9524	-526409	15.9533	-1.79491e+06	15.954	8210.43
15.9529	-2.03885e+06	15.9521	-300301	15.953	-2.51475e+06	15.9537	-437205
15.9526	-4.07158e+06	15.9518	-1.70995e+06	15.9527	-3.9796e+06	15.9534	-1.82272e+06
15.9522	-3.63526e+06	15.9514	-1.30719e+06	15.9523	-4.69945e+06	15.9531	-3.27186e+06
15.9519	-1.98584e+06	15.9511	-748985	15.952	-5.02322e+06	15.9528	-3.17128e+06
15.9516	-2.26924e+06	15.9508	-1.51563e+06	15.9517	-4.61143e+06	15.9525	-3.7029e+06
15.9513	-3.06643e+06	15.9505	-501679	15.9514	-4.26879e+06	15.9521	-2.99681e+06
15.951	-1.54545e+06	15.9502	-1.14114e+06	15.9511	-3.98903e+06	15.9518	-827201
15.9507	-1.16214e+06	15.9499	-1.27539e+06	15.9508	-4.13363e+06	15.9515	-1.09814e+06
15.9504	-797189	15.9496	-363894	15.9505	-5.369e+06	15.9512	-974989
15.9501	73398.5	15.9493	-809045	15.9502	-5.44444e+06	15.9509	-1.93561e+06
15.9497	44854.6	15.9489	-1.48384e+06	15.9498	-4.66801e+06	15.9506	-3.5038e+06
15.9494	-829811	15.9486	-1.67108e+06	15.9495	-2.42045e+06	15.9503	-2.11419e+06
15.9491	-2.0205e+06	15.9483	-162516	15.9492	-1.99609e+06	15.95	-57473
15.9488	-2.96448e+06	15.948	883237	15.9489	-4.15877e+06	15.9497	712255
15.9485	-3.43953e+06	15.9477	2.33881e+06	15.9486	-5.22126e+06	15.9493	599361
15.9482	-3.62915e+06	15.9474	2.70624e+06	15.9483	-4.59886e+06	15.949	110841
15.9479	-2.4772e+06	15.9471	2.80869e+06	15.948	-3.25661e+06	15.9487	-529573
15.9476	-846121	15.9468	2.62145e+06	15.9477	-4.2185e+06	15.9484	-1.21514e+06
15.9473	-776801	15.9465	1.57923e+06	15.9474	-5.10809e+06	15.9481	-1.76935e+06
15.9469	-1.0969e+06	15.9461	876171	15.947	-6.00083e+06	15.9478	-3.25338e+06
15.9466	-1.5169e+06	15.9458	-582937	15.9467	-6.9973e+06	15.9475	-3.65569e+06
15.9463	-2.29982e+06	15.9455	-1.34959e+06	15.9464	-5.32499e+06	15.9472	-3.21438e+06
15.946	-3.26623e+06	15.9452	-91856.7	15.9461	-3.96074e+06	15.9468	-2.5206e+06
15.9457	-4.01857e+06	15.9449	1.00336e+06	15.9458	-4.22479e+06	15.9465	-488521
15.9454	-2.49147e+06	15.9446	2.466e+06	15.9455	-4.18392e+06	15.9462	1.1392e+06
15.9451	-774762	15.9443	3.16905e+06	15.9452	-4.09905e+06	15.9459	1.80629e+06
15.9448	-428158	15.9439	1.68522e+06	15.9449	-3514368	15.9456	2.85107e+06
15.9444	-509712	15.9436	2.03145e+06	15.9445	-2.04324e+06	15.9453	2.46313e+06
15.9441	-1.18661e+06	15.9433	2.39534e+06	15.9442	-2.6845e+06	15.945	1.39167e+06
15.9438	-652431	15.943	1.83007e+06	15.9439	-3.67154e+06	15.9446	223734
15.9435	658548	15.9427	1.50504e+06	15.9436	-3.70926e+06	15.9443	870306
15.9432	736024	15.9424	975094	15.9433	-4.624e+06	15.944	2.25376e+06
15.9429	-499517	15.9421	1.45557e+06	15.943	-5.71478e+06	15.9437	603467
15.9426	-1.93487e+06	15.9418	1.44144e+06	15.9427	-5.04208e+06	15.9434	-1.29314e+06
15.9422	-1.94302e+06	15.9414	703057	15.9423	-3.77213e+06	15.9431	-2.39539e+06
15.9419	-1.87982e+06	15.9411	1.63222e+06	15.942	-3.66211e+06	15.9428	-2.65607e+06
15.9416	-3.36002e+06	15.9408	3.61421e+06	15.9417	-4.06133e+06	15.9425	-1.8104e+06
15.9413	-3.96148e+06	15.9405	4.45505e+06	15.9414	-3.82557e+06	15.9421	-1.59693e+06
15.941	-3.87381e+06	15.9402	3.31391e+06	15.9411	-3.23146e+06	15.9418	-1.1782e+06
15.9407	-3.12351e+06	15.9399	1.33545e+06	15.9408	-3.70297e+06	15.9415	-231945
15.9404	-2.47924e+06	15.9396	452217	15.9405	-4.5297e+06	15.9412	-1.11457e+06
15.9401	-3.80857e+06	15.9393	731320	15.9402	-5.59533e+06	15.9409	-1.09814e+06
15.9398	-4.60983e+06	15.939	1.08462e+06	15.9398	-4.93206e+06	15.9406	-112893
15.9394	-3.45381e+06	15.9386	2.33528e+06	15.9395	-3.3572e+06	15.9403	-1.39577e+06
15.9391	-1.89613e+06	15.9383	2.96414e+06	15.9392	-2.56191e+06	15.94	-1.46146e+06
15.9388	-2.20195e+06	15.938	2.33881e+06	15.9389	-2.75366e+06	15.9397	-970883
15.9385	-1.57195e+06	15.9377	1.40258e+06	15.9386	-2.42045e+06	15.9393	-1.05094e+06
15.9382	-548450	15.9374	1.94665e+06	15.9383	-2.73479e+06	15.939	-114946
15.9379	462818	15.9371	1.68522e+06	15.938	-4.41968e+06	15.9387	283260
15.9376	-318060	15.9368	-367427	15.9377	-6.136e+06	15.9384	-147788
15.9373	-1.28243e+06	15.9365	-1.97139e+06	15.9374	-5.2967e+06	15.9381	170366
15.9369	-501556	15.9361	-1.77707e+06	15.937	-2.94855e+06	15.9378	1.24388e+06
15.9366	93787	15.9358	-869105	15.9367	-2.98313e+06	15.9375	2.21476e+06
15.9363	-140680	15.9355	431020	15.9364	-3.90415e+06	15.9371	2.13882e+06
15.936	468935	15.9352	1.69582e+06	15.9361	-4.11477e+06	15.9368	-529573
15.9357	1.05816e+06	15.9349	1.09875e+06	15.9358	-4.23107e+06	15.9365	-2.55139e+06
15.9354	1.50263e+06	15.9346	-173114	15.9355	-4.624e+06	15.9362	-3.45659e+06
15.9351	1.72486e+06	15.9343	-247306	15.9352	-4.2185e+06	15.9359	-3.18154e+06
15.9347	711558	15.9339	505212	15.9349	-4.26879e+06	15.9356	-2.22913e+06
15.9344	-705441	15.9336	-257905	15.9345	-3.857e+06	15.9353	-488521
15.9341	-1.41904e+06	15.9333	-1.70641e+06	15.9342	-4.10219e+06	15.935	-724570
15.9338	-3.1174e+06	15.933	-1.83007e+06	15.9339	-4.30337e+06	15.9346	-2.05671e+06
15.9335	-4.45692e+06	15.9327	187246	15.9336	-4.63029e+06	15.9343	-964725
15.9332	-4.32439e+06	15.9324	300301	15.9333	-5.71478e+06	15.934	-414627
15.9329	-3.87993e+06	15.9321	-353295	15.933	-5.63619e+06	15.9337	-416679
15.9326	-1.73914e+06	15.9318	1.64282e+06	15.9327	-4.63658e+06	15.9334	857990
15.9322	-733985	15.9314	2.91115e+06	15.9323	-4.12105e+06	15.9331	1.74472e+06
15.9319	-897093	15.9311	3.70606e+06	15.932	-2.9957e+06	15.9328	1.36704e+06
15.9316	-1.56991e+06	15.9308	2.08444e+06	15.9317	-3.42321e+06	15.9325	1.12072e+06
15.9313	-2.10409e+06	15.9305	-416888	15.9314	-3.65897e+06	15.9321	-256576
15.931	-2.17953e+06	15.9302	-226109	15.9311	-2.98313e+06	15.9318	-318154
15.9307	-2.4772e+06	15.9299	674793	15.9308	-2.63106e+06	15.9315	-888779
15.9304	-2.94613e+06	15.9296	809045	15.9305	-3.068e+06	15.9312	-1.20283e+06
15.9301	-2.84827e+06	15.9293	1.03162e+06	15.9302	-3.51122e+06	15.9309	-389995
15.9298	-2.01438e+06	15.9289	632398	15.9299	-3.33834e+06	15.9306	225787
15.9294	-528061	15.9286	999824	15.9295	-2.98941e+06	15.9303	-431048
15.9291	-1.43739e+06	15.9283	2.34588e+06	15.9292	-3.55838e+06	15.93	-825148
15.9288	-2.88089e+06	15.928	1.48384e+06	15.9289	-4.59886e+06	15.9296	424890
15.9285	-1.10302e+06	15.9277	1.13761e+06	15.9286	-4.56113e+06	15.9293	443363
15.9282	-4077.69	15.9274	158983	15.9283	-4.97607e+06	15.929	796412
15.9279	30582.7	15.9271	-932698	15.928	-4.69316e+06	15.9287	841569
15.9276	4077.69	15.9268	-434553	15.9277	-3.18431e+06	15.9284	422837
15.9273	-713596	15.9264	618266	15.9274	-1.60944e+06	15.9281	-344838
15.9269	-591266	15.9261	1.88306e+06	15.927	-1.73518e+06	15.9278	-2.19834e+06
15.9266	-391459	15.9258	3.6354e+06	15.9267	-2.22241e+06	15.9275	-3.88353e+06
15.9263	-532139	15.9255	4.48331e+06	15.9264	-3.47979e+06	15.9271	-3.77269e+06
15.926	-1.47205e+06	15.9252	4.80481e+06	15.9261	-3.5961e+06	15.9268	-1.79398e+06
15.9257	-3.32536e+06	15.9249	4.94966e+06	15.9258	-2.17841e+06	15.9265	517257
15.9254	-5.43557e+06	15.9246	4.82601e+06	15.9255	-1.90493e+06	15.9262	519310
15.9251	-4.9911e+06	15.9243	3.12666e+06	15.9252	-3.18431e+06	15.9259	412574
15.9247	-4.09197e+06	15.9239	1.56863e+06	15.9248	-3.60867e+06	15.9256	1.21514e+06
15.9244	-3.45381e+06	15.9236	2.08797e+06	15.9245	-4.13363e+06	15.9253	1.87403e+06
15.9241	-3.2173e+06	15.9233	2.66384e+06	15.9242	-4.62715e+06	15.925	1.76729e+06
15.9238	-3.44361e+06	15.923	3.28564e+06	15.9239	-4.39139e+06	15.9246	229892
15.9235	-3.6842e+06	15.9227	4.19361e+06	15.9236	-4.81575e+06	15.9243	-1.54561e+06
15.9232	-3.22546e+06	15.9224	4.98499e+06	15.9233	-4.95721e+06	15.924	-2.03208e+06
15.9229	-3.39876e+06	15.9221	4.44092e+06	15.923	-3.48922e+06	15.9237	-2.35639e+06
15.9226	-2.30594e+06	15.9217	2.97121e+06	15.9227	-2.69707e+06	15.9234	-2.50008e+06
15.9223	-491362	15.9214	664194	15.9223	-3.17488e+06	15.9231	-1.24388e+06
15.9219	0	15.9211	74191.9	15.922	-3.96074e+06	15.9228	-123156
15.9216	-53010	15.9208	1.48031e+06	15.9217	-4.95092e+06	15.9224	-437205
15.9213	901170	15.9205	1.22947e+06	15.9214	-4.07704e+06	15.9221	-1.16999e+06
15.921	1.57807e+06	15.9202	989226	15.9211	-4.03932e+06	15.9218	-1.93971e+06
15.9207	1.52302e+06	15.9199	1.45204e+06	15.9208	-4.1462e+06	15.9215	-1.61335e+06
15.9204	138642	15.9196	748985	15.9205	-3.4295e+06	15.9212	-2.28045e+06
15.9201	-1.18049e+06	15.9192	356828	15.9202	-2.77566e+06	15.9209	-3.02144e+06
15.9198	-1.96137e+06	15.9189	81257.8	15.9198	-1.77604e+06	15.9206	-3.28622e+06
15.9194	-2.74429e+06	15.9186	-1.21887e+06	15.9195	-1.40198e+06	15.9203	-3.41554e+06
15.9191	-1.65758e+06	15.9183	-1.15881e+06	15.9192	-2.79138e+06	15.92	-2.21271e+06
15.9188	-464857	15.918	611200	15.9189	-3.67468e+06	15.9196	-1.23156e+06
15.9185	-1.68817e+06	15.9177	3.32097e+06	15.9186	-2.38273e+06	15.9193	-1.07557e+06
15.9182	-1.78807e+06	15.9174	2.91115e+06	15.9183	-1.00276e+06	15.919	-1.08172e+06
15.9179	-1.29263e+06	15.9171	773716	15.918	-1.60001e+06	15.9187	-788201
15.9176	-621848	15.9168	890303	15.9177	-2.57448e+06	15.9184	1.95408e+06
15.9172	-477090	15.9164	1.64989e+06	15.9173	-2.67193e+06	15.9181	5.00015e+06
15.9169	-150875	15.9161	1.4909e+06	15.917	-2.48961e+06	15.9178	5.5913e+06
15.9166	389420	15.9158	2.32115e+06	15.9167	-2.6342e+06	15.9175	5.8684e+06
15.9163	-689130	15.9155	1.65342e+06	15.9164	-3.15916e+06	15.9171	5.09252e+06
15.916	-1.37214e+06	15.9152	3.0242e+06	15.9161	-3.47665e+06	15.9168	3.91022e+06
15.9157	-1.64535e+06	15.9149	5.29589e+06	15.9158	-2.36072e+06	15.9165	2.92291e+06
15.9154	-3.01138e+06	15.9146	4.96733e+06	15.9155	-2.02438e+06	15.9162	1.6934e+06
15.9151	-3.38245e+06	15.9142	4.89313e+06	15.9152	-2.81024e+06	15.9159	862095
15.9147	-2.57506e+06	15.9139	4.55044e+06	15.9148	-3.56466e+06	15.9156	519310
15.9144	-1.18661e+06	15.9136	2.34234e+06	15.9145	-3.65582e+06	15.9153	-168314
15.9141	-548450	15.9133	268504	15.9142	-2.67821e+06	15.9149	-145735
15.9138	466896	15.913	826710	15.9139	-3.06171e+06	15.9146	541888
15.9135	216118	15.9127	1.67815e+06	15.9136	-3.55209e+06	15.9143	909305
15.9132	-397575	15.9124	1.5439e+06	15.9133	-1.51514e+06	15.914	266839
15.9129	242623	15.9121	1.8124e+06	15.913	-870733	15.9137	868253
15.9126	1.27836e+06	15.9117	3.22558e+06	15.9127	-1.60001e+06	15.9134	1.70161e+06
15.9122	1.21311e+06	15.9114	4.15828e+06	15.9123	-1.93636e+06	15.9131	2.30303e+06
15.9119	725830	15.9111	4.97792e+06	15.912	-2.36701e+06	15.9128	2.13061e+06
15.9116	1.18253e+06	15.9108	4.33493e+06	15.9117	-1.25109e+06	15.9124	1.11662e+06
15.9113	725830	15.9105	2.61438e+06	15.9114	-282910	15.9121	790254
15.911	-528061	15.9102	-600601	15.9111	-773287	15.9118	1.91303e+06
15.9107	-1.2335e+06	15.9099	-2.77336e+06	15.9108	-1.09077e+06	15.9115	2.60476e+06
15.9104	-513789	15.9096	-1.57923e+06	15.9105	-2.20984e+06	15.9112	-459784
15.9101	108059	15.9093	1.31426e+06	15.9102	-3.53323e+06	15.9109	-3.23696e+06
15.9097	-941947	15.9089	1.96079e+06	15.9098	-3.30061e+06	15.9106	-2.0485e+06
15.9094	-1.67389e+06	15.9086	1.823e+06	15.9095	-3.19688e+06	15.9103	-784096
15.9091	-263011	15.9083	1.53683e+06	15.9092	-3.2849e+06	15.91	307891
15.9088	797189	15.908	748985	15.9089	-2.77566e+06	15.9096	1.70366e+06
15.9085	984763	15.9077	1.26833e+06	15.9086	-3.85386e+06	15.9093	2.87776e+06
15.9082	91748.1	15.9074	-197845	15.9083	-4.57371e+06	15.909	2.56781e+06
15.9079	-222234	15.9071	-2.413e+06	15.908	-4.30966e+06	15.9087	1.72009e+06
15.9076	40776.9	15.9068	-3.699e+06	15.9077	-4.02989e+06	15.9084	1.8494e+06
15.9072	660586	15.9064	-2.81576e+06	15.9073	-3.01142e+06	15.9081	1.72009e+06
15.9069	1.00923e+06	15.9061	-1.74881e+06	15.907	-2.09982e+06	15.9078	732781
15.9066	405731	15.9058	-674793	15.9067	-1.94579e+06	15.9075	-330470
15.9063	762529	15.9055	275570	15.9064	-1.26681e+06	15.9071	-369469
15.906	1.28651e+06	15.9052	904435	15.9061	-480947	15.9068	-8210.43
15.9057	462818	15.9049	1.18e+06	15.9058	-1.26995e+06	15.9065	116999
15.9054	-1.05816e+06	15.9046	2.26109e+06	15.9055	-2.24442e+06	15.9062	-299681
15.9051	-2.10613e+06	15.9042	2.25049e+06	15.9052	-2.8291e+06	15.9059	-270944
15.9047	-2.75244e+06	15.9039	593535	15.9048	-2.60906e+06	15.9056	-646571
15.9044	-3.57206e+06	15.9036	1.17294e+06	15.9045	-3.28804e+06	15.9053	-1.92329e+06
15.9041	-3.16021e+06	15.9033	939764	15.9042	-5.25583e+06	15.9049	-2.08545e+06
15.9038	-2.15914e+06	15.903	1.74881e+06	15.9039	-5.14267e+06	15.9046	-2.17166e+06
15.9035	-48932.3	15.9027	3.29624e+06	15.9036	-3.81614e+06	15.9043	-2.17166e+06
15.9032	1.65758e+06	15.9024	3.56828e+06	15.9033	-3.37291e+06	15.904	-1.20693e+06
15.9029	1.95525e+06	15.9021	3.52235e+06	15.903	-3.07114e+06	15.9037	-1.71803e+06
15.9025	823694	15.9017	3.00301e+06	15.9026	-3.07743e+06	15.9034	-1.07557e+06
15.9022	976608	15.9014	1.49797e+06	15.9023	-3.17802e+06	15.9031	1.44093e+06
15.9019	1.13972e+06	15.9011	1.63576e+06	15.902	-1.92064e+06	15.9028	3.71727e+06
15.9016	1.97156e+06	15.9008	2.05264e+06	15.9017	-851873	15.9024	4.06006e+06
15.9013	2.06331e+06	15.9005	1.876e+06	15.9014	-1.08449e+06	15.9021	2.29892e+06
15.901	438352	15.9002	1.2436e+06	15.9011	-751283	15.9018	1.04888e+06
15.9007	-287477	15.8999	1.88306e+06	15.9008	-823582	15.9015	-231945
15.9004	-495440	15.8996	2.51546e+06	15.9005	-1.00276e+06	15.9012	-283260
15.9001	230390	15.8993	2.05264e+06	15.9002	-1.54657e+06	15.9009	279155
15.8997	713596	15.8989	1.50504e+06	15.8998	-1.76033e+06	15.9006	428995
15.8994	719713	15.8986	2.25755e+06	15.8995	-3.07114e+06	15.9003	375627
15.8991	442430	15.8983	4.34199e+06	15.8992	-2.95484e+06	15.9	-264786
15.8988	169224	15.898	4.05229e+06	15.8989	-1.8232e+06	15.8996	-839516
15.8985	-1.29875e+06	15.8977	2.28935e+06	15.8986	-2.68136e+06	15.8993	139577
15.8982	-3.10924e+06	15.8974	1.26126e+06	15.8983	-3.5458e+06	15.899	1.70982e+06
15.8979	-3.69847e+06	15.8971	1.15174e+06	15.898	-3.31633e+06	15.8987	2.36871e+06
15.8976	-2.81973e+06	15.8968	925633	15.8977	-3.60553e+06	15.8984	1.82066e+06
15.8972	-1.98584e+06	15.8964	247306	15.8973	-3.91673e+06	15.8981	675308
15.8969	-1.05408e+06	15.8961	1.15881e+06	15.897	-5.07037e+06	15.8978	-2052.61
15.8966	-719713	15.8958	1.69582e+06	15.8967	-6.07313e+06	15.8974	-1.1782e+06
15.8963	-391459	15.8955	858507	15.8964	-4.61772e+06	15.8971	-1.82887e+06
15.896	593304	15.8952	-1.24006e+06	15.8961	-2.07467e+06	15.8968	-1.4984e+06
15.8957	1.12137e+06	15.8949	-1.98552e+06	15.8958	-1.33596e+06	15.8965	-1.22951e+06
15.8954	381264	15.8946	-2.23282e+06	15.8955	-2.62792e+06	15.8962	-1.39167e+06
15.895	605538	15.8942	-2.70624e+06	15.8951	-3.13715e+06	15.8959	-665045
15.8947	911365	15.8939	-1.02809e+06	15.8948	-2.01495e+06	15.8956	-1.1043e+06
15.8944	232429	15.8936	233175	15.8945	-1.38311e+06	15.8953	-888779
15.8941	281361	15.8933	2.10564e+06	15.8942	-427508	15.8949	-385890
15.8938	-479129	15.893	2.99241e+06	15.8939	754426	15.8946	392048
15.8935	-1.96137e+06	15.8927	621799	15.8936	905311	15.8943	2.50623e+06
15.8932	-2.54856e+06	15.8924	-1.88306e+06	15.8933	-1.16622e+06	15.894	3.45249e+06
15.8929	-1.79011e+06	15.8921	-2.86875e+06	15.893	-3.03342e+06	15.8937	3.22054e+06
15.8925	-1.06428e+06	15.8918	-3.27858e+06	15.8926	-4.49512e+06	15.8934	3.27186e+06
15.8922	-1.80438e+06	15.8914	-1.88659e+06	15.8923	-5.0578e+06	15.8931	3.08917e+06
15.8919	-1.91448e+06	15.8911	-70659	15.892	-5.31242e+06	15.8928	1.72009e+06
15.8916	-1.26816e+06	15.8908	-1.56863e+06	15.8917	-4.2185e+06	15.8925	240155
15.8913	-587188	15.8905	-3.01714e+06	15.8914	-2.0841e+06	15.8921	-794359
15.891	40776.9	15.8902	-3.84385e+06	15.8911	-2.03695e+06	15.8918	-135472
15.8907	226312	15.8899	-2.30702e+06	15.8908	-1.95522e+06	15.8915	328417
15.8904	0	15.8896	-127186	15.8905	-1.97722e+06	15.8912	-972936
15.8901	-444469	15.8893	1.66755e+06	15.8902	-2.20984e+06	15.8909	-1.8535e+06
15.8897	8155.39	15.8889	819644	15.8898	-697844	15.8906	-4.08469e+06
15.8894	134564	15.8886	-1.76294e+06	15.8895	-848729	15.8903	-4.56295e+06
15.8891	-18349.6	15.8883	-1.96432e+06	15.8892	-2.8511e+06	15.89	-3.29033e+06
15.8888	-674858	15.888	476948	15.8889	-4.1462e+06	15.8896	-3.34164e+06
15.8885	-840005	15.8877	1.91133e+06	15.8886	-4.7686e+06	15.8893	-3.11586e+06
15.8882	-1.61069e+06	15.8874	1.56156e+06	15.8883	-5.6802e+06	15.889	-2.07519e+06
15.8879	-570877	15.8871	1.04929e+06	15.888	-7.42481e+06	15.8887	-1.27467e+06
15.8875	322138	15.8867	1.04575e+06	15.8877	-6.96901e+06	15.8884	-999620
15.8872	-334371	15.8864	-720722	15.8873	-7.3808e+06	15.8881	-615782
15.8869	-1.43739e+06	15.8861	-2.55785e+06	15.887	-7.0696e+06	15.8878	-860043
15.8866	-723791	15.8858	-2.80869e+06	15.8867	-5.51045e+06	15.8874	-2.62118e+06
15.8863	399614	15.8855	-2.55432e+06	15.8864	-4.77489e+06	15.8871	-3.91022e+06
15.886	638159	15.8852	-2.67798e+06	15.8861	-4.99493e+06	15.8868	-3.83222e+06
15.8857	2.03273e+06	15.8849	-3.01714e+06	15.8858	-4.79689e+06	15.8865	-1.6893e+06
15.8854	2.5873e+06	15.8846	-1.31072e+06	15.8855	-4.91949e+06	15.8862	574730
15.885	1.2702e+06	15.8842	-183713	15.8851	-4.08647e+06	15.8859	1.44914e+06
15.8847	-185535	15.8839	317965	15.8848	-1.01848e+06	15.8856	3.40322e+06
15.8844	-835927	15.8836	1.5333e+06	15.8845	716705	15.8853	3.50585e+06
15.8841	-444469	15.8833	3.25031e+06	15.8842	257762	15.8849	2.38924e+06
15.8838	-97864.7	15.883	4.05229e+06	15.8839	-845586	15.8846	1.91919e+06
15.8835	-116214	15.8827	3.57181e+06	15.8836	-2.23184e+06	15.8843	1.4594e+06
15.8832	-397575	15.8824	3.35983e+06	15.8833	-2.48646e+06	15.884	1.66672e+06
15.8829	-2.35895e+06	15.8821	3.49409e+06	15.883	-2.05895e+06	15.8837	1.47993e+06
15.8826	-3.52924e+06	15.8818	1.5121e+06	15.8826	-1.78233e+06	15.8834	839516
15.8822	-2.06535e+06	15.8814	-360361	15.8823	-1.78862e+06	15.8831	-16420.9
15.8819	4077.69	15.8811	-929166	15.882	-3.03971e+06	15.8828	-679413
15.8816	458741	15.8808	-1.35665e+06	15.8817	-3.48922e+06	15.8825	-640414
15.8813	1.52506e+06	15.8805	-1.11641e+06	15.8814	-3.03971e+06	15.8821	-449521
15.881	550489	15.8802	-1.11288e+06	15.8811	-2.79452e+06	15.8818	-1.63388e+06
15.8807	-992918	15.8799	-1.22593e+06	15.8808	-2.04009e+06	15.8815	-3.09944e+06
15.8804	-866510	15.8796	-1.32839e+06	15.8805	-2568192	15.8812	-3.11175e+06
15.8801	-676897	15.8793	-222576	15.8802	-3.99217e+06	15.8809	-751254
15.8797	-1.01535e+06	15.8789	-155450	15.8798	-5.43501e+06	15.8806	740991
15.8794	-548450	15.8786	-1.08108e+06	15.8795	-4.38196e+06	15.8803	2.18397e+06
15.8791	324177	15.8783	-3.10193e+06	15.8792	-2838528	15.8799	3.03375e+06
15.8788	876704	15.878	-4.35613e+06	15.8789	-3.97331e+06	15.8796	3.16717e+06
15.8785	389420	15.8777	-3.78026e+06	15.8786	-5.2967e+06	15.8793	1.44709e+06
15.8782	-460779	15.8774	-2.62145e+06	15.8783	-5.11438e+06	15.879	225787
15.8779	-136603	15.8771	-710123	15.878	-2.87625e+06	15.8787	123156
15.8775	263011	15.8767	978627	15.8776	-1.84206e+06	15.8784	1.36498e+06
15.8772	-680975	15.8764	1.75234e+06	15.8773	-3.02085e+06	15.8781	1.58051e+06
15.8769	-1.9104e+06	15.8761	2.21163e+06	15.877	-4.73402e+06	15.8778	1.59077e+06
15.8766	-2.94817e+06	15.8758	1.33899e+06	15.8767	-5.61733e+06	15.8774	2.07313e+06
15.8763	-3.55371e+06	15.8755	-158983	15.8764	-5.02636e+06	15.8771	1.89456e+06
15.876	-2.94002e+06	15.8752	-851441	15.8761	-4.42911e+06	15.8768	2.03619e+06
15.8757	-2.76264e+06	15.8749	-1.5439e+06	15.8758	-4.15249e+06	15.8765	2.17987e+06
15.8754	-2.37118e+06	15.8746	-2.93235e+06	15.8755	-4.15249e+06	15.8762	1.44504e+06
15.875	-3.01545e+06	15.8742	-2.98887e+06	15.8751	-3.54895e+06	15.8759	763570
15.8747	-3.69847e+06	15.8739	-2.93588e+06	15.8748	-4.82518e+06	15.8756	420785
15.8744	-2.32225e+06	15.8736	-2.04204e+06	15.8745	-4.99493e+06	15.8753	1.96024e+06
15.8741	-1.14583e+06	15.8733	-999824	15.8742	-3.44836e+06	15.8749	3.72548e+06
15.8738	-3.09905e+06	15.873	-491080	15.8739	-2.77252e+06	15.8746	3.73985e+06
15.8735	-4.38964e+06	15.8727	-1.89719e+06	15.8736	-2.03381e+06	15.8743	1.21514e+06
15.8732	-3.37837e+06	15.8724	-2.92881e+06	15.8733	-2.50847e+06	15.874	-297628
15.8729	-1.10098e+06	15.8721	-208444	15.873	-3.62439e+06	15.8737	422837
15.8726	1.20088e+06	15.8717	688925	15.8727	-4.52341e+06	15.8734	1.06325e+06
15.8722	1.06836e+06	15.8714	770183	15.8723	-4.74345e+06	15.8731	1.30341e+06
15.8719	-240584	15.8711	-45928.3	15.872	-4.91634e+06	15.8728	1.16588e+06
15.8716	-1.32117e+06	15.8708	-515811	15.8717	-5.56704e+06	15.8724	1.67698e+06
15.8713	-1.71467e+06	15.8705	402756	15.8714	-5.62362e+06	15.8721	878516
15.871	-1.87982e+06	15.8702	1.21887e+06	15.8711	-5.18982e+06	15.8718	119051
15.8707	-1.54748e+06	15.8699	1.18707e+06	15.8708	-4.40082e+06	15.8715	-1.08378e+06
15.8704	-322138	15.8696	1.39905e+06	15.8705	-4.10219e+06	15.8712	-578835
15.8701	625926	15.8692	1.78061e+06	15.8702	-3.08057e+06	15.8709	26683.9
15.8697	835927	15.8689	2.1021e+06	15.8698	-2.45188e+06	15.8706	410521
15.8694	271167	15.8686	1.8124e+06	15.8695	-2.64992e+06	15.8703	279155
15.8691	230390	15.8683	-321498	15.8692	-3.55209e+06	15.8699	1.04272e+06
15.8688	2.41196e+06	15.868	-4.15121e+06	15.8689	-4.42911e+06	15.8696	560362
15.8685	3.5007e+06	15.8677	-4.81188e+06	15.8686	-4.60514e+06	15.8693	-416679
15.8682	2.81361e+06	15.8674	-1.87246e+06	15.8683	-4.1462e+06	15.869	-952410
15.8679	748257	15.8671	-137785	15.868	-3.09315e+06	15.8687	-8210.43
15.8675	-179419	15.8667	21197.7	15.8676	-1.95208e+06	15.8684	2.6335e+06
15.8672	1.75545e+06	15.8664	63593.1	15.8673	-1.82948e+06	15.8681	4.31458e+06
15.8669	2.61584e+06	15.8661	-1.10581e+06	15.867	-1.90493e+06	15.8678	3.36012e+06
15.8666	1.42515e+06	15.8658	-2.1021e+06	15.8667	-1.13793e+06	15.8674	2.26813e+06
15.8663	-167185	15.8655	-568805	15.8664	-792147	15.8671	2.73407e+06
15.866	-727868	15.8652	1.46264e+06	15.8661	-1.05934e+06	15.8668	2.68276e+06
15.8657	-793111	15.8649	989226	15.8658	-1.84206e+06	15.8665	1.92124e+06
15.8654	-326216	15.8646	409822	15.8655	-2.48018e+06	15.8662	1.05504e+06
15.8651	705441	15.8642	-378026	15.8651	-829869	15.8659	952410
15.8647	2.467e+06	15.8639	-1.46264e+06	15.8648	647549	15.8656	2.9106e+06
15.8644	2.77487e+06	15.8636	-1.84773e+06	15.8645	1.01533e+06	15.8653	3.13844e+06
[truncated: 64,147 more rows]

## Sheet: Fig. 1e
	TFA	FAI+TFA	PbI+TFA
[truncated: 3,698 more rows]

## Sheet: Fig. 1f
	MTFA	FAI+MTFA	PbI+MTFA
[truncated: 3,698 more rows]

## Sheet: Fig. 2c
	Pristine		TFA		TFAM
[truncated: 818 more rows]

[truncated: 22 more sheets: Fig. 2d, Fig. 2e, Fig. 2f, Fig. 2h, Fig. 3d, Fig. 3h, Fig. 3i, Fig. 4b, Fig. 4c, Fig. 4e, Fig. 5a, Fig. 5b, Fig. 5c, Fig. 5d, Fig. 5e, Fig. 5f, Fig. 5g, Fig. 5h, Supplementary Figure 15, Supplementary Figure 16 …]
